# Supplementary material for: Transcript Profiling Analysis and ncRNAs’ Identification of Male-Sterile Systems of Brassica campestris Reveal New Insights Into the Mechanism Underlying Anther and Pollen Development
Source: Front Plant Sci. 2022 Feb 8;13:806865. doi: 10.3389/fpls.2022.806865 (PMC8861278; doi:10.3389/fpls.2022.806865)
Supplement: Supplementary file 1 [file Table_1.xlsx]

## Sheet: Protein-coding genes
Supplemental data 1. Expression data of differentially expressed protein-coding genes and non-coding RNAs
ID of transcripts in BRAD		Expression in B line			Expression in A line			Expression in P line			Expression in O line
Version 1.5	Version 3.0	L13	L14	L15	L16	L17	L18	L19	L20	L21	L22	L23	L24
Bra000002	BraA03g019520.3C	0.51727	0.813551	0.614642	0.624275	0.531728	1.47741	0.746997	0.790307	0.361733	2.27922	1.66332	1.27339
Bra000004	BraA03g019560.3C	19.0732	13.12	13.2417	22.5044	17.6281	16.0337	6.20826	4.32259	6.02275	9.19332	14.2045	12.3782
Bra000010	BraA03g019620.3C	104.659	92.0728	77.9582	2.67003	2.26753	13.7143	9.18053	3.54255	9.42632	0.890243	0.548734	0.69875
Bra000018	BraA03g019700.3C	20.4918	21.3567	20.2951	16.5162	13.6102	14.6428	10.6425	6.8423	9.0402	7.95089	9.3872	7.00272
Bra000025	BraA03g019770.3C	1.15178	0.855878	0.712587	0.104309	0.022558	1.17536	0.136191	0.078332	0.320082	1.36245	1.50974	1.04175
Bra000027	BraA05g007680.3C	0.475396	0.776805	0.803929	2.07798	1.24051	1.59327	1.98884	2.31582	1.5665	1.84436	2.28367	1.59545
Bra000033	BraA03g019830.3C	5.96516	6.27091	5.57606	1.88655	2.02957	1.88696	2.7328	1.68219	2.70605	1.80293	1.83814	1.41615
Bra000043	BraA03g019930.3C	0.462588	0.693745	0.375984	0.965829	1.51817	1.09464	1.38365	1.66511	1.39698	1.35693	1.54648	1.43703
Bra000044	BraA03g019940.3C	0	0.309935	0.065311	0	0.095946	0.169413	0.150356	0.601188	0.497423	0.114557	0.216034	0.184505
Bra000048	BraA03g019980.3C	1.64921	2.70707	3.04134	0.014221	0.067757	0.079631	0.718006	0.172726	0.546038	0	0.031795	0.088032
Bra000052	BraA03g020010.3C	10.7062	11.8456	8.58957	5.01546	7.0006	7.23886	18.4672	20.1532	20.8068	15.6099	15.6787	13.9094
Bra000054	BraA03g020030.3C	2.37894	1.88657	2.87319	1.80756	1.16791	1.80106	0.833242	0.676961	0.881783	0.803039	1.0936	0.835565
Bra000058	BraA03g020070.3C	1.84431	4.45114	5.75379	1.34141	1.21886	1.41083	4.04453	3.55234	2.41188	4.60405	3.51463	3.44321
Bra000059	BraA03g020080.3C	2.48375	5.42293	3.41962	6.45801	7.12855	18.0266	23.3661	22.6124	22.1585	17.5289	19.6283	18.0434
Bra000067	BraA03g020170.3C	2.2198	2.3218	2.52088	0	0	0.19669	0.337353	0.37164	0.349052	0	0	0.080645
Bra000071	BraA03g020210.3C	21.7544	17.1588	19.1621	14.1853	12.4344	14.5587	8.7873	9.41374	10.2898	10.9477	10.946	11.3094
Bra000072	BraA03g020220.3C	3.33722	3.00233	3.2569	0.171996	0.596438	1.50707	0.125492	0.173176	0.234036	1.62724	1.04571	0.519129
Bra000073	BraA03g020230.3C	6.71311	6.70286	8.77849	4.62039	2.10811	4.13747	3.50005	2.10538	2.497	2.29134	2.15096	2.94786
Bra000076	BraA03g020260.3C	1.15944	0.898937	1.41098	0.264632	0.260858	1.78137	0.266152	0	0.265389	0	0	0.030844
Bra000090	BraA03g020390.3C	1.00575	1.64302	2.53678	0.970951	0.489881	1.2813	3.49887	4.12325	3.07603	3.67497	2.2457	3.33572
Bra000097	BraA03g020470.3C	13.5317	9.10801	14.2503	12.3404	13.088	8.4343	5.79193	5.07512	5.64714	7.84629	7.91247	6.00667
Bra000099	BraA03g020490.3C	0	0.037616	0	0	0	0	0	0	0	2.05703	3.35684	2.09536
Bra000104	BraA03g020550.3C	15.3582	16.6713	15.6394	0.112821	0.221953	6.53128	1.12178	0.105601	0.774651	0	0	0
Bra000105	BraA03g020560.3C	0.700205	1.29165	1.41612	0	0	0	0.38146	0.161562	0.255186	0	0	0
Bra000106	BraA03g020570.3C	8.44648	8.22188	7.05575	5.17295	7.70937	5.68154	1.43426	0.379762	0.558191	0.473754	0.325495	0.406912
Bra000116	BraA03g020680.3C	9.60568	27.5009	38.0821	5.61275	7.97454	9.23917	13.017	7.82916	20.0693	31.1189	14.0473	21.3461
Bra000117	BraA03g020690.3C	12.6782	10.5489	10.1812	12.1748	12.7355	11.2816	5.37043	4.96298	6.62577	12.3832	13.68	12.5628
Bra000128	BraA03g020830.3C	2.62832	3.47551	3.04618	0.744271	0.376111	1.3919	0.4542	0.295871	0.455127	0.202141	0.288358	0.2749
Bra000132	BraA03g020880.3C	5.70044	8.18718	9.72812	2.60725	1.71984	2.1842	4.56607	2.96963	4.12179	2.27606	2.66769	1.87462
Bra000137	BraA03g020930.3C	13.0094	33.6253	33.3343	16.2856	16.4761	20.4965	55.3002	78.5404	52.6266	30.1928	23.3608	28.0991
Bra000141	BraA03g020970.3C	1.0063	1.63597	1.14088	0.257622	0.492963	0.673883	0.228808	0.194136	0.408067	0.683576	0.762012	0.616313
Bra000155	BraA03g021130.3C	1.00408	0.96576	0.049864	0.018039	0.025175	0.01432	0.476151	0.280358	0.839539	0.009502	0.587426	0.037223
Bra000158	BraA03g021170.3C	2.71909	2.55581	3.04645	0.870178	1.03906	1.48728	1.54268	2.23828	1.41338	0.308501	0.325786	0.224056
Bra000165	BraA03g021240.3C	8.12686	16.0113	14.971	11.8449	8.53866	10.7714	5.35587	5.27249	5.53608	5.18389	5.19686	5.09808
Bra000168	BraA03g021270.3C	1.46363	1.96299	2.11109	0	0	0.015914	0.78228	0.033848	0.691807	0.012458	0	0
Bra000176	BraA03g021350.3C	0.505805	0.189994	0.173152	1.39755	1.01608	0.764626	0.022955	0.044623	0.137513	0	0.03634	0.148378
Bra000184	BraA03g021430.3C	5.20782	7.03764	7.34792	2.98791	4.25443	5.32995	2.21865	2.60124	2.17409	5.18598	4.71463	4.33193
Bra000195	BraA03g021540.3C	7.78137	7.51917	7.34443	4.99316	5.33187	5.28122	2.61114	3.49739	4.33155	3.1657	2.6442	2.58731
Bra000199	BraA03g021580.3C	77.322	57.5455	55.1971	65.707	58.6628	58.1007	21.199	17.8687	18.043	26.0985	20.6423	20.7826
Bra000208	BraA03g021680.3C	10.8472	13.5494	13.4779	0.465674	0.669219	0.928715	4.61575	1.74935	4.93354	0.321631	0.249121	0.337945
Bra000214	BraA03g021790.3C	25.1578	26.0883	23.343	21.6869	17.1011	15.2745	23.8041	25.5593	20.2259	16.0295	11.7528	12.5132
Bra000219	BraA03g021840.3C	1.67849	2.59098	3.06951	0	0	0.112763	1.02317	0.50266	1.20737	0	0	0
Bra000222	BraA03g021890.3C	114.194	106.939	97.627	126.504	117.285	91.9531	21.9961	13.3351	16.6891	15.4348	15.1197	14.3315
Bra000225	BraA04g029190.3C	4.72782	3.80862	4.99596	2.33343	2.03466	1.97238	1.67443	0.979657	2.18499	2.24835	2.94696	1.6465
Bra000235	BraA03g022030.3C	1.63571	1.57682	0.837943	0.9304	0.485877	1.31332	0.352232	0.324599	0.318248	0.17254	0.188346	0.131263
Bra000244	BraA03g022130.3C	914.904	759.786	794.01	7.41041	3.19318	70.3955	164.236	73.9362	157.296	4.25727	3.2978	2.51844
Bra000248	BraA03g022160.3C	1.75095	4.5564	4.95501	0	0	0.026311	0.707437	0.258143	0.948609	0	0	0.045578
Bra000254	BraA03g022230.3C	2.56997	2.05928	1.94195	0.571801	0.471511	1.49392	0.315024	0.100595	0.263464	0.485849	0.486886	0.59137
Bra000256	BraA03g022270.3C	1.52943	3.49263	2.86383	0.678522	0.794125	0.649848	1.40722	0.528461	1.54346	0.797317	0.309952	0.835506
Bra000259	BraA10g024280.3C	1.89803	1.78522	1.90238	0.628273	0.465767	1.28177	0.084803	0	0.092849	3.235	2.90123	2.80826
Bra000270	BraA03g022380.3C	2.07531	2.40299	3.63142	2.34273	1.63677	2.01487	0.415632	0.310514	0.359125	0.050153	0.175721	0.175202
Bra000272	BraA03g022400.3C	24.4131	23.6526	23.7257	18.4934	18.2607	15.6609	22.3053	17.7629	22.2315	42.5275	40.4711	40.9497
Bra000279	BraA03g022470.3C	17.284	12.5434	12.8922	9.41551	10.0707	11.4292	7.92925	5.84614	7.97807	5.2976	5.01935	5.08902
Bra000281	BraA03g022490.3C	4.12262	2.35584	2.58583	4.34224	2.76228	5.07285	0.28271	0.155839	0.920016	3.14454	5.39883	4.67711
Bra000284	BraA03g022520.3C	0.871353	0.957969	1.10567	0.676883	0.459033	0.724104	0.273269	0.50363	0.374574	1.24796	1.21909	1.32546
Bra000290	BraA03g022580.3C	10.9299	9.13829	10.7561	14.3874	10.432	10.5771	3.74782	4.03077	5.02634	3.49112	3.45046	5.08271
Bra000293	BraA03g022610.3C	19.0258	21.4047	21.8886	12.9113	11.5096	12.2092	13.7595	10.9038	14.903	11.8041	11.5385	11.3662
Bra000330	BraA03g023080.3C	12.5244	8.99388	9.45369	3.48078	3.07502	5.71119	10.8678	8.44161	12.7663	8.07907	4.95716	5.65513
Bra000332	BraA03g023110.3C	1.89956	2.53112	3.58757	0.467504	0.342136	0.290786	0.736174	0.309807	1.13195	0.451673	0.696994	0.535699
Bra000333	BraA03g023120.3C	3.54178	3.14872	3.59865	0.020517	0	0.230178	0.739547	0.44583	0.795093	0	0	0
Bra000342	BraA03g023230.3C	2.08455	1.82373	2.64258	15.9038	14.4683	9.25651	4.70039	4.16219	3.76324	2.83168	3.15419	3.71677
Bra000343	BraA03g023240.3C	1.45492	2.44486	2.01121	0	0	0	0.556875	0.118512	0.313653	0	0	0
Bra000348	BraA05g004160.3C	0.255067	0.336864	0.13298	1.38873	1.23215	1.35208	0.365077	0.375335	0.066393	0.303382	0.358395	0.337404
Bra000354	BraA03g023380.3C	1.90589	2.08132	2.19628	2.91744	3.3586	3.11064	0.716039	0.603795	1.07122	2.54599	2.52951	2.86269
Bra000364	BraA03g023480.3C	2.94452	5.56056	6.99689	5.93874	7.90378	6.90704	1.8527	1.97236	1.74226	4.93811	4.44187	2.45549
Bra000373	BraA03g023570.3C	36.1605	23.4721	24.5852	44.3339	47.3895	45.725	5.74974	2.01514	2.83127	0	0.034511	0.299075
Bra000377	BraA03g023620.3C	132.384	89.5371	113.963	120.028	164.082	150.445	265.067	265.68	219.157	271.912	272.872	243.944
Bra000380	BraA03g023650.3C	1.28659	2.13142	1.70963	0.995885	1.42457	1.46245	6.04956	3.11754	4.47447	6.21787	5.35807	4.98233
Bra000404	BraA03g023970.3C	8.89272	18.8178	17.9719	0.364341	0.567793	0.770815	9.02149	2.71061	7.71788	0.127856	0	0.128611
Bra000414	BraA03g024080.3C	125.642	115.239	102.272	0.654219	0.420521	10.5004	16.4501	7.95139	12.6244	0	0	0
Bra000420	BraA03g024140.3C	1.4547	1.36303	1.56195	2.2225	2.08265	2.7087	4.32898	4.29633	4.68522	4.58841	4.22086	4.09057
Bra000429	BraA03g024230.3C	0.449555	1.24354	1.85012	1.1439	0.5408	1.36504	1.78398	1.37247	3.81591	6.01254	2.20144	4.47666
Bra000430	BraA03g024240.3C	13.7484	12.8808	12.8721	13.3719	20.1003	20.8354	43.0245	43.3294	32.205	33.5111	28.2035	25.9159
Bra000433	BraA03g024270.3C	0.038643	0.116597	0.373928	0.135481	0	0.116505	0.32108	0.158022	0.496865	0.735495	0.389367	0.326573
Bra000438	BraA03g024320.3C	521.615	503.095	485.448	4.31991	1.89607	28.7497	90.8274	37.0302	81.007	3.11929	3.03135	3.37386
Bra000439	BraA03g024330.3C	13.9619	33.9226	34.5789	0.242037	0.224158	0.402306	12.7132	3.82684	14.5695	1.29423	1.26252	0.82584
Bra000450	BraA03g024470.3C	67.8321	51.9807	61.0246	23.2345	24.1057	30.109	27.7479	30.1615	39.6723	35.0463	31.6349	25.5858
Bra000453	BraA03g024500.3C	4.59494	4.86329	6.26424	6.31105	5.96726	5.43764	10.9579	10.5798	10.6529	11.3209	8.25931	8.03905
Bra000457	BraA03g024540.3C	64.6509	62.9153	59.552	34.7025	34.6023	35.4197	31.7842	31.0142	34.7271	35.3687	31.4922	32.7515
Bra000469	BraA03g024650.3C	24.7298	19.4831	17.0517	4.7766	3.69313	9.18665	1.54378	0.558993	1.45006	0.723239	0.969182	0.87209
Bra000474	BraA03g024700.3C	121.568	65.4048	77.1646	91.4372	98.3346	86.9665	184.644	209.212	126.524	178.991	156.632	163.745
Bra000478	BraA03g024770.3C	0.062722	0.246027	0.321484	0.297944	0.491088	0.359539	0.62024	0.871122	0.564813	0.788496	0.345554	0.592384
Bra000485	BraA03g024820.3C	40.6284	28.9328	28.2455	48.3802	49.3462	33.007	4.10615	0.848831	1.81737	20.0872	18.1586	16.523
Bra000486	BraA03g024830.3C	4.88192	3.65659	3.97985	1.5849	1.40795	2.05088	0.980332	0.546526	1.12385	0.612863	0.895806	1.13866
Bra000488	BraA03g024850.3C	1.06356	0.340204	0.419294	0.825268	0.560295	0.309907	0.518487	0.20473	0.272854	36.5964	51.1255	40.2264
Bra000489	BraA03g024860.3C	0.089402	0.213491	0	0.637346	0.351251	0.06815	0.322464	0.139861	0.056757	6.77257	15.0141	9.85922
Bra000495	BraA03g024930.3C	0.638255	0.783567	0.502338	2.20361	2.71095	2.16033	2.02176	2.10757	1.32066	1.49157	1.72274	1.84274
Bra000502	BraA03g025010.3C	0.641091	0.700859	0.440231	0.420741	0.628577	0.774497	0	0.047113	0.0192	0.650247	1.77258	2.18326
Bra000517	BraA03g025180.3C	0.583699	0.791216	0.712061	0.658755	0.646722	0.428494	0.182523	0.202598	0.265945	0.439239	0.424738	0.413464
Bra000521	BraA07g018020.3C	2.76929	6.79101	6.03755	0	0.22217	0.319751	2.02368	0.585829	2.33663	0.548185	0.296353	0.522693
Bra000527	BraA03g025270.3C	2.63783	2.48273	2.47566	2.70762	2.20441	2.10704	0.142216	0.090558	0.423728	2.42164	3.57761	2.72195
Bra000531	BraA03g025320.3C	5.83235	8.64225	5.29435	2.70061	4.63473	8.2437	1.74876	2.7993	1.59875	2.30557	2.13883	2.41112
Bra000536	BraA03g025370.3C	2.16955	0.161189	0.049095	7.00372	3.93844	1.77344	2.97643	3.52051	2.36337	8.85934	9.3754	9.50047
Bra000541	BraA03g025430.3C	9.50472	20.5824	19.0594	0.156046	0.241911	0.171655	5.99966	2.14559	6.04153	0.509922	0.279318	0.655432
Bra000542	BraA03g025440.3C	1.30727	1.23956	1.13318	0.574216	0.561023	0.273595	0.157197	0.19688	0.137216	0.142281	0.094317	0.18015
Bra000549	BraA03g025510.3C	1.14127	1.39585	1.31312	0.24088	0.234502	0.285026	0.561119	0.562238	0.560224	0.356506	0.115529	0.204986
Bra000557	BraA03g025600.3C	3.70405	0.236114	0.328572	0.155273	0.39041	0.371057	2.65162	3.36496	2.05231	1.47389	2.09917	1.81709
Bra000559	BraA03g025620.3C	1287.39	893.422	821.229	410.29	252.878	477.724	93.425	23.8488	55.667	1.08762	1.84185	2.02506
Bra000560	BraA03g025630.3C	1.12614	0.984012	1.56893	2.14665	2.19036	1.62354	2.47842	2.23947	2.94387	2.3856	1.9659	1.79945
Bra000565	BraA03g025690.3C	0.399218	0.49997	0.666907	0.257476	0.674786	0.67093	0.095211	0.101179	0.158676	0.220944	0.419523	0.370659
Bra000566	BraA03g025700.3C	6.9895	13.5064	14.8051	0.086436	0.358202	0.210077	4.3854	1.43482	5.71034	0.61448	0.345752	0.804847
Bra000582	BraA03g025850.3C	4.07249	3.00368	3.10389	0.947912	0.870152	1.50768	0.302655	0.04538	0.468562	0.288813	0.21689	0.350928
Bra000591	BraA03g025950.3C	4.33899	12.7444	10.3846	0.265606	0.110211	0.301779	4.09704	1.23535	3.85734	0.324362	0.236065	0.313333
Bra000599	BraA03g026040.3C	3.67284	5.48384	5.50952	0.587204	0.515272	0.817862	1.57244	1.27841	2.15077	0	1.29354	1.10546
Bra000615	BraA03g026210.3C	3.38342	4.04994	4.10727	93.6119	93.6997	59.8875	12.1231	10.7098	9.76369	7.51665	9.53021	9.94866
Bra000635	BraA03g026420.3C	8.17773	9.4682	8.36944	3.57548	3.86349	3.53082	3.99631	3.27765	4.33142	3.56569	3.05594	3.16811
Bra000652	BraA03g026660.3C	135.304	101.739	95.3047	0.90559	0.302862	19.2429	8.48881	2.82321	8.89811	0.082729	0.057919	0.136444
Bra000660	BraA03g026740.3C	6.82005	6.04929	5.99734	8.56659	7.69699	8.4583	12.0853	10.1892	13.01	13.1443	15.3202	13.8502
Bra000669	BraA03g016020.3C	0.061602	5.61997	0.090623	0.111728	10.56	8.52758	2.57028	0.10143	0.080136	0.111164	0.093557	0.081769
Bra000679	BraA03g026890.3C	4.24648	3.75808	3.07382	2.58646	2.45349	2.83127	1.77112	1.97641	1.60328	1.77377	1.75396	1.91888
Bra000696	BraA03g027090.3C	4.21373	4.53654	4.92574	12.257	9.85585	9.20897	9.18948	9.35273	12.5095	8.41126	10.0543	8.04058
Bra000697	BraA03g027100.3C	1.0224	0.976205	0.409773	0.203084	0.18987	0.584762	0.179739	0.059262	0.017464	0.130754	0.248979	0.136326
Bra000699	BraA03g027120.3C	42.5102	27.3097	25.3785	12.6444	11.1316	8.12357	25.2135	20.6047	26.6493	26.0357	20.3336	25.3874
Bra000704	BraA03g027170.3C	51.1898	51.4018	49.0497	0.464564	0.086681	14.807	2.35923	0.792497	2.95563	0	0	0
Bra000707	BraA03g027220.3C	0.094962	0.33317	0.395017	1.38588	2.22472	0.663446	0.434149	0.421232	0.410991	0.17238	0.339509	0.212254
Bra000709	BraA03g027240.3C	0.53629	1.19954	0.656	0.032695	0.079847	0.139133	0.160695	0.092722	0.114082	0.091911	0.093847	0.089689
Bra000713	BraA03g027290.3C	15.9207	13.4483	10.6176	2.54403	3.79163	5.04425	1.25783	0.444438	0.652546	0.241935	0.887434	0.16273
Bra000726	BraA03g027420.3C	18.9752	15.5639	15.0779	0.17379	0	2.10538	1.53343	1.40012	2.77187	0	0	0
Bra000738	BraA03g027550.3C	0.115585	0.070743	0.155657	0.168021	0.046674	0.155369	0.022298	0.020071	0.031322	0.295911	0.34163	0.414187
Bra000749	BraA03g027650.3C	11.2402	6.74649	5.64502	5.11767	7.18482	4.16488	12.1422	12.6284	9.08821	13.6226	12.8824	11.0973
Bra000756	BraA03g027740.3C	3.67671	2.7404	1.74199	2.15716	2.19874	2.48865	1.42504	1.19037	1.08054	2.15867	2.37011	2.65697
Bra000760	BraA03g027780.3C	0.656419	0	0	0.65508	0.980284	0.456404	0.140018	0.138932	0.134104	0.570538	0.306192	0.099727
Bra000761	BraA03g027790.3C	4.05165	3.34892	3.26287	0.068702	0.126342	0.521928	0.487527	0.316065	0.427218	0.82034	1.11195	1.15994
Bra000772	BraA03g027900.3C	10.3415	13.455	17.2426	2.3368	1.79109	6.63618	6.77787	6.60576	6.30438	6.87713	6.26426	6.28215
Bra000778	BraA03g027960.3C	0.61953	0.596438	0.095059	0.353586	0.330866	0.167838	2.08209	1.54183	2.546	3.56923	1.58928	2.01604
Bra000785	BraA03g028050.3C	709.125	497.743	471.875	226.607	210.295	280.863	65.5589	36.8727	53.0887	21.534	20.6029	21.2264
Bra000792	BraA03g028130.3C	4.60158	3.52243	2.9271	0.317544	0.268478	0.428289	0.486078	0.073882	0.377326	0.341386	0.168367	0.383526
Bra000793	BraA03g028140.3C	17.6815	17.3542	16.4412	2.08684	1.48305	4.77035	2.59858	2.27629	3.22484	1.73078	1.78653	1.59323
Bra000794	BraA03g028150.3C	1814.49	1086.92	899.751	15.7482	8.79122	395.064	116.672	54.3673	112.214	0.215756	1.21126	0.728928
Bra000819	BraA03g028450.3C	2.59329	2.5192	1.99271	0.688504	0.219258	1.3592	0.454983	0.111989	0.152131	1.59889	1.00361	0.233139
Bra000824	BraA03g028500.3C	1.1047	0.812174	1.25312	0.519638	0.627725	0.85811	0.124938	0	0.068444	0.687155	0.918842	0.729277
Bra000836	BraA03g028620.3C	5.63209	13.8958	14.3899	0.085785	0.165004	0.241384	3.32783	1.55926	5.06834	0.675991	0.320666	0.312039
Bra000840	BraA03g028660.3C	84.7181	79.8479	86.2882	118.293	114.618	114.485	197.444	168.094	151.456	191.766	214.261	201.07
Bra000841	BraA09g001180.3C	0.302203	0.50214	0.624638	0.050485	1.16302	0.343923	1.48142	1.23561	1.47881	1.84458	1.35814	0.811542
Bra000845	BraA03g028710.3C	0.711791	0.987136	0.935619	0.33747	1.15204	0.609487	0.54156	1.41515	1.1038	2.96073	2.54957	3.18444
Bra000850	BraA03g028760.3C	13.0593	11.64	8.72047	3.49661	2.8751	7.1604	4.03983	3.35233	4.49074	2.21247	3.28435	2.85069
Bra000855	BraA03g028830.3C	1.34316	1.26706	1.50247	0.017268	0	0.064571	0.679241	0.394853	0.703485	0	0	0
Bra000857	BraA03g028850.3C	22.6753	19.2265	22.6244	13.6361	13.1538	13.9341	10.2387	7.02622	10.9009	11.7825	12.3307	12.23
Bra000858	BraA03g028860.3C	2.63169	2.03743	2.17598	0.973371	0.608644	1.72558	0.202519	0.199468	0.116839	0.198976	0.672675	0.415416
Bra000867	BraA03g028960.3C	37.2776	30.3733	32.4966	68.6582	55.8274	55.1314	20.6755	24.1554	16.2167	9.65929	12.3317	13.866
Bra000869	BraA03g028990.3C	1.66801	1.38015	1.57309	0.639297	0.531762	0.700529	0.557098	0.495977	0.603103	0.381867	0.393956	0.411535
Bra000884	BraA03g029130.3C	14.8583	42.4305	48.9806	86.8177	115.983	49.8894	30.3518	30.2668	29.2599	33.5553	26.0359	24.3438
Bra000886	BraA03g029150.3C	8.47621	17.3513	19.5748	0.224276	0.06773	0.81235	8.4994	1.48364	7.58764	0	0	0.079767
Bra000891	BraA03g029200.3C	5.2814	2.76938	3.4369	1.35842	2.56747	3.0811	0.248573	0.013866	0.349159	1.68911	2.01708	2.36231
Bra000898	BraA03g029330.3C	12.2779	9.51778	7.96731	5.89572	5.23681	9.75991	3.29093	3.76306	3.48335	2.56994	3.53281	2.6981
Bra000913	BraA03g029500.3C	7.94374	7.20038	7.17106	17.692	19.6821	9.84794	8.41852	8.82323	8.81066	7.44213	7.90374	6.40267
Bra000921	BraA03g029590.3C	11.6732	13.2734	11.706	6.96349	6.55334	7.10842	9.06496	6.89747	9.45933	7.66217	7.16582	7.01786
Bra000923	BraA02g026780.3C	6.64856	7.70506	10.0994	17.7114	22.859	20.7783	5.99555	4.93351	7.62543	14.9273	17.7024	13.5258
Bra000925	BraA03g029610.3C	1.60952	1.14918	1.4484	5.44711	4.73506	4.51341	1.90582	1.41782	1.92873	2.65591	2.52071	2.07501
Bra000939	BraA03g029770.3C	6e-05	7.2e-05	8.6e-05	5.09906	3.6e-05	4.84681	4.92193	0.000196	2.1e-05	5.8e-05	5.00566	3e-05
Bra000964	BraA03g030010.3C	0.707494	0.931714	1.03534	1.19097	1.80783	2.2362	1.96332	1.7757	2.74301	1.74789	2.56481	1.55957
Bra000995	BraA03g030350.3C	279.682	240.931	279.431	2.64996	1.69682	24.7934	61.7492	23.3826	60.0468	2.58034	2.1797	2.47907
Bra001002	BraA03g030430.3C	2.29046	1.12362	1.47711	1.75439	1.60091	0.753432	0.580861	1.15107	1.05693	4.1178	2.59837	2.84198
Bra001003	BraA03g030440.3C	0.505505	0.706337	0.961107	0.216782	0.497978	0.308335	1.01733	1.24631	1.66839	2.74531	2.74367	2.96281
Bra001005	BraA03g030470.3C	8.42626	22.6736	30.4518	5.55796	3.85989	4.40923	15.6053	23.9402	26.9424	42.0806	22.4798	37.3124
Bra001009	BraA03g030540.3C	0.207296	0	0.337561	1.68193	1.13395	0.644429	0.190127	0.0326	0.199098	0.42696	0.384646	0.750383
Bra001011	BraA03g030560.3C	52.2971	83.4771	78.6089	0.66831	0.379817	2.06405	24.7174	8.14588	24.2958	1.28227	1.35364	1.22598
Bra001013	BraA05g040770.3C	20.3368	40.69	32.5353	0.103075	0.052831	1.07828	12.6136	5.69719	11.2889	0.84449	0.952775	0.623878
Bra001015	BraA03g030590.3C	9.44639	21.1072	18.8925	0.154605	0.060739	0	8.51304	1.36516	7.16216	0.231727	0.351992	0.681594
Bra001017	BraA03g030610.3C	227.291	164.631	159.139	215.55	166.046	204.557	34.36	25.3152	35.5118	42.4106	53.2317	39.7712
Bra001023	BraA03g030670.3C	0.850188	2.37902	2.40442	1.07221	1.16386	0.604821	0.978116	0.908111	1.30958	0.982514	0.66308	1.00813
Bra001032	BraA03g030780.3C	0.168787	0	0	0.35335	1.41788	0.044273	0.358148	0.59711	0.264657	0.482705	0.517614	0.34794
Bra001037	BraA03g030840.3C	147.22	122.126	125.013	44.9405	43.5194	48.6977	45.9912	32.7154	38.4773	35.6806	46.6829	39.362
Bra001053	BraA03g031030.3C	5.63774	5.83106	4.15018	3.59815	1.80762	1.94857	5.11076	2.3245	4.23459	6.1599	3.69848	4.2263
Bra001065	BraA03g031150.3C	2.83286	6.50808	5.61437	0	0	0.042209	2.04539	0.59813	2.02848	0.212443	0.166619	0.102105
Bra001069	BraA07g043000.3C	2.34573	2.18201	2.40844	0.530501	1.16163	1.64414	1.07185	0.722275	1.00409	0.726124	0.304179	0.683483
Bra001070	BraA03g031210.3C	3.45544	5.931	4.16658	0.279312	0.477893	0.29493	1.89427	0.937443	2.24916	0	0.045735	0.043877
Bra001071	BraA03g031220.3C	0.940571	1.22311	1.0662	2.85549	3.61736	2.541	1.14641	0.36654	1.23922	0.78316	1.25331	0.613435
Bra001072	BraA03g031230.3C	0.270615	0.478761	0.558843	0.275341	0.210634	0.371454	0.117275	0.0421	0.188226	0.040811	0.138121	0
Bra001073	BraA03g031240.3C	36.9193	32.9772	22.3237	47.9233	29.2742	34.8143	8.66276	8.53125	8.60684	10.2311	17.4461	11.9438
Bra001076	BraA03g031280.3C	13.7152	6.90949	11.8371	7.25732	9.58774	6.58578	0.799693	0	0.940798	2.68966	6.4832	3.35249
Bra001077	BraA03g031290.3C	125.129	117.382	122.509	0.599935	0.9308	7.59573	27.686	10.1982	30.7322	0	0	0
Bra001090	BraA03g031420.3C	101.201	71.0839	86.3723	12.1162	10.1183	20.6522	31.2449	23.2609	31.0181	18.1199	17.5921	15.885
Bra001095	BraA03g031500.3C	0.211637	0.083354	0.200059	0.652249	0.357142	0.401297	0	0	0	0.797781	1.45172	0.992583
Bra001103	BraA03g031610.3C	1.88533	3.46057	3.92905	0.100115	0.064354	0.075205	1.06965	0.290665	1.14311	0.053545	0.244865	0.344151
Bra001110	BraA03g031690.3C	67.9664	53.4739	58.2852	5.30091	3.96433	8.07368	8.57797	4.37135	7.96982	5.08981	7.83503	5.66408
Bra001119	BraA03g031800.3C	10.4306	16.7526	19.205	0	0.227974	0.50489	7.35787	2.86294	9.29936	0.700636	0.525423	0.720828
Bra001122	BraA03g031830.3C	23.9173	22.8466	19.0636	3.09848	1.12258	2.81301	2.63782	1.64952	3.02294	0.369576	1.27632	0.350268
Bra001131	BraA03g031910.3C	0.366678	0.549978	0.379153	0.706676	1.51934	1.11586	1.06196	1.20455	1.06544	1.28553	0.957084	1.32656
Bra001138	BraA03g032000.3C	0.441461	0.873857	0.636834	0	0	0.010046	0.384112	0.067041	0.167614	0.054708	0.052728	0.024848
Bra001141	BraA03g032040.3C	6.7755	6.71444	5.95502	0.922063	0.367996	3.32103	0.634901	0.220847	1.0569	0.453038	1.16451	0.474878
Bra001144	BraA03g032080.3C	4.79535	4.10391	2.64591	4.42995	5.70194	4.54299	1.01561	1.43108	1.07218	1.61827	0.870048	0.808416
Bra001157	BraA03g032200.3C	23.5195	15.9614	18.4585	0.836764	1.07605	0.929143	9.38782	4.75549	9.53158	1.20155	1.40933	1.25224
Bra001173	BraA03g032370.3C	17.7888	31.4129	31.2585	1.46365	2.73168	3.06282	9.68464	3.43248	12.5734	1.57109	4.30941	3.01213
Bra001182	BraA03g032530.3C	3.9599	2.34176	3.98501	8.06592	9.20264	7.99722	6.58092	8.10452	7.27656	8.65914	5.53477	7.48212
Bra001185	BraA03g032560.3C	0.809921	1.48291	1.16431	0.487546	1.11426	0.757425	0.410409	0.397183	0.305676	0.859558	0.992228	0.802649
Bra001188	BraA03g032610.3C	1.0419	4.30239	4.00901	0	0	0.131424	1.08319	0.050963	1.23323	0.131457	0	0.039123
Bra001196	BraA03g032680.3C	16.6172	17.5059	23.9265	14.2174	13.686	13.8358	7.54743	8.55473	7.93035	8.78962	9.64306	6.37699
Bra001197	BraA03g032690.3C	9.21203	10.5625	11.9339	9.04751	7.27383	7.84187	5.36053	5.01816	6.36978	6.41006	5.05725	5.49184
Bra001202	BraA03g032740.3C	1.53746	2.56573	2.88132	3.39877	4.98131	3.62123	1.93077	1.83885	2.36511	1.8304	1.5016	1.61336
Bra001210	BraA03g032850.3C	1.3416	0.900254	0.808966	0.461598	0.617436	1.29207	0.302989	0.261724	0.264533	1.10049	1.61269	1.15395
Bra001219	BraA03g032950.3C	1.734	2.16747	2.65651	0.064937	0	0.085094	1.09831	0.352375	0.817302	0	0	0
Bra001223	BraA03g032990.3C	8.69713	9.31503	9.54336	13.4763	14.4275	15.0153	18.2337	19.9022	20.7494	18.32	18.8091	16.8612
Bra001228	BraA03g033040.3C	0.568997	0.592636	0.552041	0.211992	0.244284	1.10899	0.079592	0	0.091125	0.506735	0.532764	0.732314
Bra001230	BraA03g033070.3C	1.11692	1.46345	1.35267	0.73287	0.357494	1.1125	0.398885	1.0194	0.033134	0.369132	0.466804	0.258606
Bra001233	BraA03g033100.3C	1.14523	1.07318	1.21092	0	0.044549	0.152464	0.131505	0.074889	0.15684	0	0.082765	0
Bra001236	BraA03g033130.3C	24.008	17.8122	16.0459	0.83034	0.542235	1.78265	1.80631	0.958208	1.56441	0.377352	0.257785	0.532137
Bra001242	BraA03g033170.3C	4.62415	3.57619	4.98911	0.83829	0.883673	1.18357	0.714714	0.510977	0.878315	0.112442	0.487748	0
Bra001252	BraA03g033270.3C	63.3795	28.1692	40.1991	71.122	53.8591	37.5037	5.58974	1.88614	7.17274	62.803	86.9457	58.3798
Bra001259	BraA03g033340.3C	0.116843	0.195305	0.361224	2.26575	2.35384	1.05819	0.171476	0.4047	0.331889	0.40143	0.336799	0.62923
Bra001261	BraA03g033360.3C	1.95552	0.525601	1.5643	0	0.120935	0.941339	0.337047	1.21251	0.678361	0.141327	0.245061	0.179784
Bra001264	BraA03g033390.3C	16.9342	26.4412	29.8003	27.5008	29.2375	32.7349	9.75058	9.98348	9.51621	15.49	10.8049	12.0045
Bra001268	BraA03g033430.3C	355.791	331.573	332	3.0513	1.55297	19.9017	68.2133	28.1361	66.4982	2.58378	2.1413	1.98084
Bra001269	BraA03g033440.3C	628.85	559.249	586.498	5.15549	2.08832	46.1771	102.363	39.2333	103.074	0.166258	0.169106	0.166641
Bra001270	BraA03g033450.3C	16.7289	22.9019	22.409	0.187496	0.045696	0.813799	13.2276	4.90884	11.7202	0	0	0.034476
Bra001277	BraA03g033530.3C	0.31647	0.568224	0.584185	0	0	0	0.13596	0	0.340745	0	0	0
Bra001278	BraA03g033540.3C	6.21125	6.28646	6.39655	0.380836	0.456192	0.676629	1.25082	0.684539	1.47629	0.208995	0.341506	0.416456
Bra001282	BraA03g033580.3C	4.9763	4.23148	3.08613	5.76857	3.35868	4.66607	0.153979	0.264891	0.7372	0.320347	0.287057	0.191161
Bra001283	BraA03g033580.3C	27.8209	23.6607	25.9351	3.95193	3.73234	13.6236	7.40696	3.30992	6.80001	1.92515	1.72758	2.16963
Bra001304	BraA03g033790.3C	2.56142	2.66824	1.99275	0	0	0.395249	0.281079	0.118437	0.264822	0	0	0
Bra001309	BraA03g033840.3C	241.695	241.317	202.669	2.06856	0.496844	77.2365	14.0807	5.80649	20.1409	2.1478	2.34405	1.95284
Bra001316	BraA03g033910.3C	8.97697	8.29365	9.44777	5.21711	3.802	5.59248	4.66137	2.79065	5.84507	4.09161	4.17809	4.63789
Bra001333	BraA03g034070.3C	6.19775	6.91196	6.84747	9.20808	11.5475	9.60729	13.6701	16.0708	16.4626	13.7314	13.822	12.3007
Bra001339	BraA03g034130.3C	4.36419	3.84219	3.29331	0.330533	0.871143	1.59381	0.588146	0.577776	0.787134	0.420269	0.693715	1.1898
Bra001341	BraA03g034150.3C	3.83026	5.10828	8.58722	1.8862	1.17915	1.9846	3.12929	2.00749	2.32818	0.930085	1.13565	1.20536
Bra001349	BraA03g034220.3C	0.58363	0.42809	0.599891	3.75677	3.13264	1.86289	0.693305	0.822642	0.762404	0.893949	0.788664	0.850078
Bra001359	BraA03g034320.3C	77.3019	62.8909	71.5865	65.575	73.1806	66.8059	31.9539	28.0548	33.9128	34.8395	31.0637	33.1622
Bra001367	BraA03g034370.3C	9.8731	12.3362	16.0396	6.99685	6.49023	4.54505	12.3894	10.406	14.7595	11.9751	8.3203	8.98288
Bra001376	BraA03g034460.3C	94.4043	64.2591	68.7966	39.5296	41.7803	55.0546	36.2549	30.7588	36.3866	29.6752	29.2184	26.821
Bra001386	BraA03g034600.3C	1.14937	1.43296	0.853254	1.66156	0.725516	0.313002	0.104055	1.51165	1.43028	2.29669	4.23629	2.13991
Bra001388	BraA03g034620.3C	0.441132	0.22865	0.271275	0.390872	0.3458	0.810191	0.081929	0.014258	0.069649	0.033382	0.065794	0
Bra001390	BraA03g034640.3C	9.60275	18.0909	19.7046	6.38185	8.35225	9.26832	21.2014	19.1453	22.9356	27.2015	14.3407	22.958
Bra001405	BraA03g034810.3C	6.6725	8.54958	6.57874	9.24468	8.29082	10.6153	37.2732	28.0104	26.8534	25.3706	16.2692	21.479
Bra001410	BraA03g034870.3C	1.38252	1.23472	1.97831	0.588437	0.616881	0.531008	0.771119	0.510012	0.594107	0.882449	0.873906	0.889157
Bra001419	BraA03g034940.3C	14.5423	12.3316	11.3869	0.064954	0.089404	0.576033	1.94479	0.777077	2.55015	0.372876	0.747228	0.232696
Bra001438	BraA03g035170.3C	5.37711	4.2954	4.07458	3.43399	4.66107	4.73629	2.23788	1.31879	2.68309	2.38346	2.06046	2.24446
Bra001439	BraA03g035180.3C	2.20736	2.21234	1.1811	0	0	0.339127	0.054816	0	0.259551	0.152221	0	0.272191
Bra001446	BraA03g035220.3C	6.11024	5.52541	4.88289	4.64234	4.27723	5.30575	2.14934	1.74317	2.54722	3.03367	2.58496	2.35603
Bra001449	BraA03g035250.3C	1.62467	1.14165	1.69326	1.29302	1.68872	1.42954	7.09744	7.05876	9.77385	8.24381	8.28916	5.36316
Bra001454	BraA03g035320.3C	0.507232	1.98805	1.04204	3.00408	1.73964	2.34714	2.18645	2.53172	1.46757	1.60713	4.01088	2.50091
Bra001457	BraA03g035360.3C	2.86283	1.18689	0.634837	1.28555	0.895052	1.10169	4.56888	5.95713	5.53043	4.59849	4.74535	4.78399
Bra001459	BraA03g035380.3C	1.2475	2.17322	2.11307	0.978168	0.657501	0.641108	0.59818	0.88417	0.843992	0.84879	0.367419	1.32931
Bra001464	BraA03g035430.3C	146.068	93.1647	100.888	0.553022	0.335454	8.37495	7.90954	2.96561	8.01401	0	0	0.055109
Bra001480	BraA03g035650.3C	0.344423	0.4559	0.30741	1.40763	1.63914	1.73838	0.123485	0	0.138175	0.209897	0.337382	0.210034
Bra001491	BraA03g035770.3C	0.53813	0.619132	0.113383	0.764216	0.373995	0.112837	1.21566	1.77441	2.01831	1.68703	0.974598	1.70182
Bra001494	BraA03g035800.3C	15.7944	22.6116	16.7378	0.243584	0.090254	1.2372	5.06185	1.57853	6.07494	0	0	0.339774
Bra001495	BraA03g035810.3C	1.16287	1.23849	1.37674	0.045081	0	0.148206	0.445233	0.097375	0.244031	0.05213	0	0
Bra001503	BraA03g035890.3C	153.932	133.845	136.715	1.33653	0.557164	8.24067	24.3938	9.12403	23.8961	0.15006	0.06745	0.0785
Bra001504	BraA03g035900.3C	290.337	287.012	282.733	2.04902	1.0993	12.3126	59.4533	23.5799	55.1838	1.73215	1.83327	2.02089
Bra001512	BraA03g035980.3C	0.957566	0.920924	1.04106	0.671058	0.855627	0.619688	1.82114	1.40214	1.72645	1.66239	1.87086	1.56898
Bra001514	BraA03g036000.3C	0.61781	0.68983	0.929785	0.080207	0.156599	0.260882	0.419813	0.095869	0.340415	0.095536	0.031383	0
Bra001515	BraA03g036010.3C	1.93225	1.40286	2.2105	0.206487	0.207685	0.417645	0	0.016254	0.066329	0.12983	0.118904	0.0278
Bra001546	BraA03g036370.3C	0.059328	0	0.162029	0.93107	0.849706	0.25711	0	0	0	0	0.506982	0.095337
Bra001551	BraA01g037290.3C	2.56519	2.2819	3.40654	9.75928	5.58219	7.46202	4.84084	4.88104	6.89913	2.28074	3.92545	10.3136
Bra001554	BraA03g036490.3C	20.5832	19.1257	18.2809	0.54488	0.468503	6.10562	2.36729	0.838209	1.49605	0.09	0.59224	0.341418
Bra001558	BraA03g036530.3C	11.8927	20.0302	17.8942	0	0.046997	0.536342	6.50688	1.47938	5.60994	0.737397	0.632008	0.501336
Bra001563	BraA03g036580.3C	2.04015	2.08871	3.55137	3.64265	3.21884	3.02711	6.53397	12.3105	4.5987	3.32487	4.48572	3.68244
Bra001565	BraA03g036610.3C	9.4063	7.44046	8.88706	11.1103	11.0055	9.79139	17.1266	17.6202	19.1265	13.3408	14.3061	13.7793
Bra001566	BraA05g032320.3C	2.39709	2.45461	1.44603	1.74313	1.18482	1.50043	0.993644	0.200919	0.276715	1.65354	0.503777	1.34638
Bra001569	BraA03g036660.3C	0.940982	2.03146	1.51319	1.72891	1.52212	1.74619	1.87816	1.07778	0.689882	3.62022	2.35753	2.44031
Bra001575	BraA03g036720.3C	7.19439	7.77255	5.41052	3.74638	2.76951	2.71325	3.52141	0.441095	1.5171	3.83245	3.19747	4.29549
Bra001581	BraA03g036780.3C	8.67056	10.0656	8.72584	4.67833	3.67466	3.27789	3.46518	4.26432	6.05338	5.87011	4.65099	5.54856
Bra001587	BraA03g036850.3C	12.185	14.6538	8.92752	10.0887	10.1529	7.9019	8.36645	1.15719	2.6288	11.0158	6.59597	10.6896
Bra001589	BraA03g036870.3C	30.5892	25.7137	21.4927	0.118628	0.064789	4.56243	2.21396	0.560297	1.88455	0	0.047383	0
Bra001590	BraA03g036880.3C	1.36518	0.982896	0.896117	0.027577	0.031321	0.10376	0.083296	0.06887	0.040532	0	0.100378	0.087493
Bra001591	BraA03g036890.3C	1.17014	1.23558	1.31838	0.324397	0.389709	0.639836	0.038632	0	0.125457	0.471361	0.818031	0.515653
Bra001592	BraA03g036900.3C	63.3381	47.3052	50.1824	59.45	55.2986	45.5937	18.6771	20.9171	23.2001	15.0977	20.7684	19.2199
Bra001593	BraA03g036920.3C	0.036535	0.278996	0.076377	0.161634	0.571943	0.532123	1.13966	2.04043	0.553796	0.979367	0.332299	0.414558
Bra001598	BraA03g036990.3C	31.2052	54.7704	34.8994	12.8522	7.47959	19.2486	19.7158	37.1186	23.9351	18.4343	13.7158	18.7712
Bra001599	BraA03g037000.3C	0.907263	1.29171	1.17957	1.95481	2.31893	1.8809	2.55517	3.70781	3.08292	1.70526	2.51218	1.53444
Bra001600	BraA03g037010.3C	31.7513	22.2066	26.8078	60.7806	53.1746	44.0266	14.4495	26.735	22.4447	13.1897	21.8287	12.3678
Bra001603	BraA03g037090.3C	2.19265	2.48505	0.862688	0.874556	0.689554	0.878479	0.118131	0.160689	0.258499	0	0.186886	0
Bra001607	BraA03g037170.3C	141.99	113.606	113.984	76.8818	68.5273	90.9732	67.934	68.8727	73.3249	56.0851	68.6071	57.7456
Bra001609	BraA03g037190.3C	91.4806	52.7334	48.8798	19.4853	14.1088	24.9434	8.61863	2.44027	5.51543	0.466107	0.745092	0.576346
Bra001611	BraA03g037210.3C	0.532902	0.640933	0.698549	0.412329	1.02345	0.742088	0.732955	1.64934	1.05067	1.39529	2.0721	1.9603
Bra001622	BraA03g037340.3C	0.684628	0.921361	1.0776	3.05204	2.44259	3.58984	2.11289	8.33656	8.44651	0.766116	8.00417	3.37056
Bra001629	BraA03g037500.3C	1.09443	1.94018	1.29168	3.18048	2.68547	2.68087	6.10485	5.67935	10.051	4.28581	4.48115	3.95359
Bra001639	BraA03g037630.3C	1.28654	1.70888	0.922759	0.930769	0.184411	0.748289	0.62838	0.831767	0.598553	0.272797	0.465084	0.15574
Bra001640	BraA03g037650.3C	1.97076	2.35388	4.00732	5.44426	8.40571	4.26667	8.32735	8.36254	8.24023	4.803	7.60517	5.06656
Bra001652	BraA03g037780.3C	9.28848	21.9447	18.0203	0.373068	0	0.050651	4.15703	1.09821	5.14391	1.21057	0.357889	0.836052
Bra001659	BraA03g037880.3C	6.55722	6.26613	7.03045	4.34306	4.76119	4.38114	4.5178	5.01346	4.73776	2.7618	4.69546	2.77496
Bra001661	BraA03g037900.3C	178.562	193.554	190.38	166.351	147.453	141.013	337.188	317.342	296.305	371.387	277.977	319.619
Bra001665	BraA03g037950.3C	2.66107	2.67251	2.63715	7.36613	9.14258	5.96758	5.05327	7.07836	5.58455	5.22959	6.88146	4.33295
Bra001669	BraA03g037990.3C	22.3642	35.7188	32.8699	12.4724	13.7317	17.9954	37.501	33.2315	34.8189	40.6392	30.0501	37.5099
Bra001671	BraA03g038010.3C	2.0636	2.03494	3.16282	3.36679	1.95103	1.88448	4.03666	4.94079	3.5242	8.04611	4.4061	5.38088
Bra001672	BraA03g038020.3C	70.8879	50.5063	54.2517	0.456843	0.245993	4.88486	5.26678	2.59282	6.13907	0.039504	0.023578	0.08482
Bra001681	BraA03g038110.3C	1.4721	1.49986	1.57082	0.377899	0	0.512159	0.44495	0.223203	0.036619	0	0	0.182896
Bra001683	BraA03g038120.3C	6.8113	4.65373	4.52193	5.39573	6.27975	5.4102	11.4101	13.0184	13.4954	12.6277	11.6976	12.9284
Bra001684	BraA03g038130.3C	3.03447	0.443854	1.86563	3.66451	3.16329	2.90803	5.70554	3.95925	4.87361	2.82273	3.92466	3.31917
Bra001685	BraA03g038140.3C	16.6403	8.45882	11.3841	12.4332	11.6804	10.6643	21.1748	23.5782	19.8957	17.4795	22.3098	18.5963
Bra001686	BraA03g038160.3C	59.1454	52.353	51.4929	21.84	20.3803	24.1517	13.8045	9.54035	12.4567	16.1212	13.4228	15.5765
Bra001701	BraA01g034520.3C	11.5834	8.60876	10.9952	10.1973	14.5862	10.1216	5.06466	3.47242	5.65433	8.2173	11.5889	8.94805
Bra001710	BraA03g038400.3C	0.395995	0.180896	0.342951	1.24093	1.24988	0.447001	1.25902	0.988863	1.06378	0.831567	1.04524	0.80758
Bra001711	BraA03g038410.3C	3.32176	2.71474	1.74698	0	0.133494	0.211381	0.577294	0	0.436113	0	0	0
Bra001712	BraA03g038420.3C	34.6281	32.5931	30.948	0.223995	0.290106	20.1117	3.8115	0.768071	4.10282	0	0	0
Bra001723	BraA03g038550.3C	1.26188	2.88602	2.52879	0.018968	0.016025	0.035582	0.668355	0.045029	0.827062	0.398147	0.248745	0.459894
Bra001725	BraA03g038570.3C	1.04239	1.38699	1.21718	6.23324	12.6449	3.64177	3.18851	3.13548	3.22434	3.04327	3.60211	2.44157
Bra001727	BraA03g038590.3C	5.00907	5.19337	4.91604	7.33272	5.76231	8.21619	3.55029	2.47	2.22426	3.26094	3.75406	2.93535
Bra001730	BraA03g038640.3C	0.434832	0.855519	0.634231	0	0.009638	0	0.249114	0.056189	0.280563	0.04586	0.062829	0.110903
Bra001733	BraA03g038710.3C	51.2286	44.4546	39.4174	0.63083	0.554731	3.92027	6.9278	3.44522	6.60726	0.099159	0.132066	0.346528
Bra001735	BraA03g038750.3C	10.5612	12.8881	10.6366	4.22958	4.00777	4.90665	4.40987	3.7428	3.52186	5.44015	4.70359	4.9603
Bra001736	BraA03g038760.3C	5.88783	5.23592	5.55774	5.51168	5.26813	5.27032	1.99901	2.38886	3.19741	1.8435	2.3207	2.09586
Bra001751	BraA03g039080.3C	1.30037	1.34337	1.89464	0.16266	0.049165	0.803582	0.25122	0.031793	0.28038	0.541518	0.842842	0.385695
Bra001761	BraA03g039020.3C	1.51271	0.213769	0.181198	2.45902	2.13881	0.80981	0.568937	0.784967	0.259618	1.36751	0.438333	0.172573
Bra001762	BraA03g039050.3C	0.912867	1.34324	1.21217	2.33523	1.71843	1.60055	3.12442	3.56068	4.02957	3.18323	2.93938	2.63843
Bra001764	BraA03g039080.3C	1.58115	1.74827	2.2053	0.130634	0	0.467915	0.086821	0.097659	0.159375	0.972457	0.447398	0.374142
Bra001766	BraA03g039110.3C	90.1914	69.8746	63.5525	0.716301	0.629492	9.54411	4.41983	1.56846	3.94256	0	0.047479	0
Bra001779	BraA03g039260.3C	2.2551	4.85572	4.86728	1.09912	0.804454	0.990008	1.8173	0.907562	2.13735	0.717102	0.847405	1.0876
Bra001781	BraA03g039280.3C	0.902608	1.03851	1.296	3.69114	3.17124	2.5886	1.70749	1.95445	1.90491	1.24328	2.10293	1.81635
Bra001791	BraA01g033030.3C	3.01265	9.44373	7.03422	0	0	0.175026	2.53005	1.08252	2.57564	0	0	0.059685
Bra001793	BraA03g039420.3C	5.75777	4.34783	4.99834	0.060225	0.075664	0.991764	0.543784	0.025917	0.297277	0.052927	0.115309	0.046791
Bra001795	BraA03g039440.3C	1.99709	6.40313	6.36481	0.08944	0.045589	0.074568	2.01256	0.57472	2.55255	0.316386	0.308341	0.301407
Bra001798	BraA05g026570.3C	2.31862	1.46861	1.61766	1.4292	0.81052	1.78702	0.303071	0.240104	0.800451	1.48646	1.42788	1.13296
Bra001800	BraA03g039080.3C	1.36017	1.40021	1.82708	0.162406	0.055106	0.983656	0.179884	0.09632	0.186847	0.507277	0.70412	0.36079
Bra001815	BraA03g039630.3C	0.908697	0.814032	0.847332	0.409646	0.303134	0.580383	2.66055	2.89147	2.9902	2.47551	2.87746	2.45143
Bra001819	BraA03g039680.3C	19.1618	13.7381	15.1766	20.2708	19.3734	16.7877	5.48424	4.23236	5.06553	3.83857	5.08117	3.83914
Bra001825	BraA03g039730.3C	9.50951	7.90631	8.68338	3.19485	4.15137	3.81254	4.686	3.52394	4.7344	4.66833	3.2739	2.9047
Bra001833	BraA03g039890.3C	2.06209	0.492369	1.0651	1.48073	2.04803	1.02015	0.102911	0.051737	0.088369	0.874631	0.801714	0.543937
Bra001840	BraA03g039950.3C	2.52462	2.70135	1.9765	1.43372	1.30542	2.37411	4.62015	4.88225	5.09681	3.04809	3.43682	3.33874
Bra001841	BraA03g039960.3C	31.8546	44.9381	36.7125	6.19409	4.28179	5.84926	19.984	11.2371	19.2938	8.78021	8.11421	8.26642
Bra001842	BraA03g039970.3C	1.33955	2.72208	1.47908	5.29027	4.77746	3.4121	1.43317	0.776157	0.969042	1.06175	1.17127	0.894268
Bra001847	BraA03g040020.3C	5.44616	4.31439	4.36341	4.46469	3.4496	3.52228	1.13354	0.510102	1.39611	2.07133	3.61897	2.23149
Bra001849	BraA03g040040.3C	46.2403	41.1863	32.4099	0.400901	0.048599	8.65086	6.00059	1.3391	4.23956	0	0	0
Bra001850	BraA03g040050.3C	33.3738	28.8098	26.9032	10.0754	7.58669	11.9639	2.46584	0.704658	1.77763	0	0	0.032902
Bra001851	BraA03g040060.3C	116.352	81.8659	80.1547	114.851	130.369	102.893	17.2163	2.54355	7.2126	0.054107	0.099901	0.064685
Bra001852	BraA03g040080.3C	68.8686	89.9179	82.0644	124.159	129.26	111.088	152.357	162.532	148.595	179.201	174.205	199.367
Bra001865	BraA03g040350.3C	2.84683	3.77908	3.01735	7.164	4.92798	3.66525	5.73135	3.73656	5.16647	72.6783	86.1504	68.9778
Bra001870	BraA03g040390.3C	2.74963	2.76808	3.02931	1.24093	1.6694	2.00786	1.06019	1.24387	1.20648	0.784213	0.899603	0.657395
Bra001874	BraA03g040440.3C	0.342183	0.438655	1.07909	12.8579	10.4405	4.37719	1.12963	1.48359	1.0981	0.51669	0.966962	1.10025
Bra001875	BraA03g040450.3C	0.470727	0.116332	0.385257	7.49779	9.04775	3.16408	0.687556	0.131633	0.199964	0.168724	0.562485	0.488705
Bra001876	BraA03g040460.3C	1.93851	2.49305	2.62395	0.069125	0	0	1.03397	0.482172	0.870757	0	0	0.073869
Bra001886	BraA03g040550.3C	131.978	135.462	138.366	116.681	140.993	109.706	286.847	266.316	256.063	283.35	240.377	253.036
Bra001889	BraA03g040580.3C	12.9531	11.6353	12.8597	1.24124	0.932488	3.50372	2.07861	2.19528	1.05035	2.1493	1.8964	2.68814
Bra001895	BraA03g040630.3C	1.32477	1.19301	1.29222	0.409187	1.04317	1.65947	0.304608	0.246853	0.595867	0.831556	1.23261	0.517857
Bra001899	BraA03g040660.3C	5.23655	8.7697	9.34041	7.14827	4.8904	5.13385	3.92081	4.52918	4.27327	11.4345	8.94274	7.31623
Bra001901	BraA03g040690.3C	1.9024	1.60212	1.63112	0.088252	0.310296	0.586584	0.040385	0	0.15724	0.199965	0.610079	0.249076
Bra001905	BraA03g040730.3C	2.3971	1.2959	1.4758	2.43176	4.77184	7.00801	4.11492	6.99211	5.60291	2.94976	1.78858	1.88269
Bra001910	BraA03g040780.3C	0.953708	1.97658	1.74481	0	0	0	0.68557	0.338001	0.593301	0	0	0
Bra001912	BraA03g040800.3C	0.414975	0.491093	0.429427	0.017944	0.03785	0	0.228141	0.087507	0.074331	0.071831	0.058341	0.098498
Bra001913	BraA03g040810.3C	7.52988	8.55855	7.57819	7.6558	8.52197	5.94849	5.4516	0.220593	5.75461	0.257505	0.210708	5.74181
Bra001918	BraA03g040850.3C	128.478	104.919	101.181	137.828	157.198	108.192	6.37902	0.786947	7.84668	209.293	311.392	231.944
Bra001919	BraA03g040860.3C	6.47527	5.02923	4.93693	5.58689	5.39737	5.53189	2.3138	1.92078	1.7852	2.53651	2.89452	2.40041
Bra001920	BraA03g040870.3C	7.799	2.54366	2.70151	17.341	15.42	14.5448	3.70316	13.7655	15.0092	19.4165	14.0887	14.8205
Bra001921	BraA03g040880.3C	76.2518	66.0947	58.3256	6.24927	3.95198	13.681	9.42623	4.60131	8.82485	5.48772	7.11939	5.14978
Bra001924	BraA03g040910.3C	2.38718	3.42707	3.8839	0.194054	0.024169	0.414407	1.0723	0.685606	1.54526	0.585086	0.323534	0.586873
Bra001926	BraA03g040930.3C	5.92302	4.79289	4.81703	3.64675	3.47697	4.30713	2.31587	2.14953	1.52071	3.39117	3.71157	2.97849
Bra001944	BraA03g041110.3C	0.496378	0.523682	0.618889	0.136955	0.214938	0.276196	0.106428	0.051198	0.184511	0.166907	0.259014	0.18692
Bra001948	BraA03g041150.3C	4.73091	6.99931	5.38668	10.8084	12.2248	10.9186	12.2509	14.1799	13.6483	8.3617	12.698	13.701
Bra001949	BraA03g041160.3C	18.9335	18.3535	12.3705	8.76647	9.69147	11.2582	5.14086	3.70002	5.41141	3.34803	4.59096	3.75292
Bra001952	BraA03g041190.3C	81.5836	60.017	53.0443	42.9547	54.9933	62.9388	41.4815	44.3313	44.909	30.8201	30.5433	30.0342
Bra001965	BraA03g057050.3C	3.75051	3.49096	1.7311	1.12324	0.597084	0.305523	0.146698	0.07039	0.12752	0	0	0.326812
Bra001966	BraA07g004650.3C	14.2488	11.347	8.995	0.083679	0	1.0735	0.669259	0.080453	0.471465	0	0	0
Bra001967	BraA07g004650.3C	21.5525	16.6429	23.9852	0.414441	0.126656	3.58555	1.29549	0.980552	1.39053	0.014342	0	0
Bra001968	BraA07g004650.3C	7.129	5.95971	4.61566	0.061134	0.019018	0.675861	0.321279	0.074731	0.261357	0.054628	0.026822	0
Bra001975	BraA07g004530.3C	0.171948	0	0.127887	0.474724	0.32516	0.081376	0	0	0.163525	1.09256	1.34068	1.0364
Bra001976	BraA07g004520.3C	1.61639	1.89853	2.24544	1.90114	1.38374	2.32613	1.4646	0.704235	0.968139	0.597114	0.850152	0.840654
Bra001991	BraA07g004410.3C	7.94051	12.3622	11.903	0.048414	0.022306	0.169557	4.99076	2.06983	4.39041	0.032108	0.008178	0.026379
Bra001992	BraA07g004400.3C	0.064007	0.087905	0.013013	0.300955	0.269329	0.180358	0.023538	0.037727	0.01968	0.043723	0	0.042352
Bra001995	BraA07g004380.3C	7.0103	5.39511	6.45047	10.8338	15.8964	13.2793	14.5704	11.8371	14.3645	18.1212	15.8352	14.5498
Bra001996	BraA07g004350.3C	68.3729	49.4217	50.7023	3.00788	4.28496	9.19458	6.68787	4.99169	7.1594	1.8357	2.06943	1.94506
Bra001998	BraA07g004330.3C	0.423941	0.600475	0.678479	1.30336	0.999332	1.32751	0.353342	0.358203	0.455485	0.376988	0.920461	0.379662
Bra002004	BraA07g004220.3C	286.495	191.201	201.103	188.395	148.74	162.348	20.129	5.51404	14.2568	67.7343	91.5305	78.1926
Bra002014	BraA07g004050.3C	78.4013	64.9373	62.5046	0.335762	0.203083	11.7262	4.77922	1.86401	4.73024	0.010312	0	0
Bra002015	BraA07g004040.3C	1.73594	1.51584	1.17134	0.014791	0	0.107998	0.091178	0.010703	0.052503	0	0	0
Bra002027	BraA07g003910.3C	13.4483	13.4903	14.1378	0.133727	0.064193	0.420705	4.1737	1.39815	4.30237	0	0	0.077853
Bra002039	BraA01g039660.3C	1.49842	0.956892	1.42048	0.052144	0.02166	0.160313	0.811282	0.223093	0.913337	0	0.057259	0.047511
Bra002040	BraA01g039650.3C	4.02825	11.0289	8.72192	0.530199	0	0	3.12297	1.65754	3.23143	1.57559	1.25555	1.3
Bra002041	BraA05g035500.3C	0.795389	1.95421	1.53603	0.058342	0.128511	0.163386	1.07235	0.511182	0.812036	0.689809	0.219828	0.492657
Bra002042	BraA01g039610.3C	8.14008	8.83025	8.86805	9.41573	8.49747	7.82424	3.48393	2.34367	3.66366	4.34477	6.64872	5.51883
Bra002062	BraA07g003560.3C	0.096481	0.095141	0.023374	0.487869	0.506382	0.406443	0.973866	0.778785	0.514705	0.831579	0.641818	0.999345
Bra002076	BraA07g003400.3C	2.23727	6.85341	5.04776	0.11967	0.05082	0.610509	2.75199	0.639631	2.31299	7.0036	1.91798	5.31831
Bra002078	BraA07g003300.3C	6.72388	4.49764	7.12759	6.0116	4.28499	6.56462	1.34903	2.20149	1.80076	3.77859	5.04032	3.81429
Bra002088	BraA06g022170.3C	1.10316	1.26339	0.970146	0.71587	0.562567	1.65773	1.01591	0.303797	0.549322	0.050967	0.780339	0.137303
Bra002096	BraA07g003080.3C	0.545321	2.40863	1.4155	2.9882	1.28128	2.06521	0.531412	1.79334	0.773766	0.274409	0.196823	0.30327
Bra002099	BraA07g003030.3C	3.34766	3.58005	3.64184	0.859314	0.904699	0.651463	1.25529	0.617465	1.37213	0.957718	0.459519	1.02472
Bra002102	BraA10g022330.3C	0.310036	0.378137	0.547173	0.230953	0	0.139162	0.369513	0.367845	0.500261	0.842888	0.622905	0.627409
Bra002114	BraA10g022200.3C	10.833	11.4269	7.24827	10.8761	9.46161	8.86668	7.03272	0.618144	2.67196	7.3521	6.96987	0.574369
Bra002115	BraA10g022170.3C	2.11815	2.49468	2.61145	2.35938	1.59247	1.38411	3.15478	4.38153	4.83429	4.6516	4.62404	5.12519
Bra002120	BraA10g022120.3C	9.5719	9.55752	9.97131	13.0009	11.5043	9.32646	22.9411	25.3393	27.6028	25.0175	20.3131	17.5685
Bra002125	BraA10g022070.3C	4.35022	3.59105	5.19847	5.45979	7.01119	7.32275	11.4378	10.9683	10.6841	11.5154	8.86844	9.21298
Bra002127	BraA10g022050.3C	1.77304	2.51816	2.17829	2.57341	3.57227	2.55227	5.63593	6.71741	7.59952	8.63438	5.58701	5.92394
Bra002148	BraA10g021830.3C	0.616062	0.834261	0.866665	4.56468	5.35011	1.94536	1.15755	0.408924	0.438881	1.30295	1.05435	1.16217
Bra002149	BraA09g008350.3C	1.52411	2.02914	1.59233	2.53485	2.26639	2.20223	3.41616	3.9894	3.31803	3.96015	3.83255	3.42117
Bra002151	BraA10g021800.3C	1.15244	1.11368	1.44815	2.68731	2.8175	2.49753	0.611348	0.288415	0.864816	1.2055	2.4475	1.65756
Bra002153	BraA10g021770.3C	0.28409	0.246267	0.342758	0.238246	0.179002	0.320505	0.028108	0.039515	0.08469	0.044133	0.018692	0.037161
Bra002187	#N/A	0.10121	0.049216	0.817995	11.3789	18.5561	5.9442	0.242067	0	0.672683	0	0.1205	0.059825
Bra002193	BraA10g021320.3C	0.569028	0.972	1.41108	0.688958	0.532821	1.00096	0.633235	0.114612	0.643052	2.37608	2.16957	1.6112
Bra002199	BraA10g021250.3C	7.61068	7.79117	8.11976	26.3181	31.1999	19.6188	7.1018	6.71971	6.22446	5.19471	6.47012	6.56448
Bra002214	BraA10g021100.3C	3.98328	3.92186	5.18074	18.1079	15.3925	14.4438	7.90599	8.77002	4.22117	4.83116	5.76288	5.33438
Bra002224	BraA10g021010.3C	104.187	88.7936	115.207	167.436	167.202	131.559	40.6584	37.1426	52.0203	67.3931	71.377	51.536
Bra002231	BraA10g020940.3C	1.03191	1.449	1.15238	0.039583	0	0	0.928746	0.235314	0.589053	0	0	0.05636
Bra002246	BraA10g020780.3C	0.444682	0.500704	0.607408	1.02339	1.35624	1.09343	0.07572	0.182274	0.215684	0.247556	0.387833	0.29143
Bra002247	BraA10g020770.3C	306.304	293.887	287.121	8.19818	6.86888	23.05	59.0965	25.2901	58.9717	6.15878	6.94917	6.16399
Bra002248	BraA10g020760.3C	1.77701	2.49134	2.99324	2.83347	3.29371	0.046522	2.13361	2.47676	2.09694	0.940716	1.12156	0.769616
Bra002249	BraA10g020750.3C	10.225	8.26323	9.66069	0.043228	0.039981	0.76611	1.25563	0.626396	1.42945	0.011079	0.052086	0.021071
Bra002251	BraA10g020730.3C	7.71084	7.31325	8.07488	0.078247	0.059523	2.54893	0.982206	0.372285	0.707035	1.0403	1.02229	0.924349
Bra002268	BraA10g020530.3C	7.85502	5.54662	2.48068	9.25048	3.65849	3.20711	1.86592	0.128109	0.090935	2.70507	0.112014	0.100774
Bra002275	BraA10g020460.3C	13.7693	13.7883	14.3414	14.8037	14.7421	13.9346	7.10263	5.87221	7.60257	7.29804	6.95574	6.48349
Bra002283	BraA10g020350.3C	37.9177	41.1442	46.4008	2.48429	1.73514	2.87615	12.3543	10.3144	13.5809	1.28475	2.35072	1.05052
Bra002285	BraA03g009520.3C	35.188	39.3434	46.8363	31.4748	29.1669	40.421	83.4336	89.4179	84.0676	81.0079	71.2658	68.7129
Bra002292	BraA10g020260.3C	0.510297	0.511777	0.725864	0.132101	0.106566	0.133741	0.019928	0.06388	0.042627	0	0.098282	0.036734
Bra002297	BraA10g020200.3C	2.06718	1.75317	2.89219	0.408363	0.668768	1.13995	0.345251	0.200161	0.291755	0.394234	0.250016	0.536058
Bra002305	BraA10g020140.3C	0	0.814556	0	0	0	0	0	0	1.31269	1.44674	1.86586	1.40246
Bra002321	BraA10g019950.3C	2.27539	2.73087	3.24357	0.101689	0.062545	0.210983	0.898348	0.155076	0.5812	0	0.036672	0.078722
Bra002325	BraA10g019920.3C	185.622	201.715	175.464	1.23844	0.710458	44.5992	12.3565	2.97498	11.6729	0.036167	0.053738	0.07029
Bra002330	BraA10g019860.3C	23.1198	17.3088	17.4819	3.86878	3.44399	7.19098	4.04916	1.55981	4.64816	0.714006	0.431908	0.760522
Bra002340	BraA05g018000.3C	0.723305	0.443267	0.514605	0.63598	0.631511	0.352505	0.271882	0.160291	0.136114	0.645778	0.686089	0.812799
Bra002342	BraA03g011710.3C	1.72057	0.972771	1.02566	0.645147	1.20109	0.7488	0	0	0.155292	0	0.029602	0
Bra002347	BraA10g019670.3C	0.534577	0.305072	0.304147	0.305375	0.260869	0.800758	0.564485	1.39317	0.957908	1.41909	1.33348	0.729867
Bra002349	BraA10g019650.3C	6.30024	3.12789	3.57954	2.69028	1.63601	2.15542	1.57016	2.0439	2.05081	2.70097	2.64613	1.88245
Bra002351	BraA10g019630.3C	2.58779	2.31085	2.46002	0.150161	0.119763	0.325883	0.401095	0.184959	0.506574	0	0.062504	0.041946
Bra002355	BraA10g019590.3C	1.3163	1.25698	1.1664	0.698056	0.824411	0.92779	4.07207	4.34737	3.1814	7.2273	7.29991	7.43175
Bra002361	BraA10g019530.3C	0.174003	0.238512	0.242162	0.83528	0.203608	0.335559	0.023569	0	0.003254	0.648142	0.46935	0.331994
Bra002375	BraA10g019360.3C	26.1415	11.8179	12.5639	22.4545	23.0685	21.3252	10.1038	15.2261	9.63863	8.92411	11.7031	8.43177
Bra002383	BraA10g019270.3C	149.44	126.317	135.243	174.52	173.037	149.814	33.8989	23.2697	43.6416	146.92	215.613	166.282
Bra002394	BraA10g019130.3C	1.35013	1.55629	1.48783	0	0	0.974413	0.186435	0	0.097186	0.112353	0.384731	0.105697
Bra002396	BraA10g019100.3C	13.8168	10.2074	10.7613	7.08716	6.13698	9.71359	3.69568	3.63291	3.17862	2.98876	3.45392	2.33377
Bra002400	BraA10g019060.3C	5.63946	4.7566	3.91897	8.41873	6.808	10.5708	4.41588	16.6267	5.4012	4.61718	3.83216	3.80619
Bra002401	BraA10g019050.3C	11.6304	8.9942	11.6893	16.9196	16.4031	12.0732	0.740885	0.025948	0.515219	9.28219	13.0985	11.4393
Bra002410	BraA10g018970.3C	4.35985	14.2782	16.4598	1.31784	0.818504	2.15384	6.51756	7.37638	11.4031	21.8665	11.5555	17.3282
Bra002416	BraA10g018910.3C	21.6152	21.7102	24.7803	58.0724	50.6478	47.1898	48.9238	57.3032	50.6581	46.9575	47.6266	41.2069
Bra002428	BraA10g018780.3C	0.742053	0.951078	1.23027	0.439356	0.490065	1.05305	0.063796	0.152237	0.200114	0.540775	0.246437	0.596087
Bra002455	BraA10g018490.3C	4.50253	5.0487	4.75388	3.17274	2.74246	4.2252	3.74063	2.35522	4.02868	2.80607	2.02695	2.2307
Bra002459	BraA10g018450.3C	44.3979	27.1874	23.6024	70.7126	68.7531	43.967	16.5653	22.8029	16.0039	11.519	11.4685	8.74483
Bra002462	BraA10g018410.3C	2.73829	4.32275	5.47791	1.3385	0.992682	1.82327	3.62769	3.03246	3.28934	3.86811	2.5195	2.18013
Bra002477	BraA10g018250.3C	12.554	10.0329	6.87817	11.5784	14.7915	10.0554	2.03505	0.192854	1.36505	0.186843	0.927708	0.365793
Bra002478	BraA10g018240.3C	14.6734	17.3506	15.5448	8.13839	5.83919	6.58192	9.42194	6.22063	7.73912	4.62382	4.18755	4.94895
Bra002489	BraA10g018120.3C	8.61365	7.75122	7.75734	0.207509	0.058357	5.6972	0.547879	0.497328	0.874028	0.098845	0	0.057189
Bra002507	BraA10g017890.3C	0.916979	0.357413	0.357714	0.649608	0.513791	0.451549	0	0.079774	0	0.905542	0.755724	0.961815
Bra002509	BraA10g017860.3C	3.90491	5.08814	4.44288	10.9553	9.89347	9.64939	6.93416	6.43686	7.24341	7.90984	7.73096	6.34841
Bra002513	BraA10g017820.3C	2.6613	0.943554	1.66554	0.303548	0.573328	0.755138	0.133851	0	0	1.72815	2.40312	1.61596
Bra002514	BraA10g017810.3C	0.359823	0.718008	0.077004	0.134031	0.853988	0.290206	0.47142	0.550794	0.820156	0.884398	1.8426	1.99312
Bra002525	BraA10g017680.3C	8.28174	6.97715	5.3393	6.93716	13.6404	7.16238	0.882815	0	1.05757	0	0.642515	0
Bra002541	BraA01g025390.3C	1.71835	1.79646	2.0225	2.63878	3.03173	3.08096	3.48915	4.44739	4.66766	4.95683	3.99466	4.44693
Bra002550	BraA10g017440.3C	0.805117	0.092526	0.368714	0	0.03663	0.686894	0	0	0.049382	0.30693	0.876624	0.821086
Bra002553	BraA10g017420.3C	1.38148	0.659778	1.05921	0.104288	0	0.771928	0.047723	0	0	0.889048	0.832799	1.32006
Bra002562	BraA10g017340.3C	17.6613	15.4629	13.311	13.4925	15.7123	11.2366	3.76178	0.373129	0.972462	0.933312	0.881413	1.3967
Bra002569	BraA10g017270.3C	4.26957	3.41445	3.72069	5.94493	4.50244	7.00691	9.67265	8.05226	10.1802	4.89359	8.97674	11.2416
Bra002571	BraA03g011370.3C	11.9496	12.4996	11.3071	1.95598	2.11036	3.81642	3.46977	2.39572	3.18111	1.83817	2.05234	2.28852
Bra002577	BraA10g017180.3C	0	0.298426	0.177185	0.395174	0.488571	0.193082	0.246491	0.102307	0	1.43338	1.13943	1.55118
Bra002580	BraA10g017160.3C	1.0796	0.510504	0.387044	0.188273	0.160295	0.305406	0.133346	0.010551	0	0.740184	0.546527	0.79528
Bra002581	BraA10g017150.3C	0.165705	0.05937	0.016947	0.615721	0.331164	0.277644	0	0	0.036207	0.153115	0.215757	0.19169
Bra002582	BraA10g017140.3C	40.2478	34.2449	37.3932	23.7289	19.4406	23.2512	19.0478	16.5121	19.8053	12.0824	13.9216	11.6215
Bra002586	BraA10g017080.3C	0.801458	1.8178	1.26183	1.85242	1.80449	2.21189	2.18467	3.11511	2.63586	3.16139	2.80905	4.05383
Bra002595	BraA02g011250.3C	1.1741	0.804009	0.724015	0.875772	1.15221	1.93273	0.946855	0.389072	0.58893	2.12686	2.09069	1.79859
Bra002611	BraA10g016740.3C	1.86029	1.29361	0.817418	1.63145	1.02398	0.549498	0	0	0.106696	0	0.135244	0.35726
Bra002612	BraA10g016730.3C	0.91395	1.55397	1.75395	0.01416	0	0.047594	0.393699	0.216908	0.586451	0	0	0.005523
Bra002613	BraA10g016720.3C	0.607753	0.261235	0.402037	0.277147	0.633546	0.540931	0.028656	0	0.050589	0.704666	0.672001	0.725971
Bra002615	BraA10g016710.3C	0.515841	0.302304	0.31226	0.50578	0.761716	0.493711	0	0	0.021296	1.19968	0.522317	0.923777
Bra002622	BraA10g016610.3C	6.05186	5.38857	5.02361	0.098617	2.79656	3.73488	2.67732	2.55847	0.104882	5.05205	4.72958	4.14093
Bra002635	BraA10g016470.3C	0.080929	0.181678	0.160921	0.683994	0.498157	0.834932	0	0.171746	0.062139	0.24441	0.28571	0.19483
Bra002648	BraA10g016340.3C	0.475943	0.69374	0.738924	0	0	0.014829	0.445021	0.130702	0.483883	0	0	0
Bra002674	BraA10g016090.3C	57.6072	39.3369	40.4775	41.0284	29.6591	32.3409	17.454	21.8776	16.3974	11.4853	10.5978	17.0655
Bra002676	BraA10g016070.3C	22.7092	22.861	26.0894	1.11	1.29717	1.30317	7.57202	2.31017	7.17144	1.09622	1.05106	1.35402
Bra002679	BraA10g016040.3C	0.786333	0.532796	0.947262	1.65192	1.22609	1.15263	1.64532	1.83608	1.48868	0.746434	0.868881	1.19477
Bra002686	BraA10g015950.3C	29.0624	26.7117	29.7644	30.2147	30.0021	23.6733	17.2393	14.5909	18.3611	16.3003	15.7568	14.3373
Bra002691	BraA10g015910.3C	11.1338	12.1696	10.6575	0.126635	0.106989	2.42428	0.491663	0.252013	0.6603	0	0	0.045569
Bra002693	BraA10g015930.3C	3.29166	2.64349	2.61322	2.21841	1.89656	1.68353	2.13607	2.06074	2.13917	2.16185	1.12056	1.03282
Bra002696	BraA03g012270.3C	6.38404	6.12167	5.70589	9.49936	13.4563	6.95819	10.6875	15.6536	14.7433	15.9633	14.7983	14.1838
Bra002697	BraA10g015880.3C	7.84659	11.5949	13.4962	21.1518	18.2638	13.8024	34.917	41.1845	41.4768	18.2938	18.8813	20.2601
Bra002705	BraA03g012310.3C	1.10767	0.699556	0.909766	4.81661	5.44194	3.07054	1.62165	2.34496	1.63035	1.16737	1.04896	1.19376
Bra002707	BraA03g012310.3C	1.38744	0.765894	1.12069	5.54733	5.98971	3.37587	1.8707	2.57281	1.95928	1.46975	1.15143	1.53536
Bra002708	BraA10g015760.3C	3.95397	3.30854	2.94771	1.64792	1.08293	2.48267	2.29281	2.03847	2.12146	1.77523	2.73949	2.02416
Bra002709	BraA10g015750.3C	7.44928	7.9325	8.47289	7.27886	9.00406	7.5569	12.175	11.4985	14.3871	15.7783	15.6701	15.9184
Bra002711	BraA10g015730.3C	2.05219	1.48217	1.22243	1.70023	1.7623	1.63788	0.092049	0.170666	0.316255	0.628398	0.898616	0.743203
Bra002718	BraA10g015650.3C	1.35708	2.75199	2.11702	8.2246	5.11144	5.70219	2.97568	7.05528	2.97402	3.88433	4.94394	3.35275
Bra002719	BraA10g015660.3C	1.06161	2.29034	1.25326	4.97933	2.93813	3.18741	2.11292	4.35871	2.39461	2.37734	4.23285	4.12401
Bra002736	BraA10g015240.3C	0.127532	0.220172	0.769867	0.460293	0.329951	0.594388	1.28583	1.08446	1.28647	0.461109	0.637305	0.442836
Bra002738	BraA10g015210.3C	15.4792	13.1827	13.7662	5.40733	4.97885	6.94975	4.20284	4.75626	5.85348	3.22753	2.7185	2.67246
Bra002743	BraA10g015180.3C	24.1029	27.718	23.5379	8.56934	9.5861	12.9275	8.68206	7.7029	8.60487	10.2591	12.0522	9.89376
Bra002744	BraA10g015170.3C	1.14551	0.856858	2.39218	0.271937	0.688776	0.648322	2.4605	2.18479	1.38814	1.21389	0.562044	1.15115
Bra002745	BraA10g015160.3C	20.0781	16.277	13.817	13.9873	10.5731	13.0966	3.53761	3.07103	3.08749	2.1298	2.44332	2.54789
Bra002750	BraA10g015120.3C	6.83538	6.68428	5.8728	1.23166	1.39979	1.75526	1.5679	1.09099	2.07871	0.818453	0.685068	0.510404
Bra002751	BraA10g015110.3C	28.9107	22.0268	17.4054	10.1754	8.77205	13.9809	3.89999	1.68726	2.3618	1.03763	0.930114	0.580044
Bra002762	BraA10g014990.3C	52.9237	42.1873	41.1115	41.0611	38.0774	43.1846	14.8458	11.8153	14.3668	26.7308	32.5449	28.1755
Bra002763	BraA10g014980.3C	0.759948	0.868124	0.656629	0.018282	0	0.113664	0.135271	0	0.072445	0.082765	0.143891	0
Bra002777	BraA10g014830.3C	0.154874	0.554884	0.30526	0.11383	0.146642	0.064002	0.103876	0.613283	0.65334	0.706701	0.972765	1.28276
Bra002783	BraA10g014750.3C	4.96575	3.8939	4.09783	4.639	3.36215	3.7099	0.50179	0.240658	0.449216	0.291754	0.369656	0.160095
Bra002784	BraA10g014750.3C	1.73389	1.36832	0.928985	0.525866	0.262009	0.856763	0.099579	0.141477	0.409228	1.25506	1.04677	0.704296
Bra002793	BraA10g014640.3C	9.71284	11.3373	11.6741	5.67211	4.83804	7.13128	4.37972	5.96767	6.9087	6.55697	0.822642	3.53578
Bra002794	BraA10g014630.3C	12.7488	17.9245	18.0067	6.23737	7.30631	6.90553	10.1577	8.26897	9.36992	7.26686	8.17092	6.78805
Bra002812	BraA10g014390.3C	7.00191	6.41855	7.55406	10.1958	9.44922	7.98993	2.41471	3.42125	3.98014	7.09182	6.02616	5.54923
Bra002814	BraA10g014340.3C	0.307685	0.383967	0.759212	1.37189	1.35709	1.77093	0.526247	0.243454	0.54349	0.450399	0.609844	0.434664
Bra002824	BraA10g014180.3C	61.1427	48.1856	46.761	0.418163	0.079266	3.84634	6.23588	2.74423	6.0327	0.022525	0	0
Bra002825	BraA10g014180.3C	107.184	83.3723	82.834	0.982159	0.273209	7.23874	10.5721	4.97974	9.50459	0	0	0
Bra002828	BraA10g014130.3C	24.8059	26.4565	25.1772	11.8864	11.9289	13.552	11.6227	8.80699	13.2551	11.6194	11.9197	11.9159
Bra002831	BraA10g014120.3C	1.4979	1.0841	0.973046	0.696408	1.24619	1.41211	0.278	0.39933	0.332669	0.871481	0.696582	0.649117
Bra002847	BraA10g013970.3C	9.52002	4.93796	7.31526	9.0169	8.22552	6.2698	0.521209	0	0.872969	9.57433	10.7351	9.02916
Bra002849	BraA10g013940.3C	33.2941	29.4477	31.2871	50.7016	30.5507	58.0479	14.1804	12.7504	13.7373	12.2173	13.9694	12.3224
Bra002856	BraA10g013870.3C	4.70982	6.35285	3.60278	3.41874	2.98943	4.42478	2.07318	1.07329	1.27622	0.790867	0.907422	0.573943
Bra002857	BraA10g013860.3C	1.21735	0.575593	0.480812	0.010228	0	0.409448	0.018722	0	0.081309	1.1223	1.56733	1.38226
Bra002873	BraA10g013730.3C	0.742771	0.434451	0.554857	0.22434	0.372717	0.530132	0.116515	0.1286	0.370575	0.749371	0.889698	0.594197
Bra002882	BraA10g013650.3C	0.712708	1.58144	0.060767	0	2.69828	0	0.079035	0	0	4.06937	4.46384	3.84555
Bra002883	BraA04g008780.3C	2.4638	3.51216	4.49019	7.23229	3.69685	5.43832	7.56067	5.43936	5.88201	4.65061	6.36711	4.8
Bra002886	BraA10g013610.3C	2.56112	1.66177	1.21628	2.13442	2.11863	0.99079	3.00731	4.14571	3.74548	10.156	7.56912	9.22974
Bra002891	BraA10g013550.3C	14.1783	9.16178	9.78737	13.2914	16.49	10.3408	1.32145	0.291771	0.830654	7.11448	10.1971	7.52776
Bra002895	BraA10g013500.3C	1.80558	0.983544	0.97936	3.66012	1.94454	3.63546	2.79257	3.11373	3.09159	2.76082	2.09158	3.8341
Bra002903	BraA10g013410.3C	1.81869	2.07035	2.19498	0.321009	0.528333	0.183136	0.381168	0.295374	1.06681	0.073261	0.286196	0.134173
Bra002905	BraA10g013390.3C	12.2205	10.3238	9.81179	0.175448	0.101282	2.13573	1.1117	0.655726	0.782352	0.104559	0.180379	0.13064
Bra002916	BraA10g013270.3C	14.3578	12.3731	15.6674	21.376	19.347	15.2891	1.37768	0.351818	0.834828	3.70831	8.93149	5.30268
Bra002919	BraA10g013240.3C	10.5586	8.06203	10.1601	13.3498	15.713	16.8282	23.3326	24.2262	23.3103	23.5763	21.4176	22.6618
Bra002927	BraA10g013180.3C	6.02572	8.82916	6.58021	0.81016	0.539971	3.25503	0.89726	1.11972	1.47664	0.564123	0.948755	0.525509
Bra002933	BraA10g013110.3C	0.497722	0.440486	0.377892	0.894369	1.26257	0.608337	0.211447	0.304976	0.071056	0.547122	0.849263	0.197384
Bra002936	BraA10g013080.3C	0.216077	2.13009	1.01211	0	0.096319	0	0.593315	0.213992	0.443038	0	0	0
Bra002945	BraA10g012980.3C	7.70653	7.39072	6.30796	8.20805	6.78257	7.46869	4.11578	3.42393	3.41801	3.82573	5.22374	3.91515
Bra002948	BraA10g012950.3C	205.297	112.42	93.3963	4.97447	3.09291	35.8193	12.1955	6.07389	10.5853	0.988205	1.51528	1.51332
Bra002949	BraA10g012940.3C	14.2047	9.92126	8.24037	7.05104	6.20662	7.73859	4.04737	3.70936	5.74707	7.97377	8.41887	7.451
Bra002963	BraA10g012780.3C	5.39129	6.49507	5.4592	2.13014	1.5344	3.4961	2.15603	2.75467	2.69989	1.84413	2.27438	2.29107
Bra002975	BraA10g012680.3C	2.43119	4.20378	4.3229	5.29804	7.39487	5.46683	7.90133	9.81159	7.76249	10.5733	9.31397	9.08863
Bra002978	BraA10g012660.3C	47.8827	35.2638	28.2823	6.48489	7.15561	13.0825	6.97018	4.52662	5.76459	2.99325	2.89305	2.15858
Bra002982	BraA10g012610.3C	60.7355	46.3978	43.2168	15.659	16.2595	17.0934	12.021	11.5898	14.0157	7.16671	10.5044	9.57315
Bra002986	BraA10g012560.3C	3.7655	3.47514	2.91933	2.74312	3.34673	3.10809	5.51541	7.29859	7.08299	5.75763	5.1767	5.63199
Bra002997	BraA10g012430.3C	1.80321	1.93505	1.51966	0.817601	0.735203	1.37113	0.46654	0.747319	0.781034	0.302529	0.547086	0.340105
Bra002999	BraA10g012410.3C	117.142	82.3373	87.1868	110.015	135.834	113.332	217.6	188.228	185.753	187.311	195.373	188.281
Bra003002	BraA10g012380.3C	10.8101	14.6492	16.0484	5.10196	5.19564	5.38692	9.8729	6.77877	8.85424	10.1116	9.15707	9.12582
Bra003004	BraA10g012360.3C	1.00536	2.616	1.26459	0.98381	0.915463	1.28191	3.02215	3.88868	2.78031	1.98354	2.02859	2.56994
Bra003005	BraA10g012350.3C	22.2482	17.6759	19.2352	15.3413	14.5379	14.3648	10.3812	8.98893	10.8964	15.3314	16.0427	13.0903
Bra003014	BraA10g012240.3C	3.25586	5.72155	5.44885	0.521371	0.385177	0.575471	2.7379	1.40118	2.21741	1.83757	1.01247	1.20188
Bra003016	BraA10g012220.3C	6.93391	5.63542	5.97516	2.06893	1.65383	2.67791	4.23052	2.60543	4.1093	4.16722	4.33366	4.05815
Bra003017	BraA10g012210.3C	0.088805	24.6678	19.3389	0.004274	0.000187	0.01484	0.081902	0.078184	0.053085	0.000545	0.014382	0.001682
Bra003023	BraA10g012160.3C	0.776323	0.48506	0.956563	2.81839	2.73191	2.21493	1.29107	0.544685	0.988593	0.850177	0.993994	1.09181
Bra003025	BraA10g012140.3C	0.955228	0.707307	0.843476	1.47193	2.59462	2.16216	0.982034	0.591477	1.08107	0.854569	0.616013	0.396204
Bra003031	BraA09g047630.3C	2.03412	0.030957	1.91697	2.40606	2.3777	3.52301	1.2522	0.29634	1.584	1.73296	2.08095	1.59782
Bra003033	BraA02g014390.3C	909.642	787.307	656.838	7.76135	4.37655	85.0009	127.201	56.4219	119.54	4.3263	3.01381	2.32745
Bra003042	BraA10g011940.3C	0.36015	0.430189	0.236488	0.022284	0.013395	0.081497	0.058041	0	0.048089	0.072117	0.041416	0.265989
Bra003050	BraA10g011850.3C	9.18035	9.58715	8.89497	0.438539	0.627668	4.32851	0.885585	0.156055	0.79863	1.05333	0.933779	0.697697
Bra003057	BraA10g011780.3C	6.83521	4.95041	6.08735	8.36923	8.29101	8.63208	13.3093	13.1629	11.3643	14.6206	16.0399	14.2099
Bra003071	BraA02g014700.3C	21.6784	26.7995	23.0003	13.1486	17.4055	15.2462	18.978	16.3148	21.9883	3.59033	16.8175	4.43644
Bra003075	BraA10g011530.3C	13.7973	8.62956	12.4904	14.8423	12.8992	11.9983	1.52044	1.05082	2.70025	7.41719	10.2753	8.02715
Bra003077	BraA10g011520.3C	1.78508	0.943934	1.39081	1.92513	1.44522	1.04317	0.433145	0.240547	0.490226	0.692188	0.597433	0.836535
Bra003082	BraA10g011480.3C	145.045	100.461	92.3258	32.7433	26.0921	54.1412	21.7387	14.9698	18.9045	11.4885	13.24	11.6607
Bra003089	BraA10g011360.3C	1.73848	2.1356	2.18999	5.16171	4.47572	3.26806	2.87619	2.04337	2.09724	2.15936	1.72254	1.37959
Bra003110	BraA10g011130.3C	0.459837	0.250629	0.306137	0.952226	0.952414	0.730228	0.544181	0.806452	0.505296	0.586498	0.845899	0.597431
Bra003114	BraA10g011000.3C	0.245728	0.173421	0.664287	0.715645	1.15846	0.398273	0.193602	0.351691	0.380447	1.00756	1.05209	0.792915
Bra003121	BraA10g010930.3C	55.6644	81.293	91.903	76.8849	75.3811	88.8164	121.574	140.924	142.427	170.544	146.223	154.986
Bra003123	BraA07g021130.3C	0.835198	1.30197	0.892253	0.01615	0.064876	0.385354	0.043549	0.032014	0.05758	0.018739	0.075125	0.019384
Bra003126	BraA07g021160.3C	15.3308	23.3941	26.6427	18.1265	12.883	14.8823	6.67257	6.03428	5.24848	6.4086	9.3302	6.88891
Bra003129	BraA07g021200.3C	0.485688	0.393714	0.745741	0.286282	0.586222	0.343609	0	0	0.148223	0.512263	0.88908	0.467252
Bra003184	BraA07g021740.3C	0.644025	0.36682	0.722634	3.09644	1.83612	2.86386	0.433373	1.71623	0.392967	0.501919	3.68163	0.457436
Bra003187	BraA07g021770.3C	5.57157	3.26825	4.80232	3.20248	4.00856	4.35561	12.6137	14.0117	16.613	13.9851	15.0281	13.5751
Bra003193	BraA07g021850.3C	10.557	15.7213	15.6504	3.50073	3.01759	2.95411	7.79052	6.06355	7.37545	4.95925	2.96852	4.64322
Bra003194	BraA07g021860.3C	8.23884	11.9787	11.1691	12.9549	13.4228	13.8322	20.689	20.9255	21.1901	18.231	20.1119	18.112
Bra003208	BraA07g022010.3C	29.2456	26.5434	29.7082	19.4109	23.0995	24.2257	45.3697	45.4385	50.0775	54.377	40.3126	44.553
Bra003209	BraA07g022020.3C	60.5447	58.7991	58.1672	45.2566	45.8221	55.977	39.9627	43.4477	40.9607	35.2106	32.646	30.8498
Bra003215	BraA07g022090.3C	1.44473	1.32605	1.39343	0.032436	0	0.513424	0.20919	0.154381	0.201837	0.148026	0	0.181193
Bra003223	BraA07g022180.3C	9.25367	9.62046	9.30044	1.21541	1.93707	6.59581	3.4077	1.9084	3.51624	2.1425	2.20507	1.93998
Bra003230	BraA07g022250.3C	2.90817	4.84228	5.29607	0.63109	0.503193	1.29693	1.51607	0.522966	1.87397	0.423345	0.521641	0.440775
Bra003236	BraA07g022350.3C	17.7758	16.0455	13.9651	10.0031	11.2241	12.1658	32.8491	41.7586	30.9515	35.1631	25.9941	32.833
Bra003241	BraA07g022420.3C	18.9483	17.2768	18.5273	19.4781	15.6301	19.2259	13.3315	8.40212	13.2757	9.75222	12.0596	9.23201
Bra003245	BraA07g022460.3C	2.2801	1.47163	1.88745	1.64483	1.7779	2.63098	1.14896	0.986879	1.18594	2.21859	3.07535	2.41683
Bra003248	BraA07g022490.3C	0.314333	0.749947	0.463687	1.10456	0.64112	0.670846	0.612371	1.14763	0.5489	1.15481	1.49279	1.45882
Bra003258	BraA07g022610.3C	1.0028	2.10951	1.05507	0	0	0.138974	0.296256	0.102699	0.589363	0	0.031178	0
Bra003262	BraA07g022640.3C	0.683726	0.731174	0.841217	0.859342	0.722049	0.882991	0.140422	0.103887	0.330745	1.64761	0.687294	0.803876
Bra003269	BraA07g022740.3C	1.73592	1.96558	1.74268	0.016874	0	0.21134	0.810613	0.151471	0.46375	0	0	0.037049
Bra003279	BraA07g022820.3C	4.72742	5.42957	4.79258	2.26394	0.819585	2.06204	2.17991	1.52193	2.08834	3.89615	2.86932	4.09518
Bra003281	BraA07g022860.3C	2.04737	0.896902	1.4425	1.48214	1.14947	1.32927	0.117328	0.031793	0.252653	1.29096	2.19207	1.84983
Bra003282	BraA07g022870.3C	1.33432	0.577124	1.62387	0.375843	0.256494	1.93332	0.101941	0	0.080638	2.47087	1.99218	1.28704
Bra003286	BraA07g022910.3C	2.66521	2.67939	3.91596	0.116076	0.42288	0.726833	4.58991	2.68118	3.35231	3.31191	2.39774	3.49709
Bra003294	BraA07g022990.3C	0.086699	0.107575	0.230549	0.166376	0.137708	0.186237	0.007214	0	0.012518	0.609801	0.306873	0.26778
Bra003296	BraA07g023010.3C	896.048	681.849	727.474	4.65385	2.19784	47.2629	140.21	56.3323	132.787	3.13525	3.1623	4.21048
Bra003309	BraA04g030760.3C	1.73897	1.12667	1.71025	2.33927	1.94339	2.43024	4.09058	2.74953	4.03524	3.92693	3.63831	3.53714
Bra003310	BraA07g023170.3C	1.28707	1.38451	1.84662	10.414	13.44	6.62352	2.52826	3.22537	1.77325	5.10994	8.90823	6.12684
Bra003324	BraA07g023300.3C	3.4449	3.03718	3.00029	1.18052	0.79407	1.03989	1.09932	0.691311	0.995019	0.126357	0.244664	0.234832
Bra003334	BraA07g023360.3C	10.4069	5.52393	8.65802	10.8103	12.305	6.71209	2.16947	1.44482	2.53018	2.65605	4.29519	2.50524
Bra003338	BraA07g023410.3C	0.575281	0.906193	0.623113	4.3891	5.23422	4.11295	0.521793	0.807675	0.839977	0.193368	0.905425	0.73604
Bra003350	BraA07g023550.3C	0.841433	1.03135	1.13141	1.75229	1.96989	1.78629	2.13628	1.94131	2.19513	1.85366	1.70367	2.01583
Bra003357	BraA07g023610.3C	2.24362	3.69734	4.48036	7.5654	3.45882	4.98506	6.79802	9.63209	8.67104	7.56116	10.0595	8.10231
Bra003375	BraA07g023890.3C	6.74685	5.57711	4.34356	6.50942	7.88065	5.2481	14.1382	13.3676	16.4652	12.5592	13.1826	11.3811
Bra003378	BraA07g023920.3C	20.5224	18.878	15.394	2.98437	4.11396	10.4848	0.940418	0.610393	1.73681	3.04628	3.16856	2.1658
Bra003380	BraA07g023940.3C	294.278	214.841	263.254	397.156	354.279	265.577	14.3629	2.25409	15.7273	353.554	541.124	398.781
Bra003382	BraA07g023960.3C	1.65448	1.92311	2.07974	4.01895	3.99724	3.15378	1.95808	1.49314	1.67725	1.85891	2.40349	2.24123
Bra003392	BraA07g024070.3C	6.19726	6.54208	6.37664	1.68421	1.12092	1.94101	2.10964	1.17751	2.54732	1.0738	1.68646	1.25794
Bra003396	BraA07g024090.3C	1.94278	2.11351	2.13183	0.147989	0	0.129484	0.629973	0.247406	0.672995	0.028864	0.077525	0.025372
Bra003413	BraA07g024270.3C	1.47072	2.2765	1.39486	0	0	0.38767	0.249497	0.089063	0	0	0	0
Bra003417	BraA07g024300.3C	19.9856	17.5265	17.2261	6.58372	7.32557	9.84742	9.70853	6.71924	8.61709	7.52067	6.79457	6.3518
Bra003420	BraA09g050340.3C	2.49336	1.30778	1.44967	3.60415	2.69967	3.61429	6.26725	7.02955	7.74662	8.46857	6.82081	7.47505
Bra003421	BraA07g024330.3C	12.3339	26.9468	24.6425	0.142965	0.225658	0.410734	7.45833	2.67052	8.54783	0.734118	0.488282	0.519623
Bra003422	BraA07g024340.3C	1.9752	1.6827	1.11302	2.72478	2.61029	1.90839	0.813596	0.969564	0.858072	3.50908	3.11212	2.39012
Bra003440	BraA07g024500.3C	18.9635	21.6526	20.4492	3.95307	2.65812	5.17497	5.79896	1.62693	4.90708	0.366281	0.254674	0.324097
Bra003442	BraA07g024530.3C	3.55911	3.66048	3.94952	4.05582	3.2048	3.75094	1.48443	1.95512	2.41533	1.60407	2.52054	2.12958
Bra003444	BraA07g024550.3C	0.171197	0.27288	0.249289	0.476509	0.386596	0.420002	1.38832	1.4211	0.764489	2.24634	1.22846	2.00146
Bra003446	BraA07g024570.3C	1.31328	1.11182	1.43832	0.331409	0.085105	1.44966	0.107249	0.131345	0.103933	1.53643	2.26134	1.92887
Bra003469	BraA07g024830.3C	18.2028	17.1603	15.6175	0.94234	0.7991	2.73018	2.38474	1.6144	2.40768	0.80707	1.18321	1.46043
Bra003475	BraA07g024880.3C	1.02033	1.02254	0.940667	1.04647	1.12644	1.0462	0.204247	0.132628	0.472358	0.650578	0.745331	0.726687
Bra003476	BraA07g024890.3C	17.9121	23.91	25.3307	36.1015	40.2717	33.8628	51.5218	44.2311	51.6521	48.0747	53.874	47.0908
Bra003478	BraA07g024910.3C	1.22621	1.55971	1.38415	0.358919	0.152895	0.555111	0.17983	0.185723	0.104412	0	0	0.043316
Bra003486	BraA07g025000.3C	0.118374	0.180312	0.156272	0.187108	0.326806	0.281285	0.016449	0	0.014374	0.661824	0.575218	0.529662
Bra003490	BraA07g025030.3C	6.41368	4.56063	4.05306	1.42588	1.71968	2.11429	1.13053	0.875818	0.6859	0.456712	0.75132	0.821253
Bra003491	BraA07g025040.3C	152.723	140.856	148.914	1.20038	0.634808	6.28343	32.6355	13.7991	28.0758	0.051513	0	0.0247
Bra003492	BraA09g051670.3C	4.04231	6.96525	6.21739	0.114705	0.052008	0.101042	2.17976	0.782998	2.74317	0.031713	0	0.009687
Bra003493	BraA07g025050.3C	3.57635	4.51018	3.49122	10.6484	3.95073	9.49886	4.53987	9.05818	11.729	9.48024	11.3223	10.9554
Bra003503	BraA07g025160.3C	23.4996	32.183	31.544	30.7943	25.6823	32.3576	56.0123	55.3861	57.5706	45.5174	43.027	45.0458
Bra003505	BraA07g025180.3C	0.567114	0.89763	0.957349	0.726226	0.34514	0.735552	0.025892	0.055333	0.076895	1.48842	0.756539	0.772212
Bra003508	BraA07g025210.3C	0.777466	0.979948	0.691481	0.015853	0.051915	0.156392	0.134069	0	0.282079	0	0	0
Bra003511	BraA07g025240.3C	18.9025	15.9206	15.1083	1.5642	1.43917	2.97692	3.25504	1.50525	2.55783	1.42225	1.72143	0.883467
Bra003530	BraA07g025440.3C	163.402	123.455	128.844	167.578	157.604	137.651	17.8325	2.90457	7.89556	0.721509	1.48719	0.740414
Bra003531	BraA07g025450.3C	23.2318	20.3976	19.9689	20.9093	21.4567	17.541	8.70691	11.9397	10.0302	8.9307	9.24763	8.56209
Bra003532	BraA07g025460.3C	4.41613	4.94238	6.01066	2.91067	2.47505	3.37935	0.444131	0	0.9647	0.160005	0	0.451192
Bra003536	BraA07g025500.3C	6.9281	12.007	10.9575	0.281939	0.097249	0.15594	3.57035	1.33953	3.52622	0.177479	0.016184	0.270459
Bra003541	BraA07g025550.3C	6.11803	8.67612	11.2815	4.94022	5.37028	4.91003	16.3326	9.76161	11.861	4.1622	9.62435	8.09147
Bra003557	BraA07g025700.3C	3.60036	5.46506	4.60747	1.52752	1.28925	1.79453	2.40855	1.59466	1.9636	1.05107	1.46416	0.83329
Bra003568	BraA07g025820.3C	0.189455	0.275354	0.241458	0.56189	0.507482	0.523718	0.010278	0	0.008951	0.442177	0.395634	0.39814
Bra003570	BraA07g025840.3C	0.831636	1.48932	1.76553	0.263823	0.139247	0.243041	1.35047	0.178911	0.844359	0.083139	0.242115	0.309536
Bra003576	BraA07g025890.3C	110.277	87.272	86.4915	0.648937	0.422282	7.07126	7.39368	4.23543	9.02995	0.024994	0.184848	0.01296
Bra003577	BraA07g025900.3C	1.59688	0.768834	1.62128	0.690948	1.18716	1.11286	0	0.029155	0.069547	0.501373	0.488505	1.01008
Bra003579	BraA07g025920.3C	0.919838	1.14595	0.635522	1.10296	1.03948	0.884164	0.04375	0	0.060247	1.58452	2.5393	0.822735
Bra003586	BraA07g025980.3C	1.49379	1.09116	1.1761	1.06701	0.765803	0.769926	0.329438	0.262969	0.278011	1.04928	0.927238	1.57433
Bra003592	BraA07g026050.3C	40.94	43.0955	36.7047	104.482	108.024	95.542	60.6214	70.4197	72.2359	41.6978	43.9408	39.4788
Bra003600	BraA07g026130.3C	4.1455	3.21892	3.69882	2.75863	3.3341	1.11637	2.27373	0.9691	1.90432	1.36754	1.59289	1.24813
Bra003610	BraA07g026230.3C	13.1765	11.6369	10.9066	2.9782	3.47751	2.78448	1.88728	0.651686	2.32637	1.3748	0.860556	0.890276
Bra003620	BraA07g026360.3C	0.34508	0.567788	0.46544	0	0	0.020856	0.235495	0.712171	0.231448	0	0	0
Bra003630	BraA07g026440.3C	41.5324	53.8692	53.5008	89.2671	68.0664	63.3115	111.31	118.023	104.251	141.687	109.703	122.038
Bra003640	BraA07g026570.3C	2.11409	0.996326	1.09454	2.89457	1.3873	1.81252	2.06408	3.27607	3.01839	3.21902	2.38769	2.80501
Bra003646	BraA07g026630.3C	5.66996	6.04156	6.75639	4.69641	2.8473	5.18558	1.69398	0.80967	0.680889	7.92108	0.749007	1.50873
Bra003654	BraA07g026720.3C	0.950643	0.609813	1.49699	0.720015	0.553037	0.547153	0.119902	0.218595	0.105211	0.549844	0.79622	0.364436
Bra003661	BraA07g026810.3C	3.59506	3.64148	3.74235	3.17499	5.03269	2.21634	8.78889	7.68588	4.90323	10.7403	6.20955	7.35435
Bra003664	BraA07g026850.3C	12.3521	17.36	13.5081	3.22256	3.714	5.13054	4.83455	2.10905	7.72653	1.11257	1.71718	2.16409
Bra003669	BraA07g026890.3C	7.47471	3.7984	7.27287	5.32132	4.41945	3.1852	2.48441	2.09511	2.27985	2.39118	1.64535	3.12663
Bra003670	BraA07g026900.3C	3.15833	1.88438	3.24145	3.47135	3.3382	2.51885	9.68098	7.39205	4.59937	7.56208	5.70669	6.72452
Bra003692	BraA07g027100.3C	14.5523	16.5774	10.5871	7.60449	10.0525	11.4006	3.81449	4.53047	7.65371	2.01738	3.81355	2.847
Bra003701	BraA01g036870.3C	1.39729	1.19433	0.734793	0.135455	0.786174	1.30442	4.86728	0	0.069034	3.32297	4.7026	3.76876
Bra003714	BraA07g027340.3C	2.17048	4.79609	3.54287	0.660844	0.415278	0.890145	1.3959	1.53429	3.03102	0.844308	1.4719	1.27756
Bra003715	BraA07g027350.3C	1.40046	0.469474	1.15128	3.12336	3.77465	1.4063	1.56266	2.2575	1.35403	2.99086	2.36944	2.24058
Bra003716	BraA07g027360.3C	3.26974	3.32432	3.28885	8.42089	10.1656	6.88205	9.35221	8.04683	6.17497	8.49193	8.17718	7.29503
Bra003720	BraA07g027420.3C	0.841761	1.1497	1.30697	3.33466	3.88985	2.74004	1.67927	1.2854	3.63909	1.36207	1.488	1.04353
Bra003723	BraA07g027440.3C	3.06595	2.38761	1.7956	0	0	0.558686	0.375534	0.07953	0.208075	0	0	0
Bra003728	BraA07g027480.3C	1.35292	1.06472	1.94655	2.66422	2.20501	1.52612	0.145468	0.121343	0.363677	1.11507	2.20708	1.51387
Bra003741	BraA07g027630.3C	0.033015	0.150564	0.323797	0.468584	0.748519	0.322791	0	0	0.113352	1.25453	0.848718	0.39733
Bra003768	BraA07g027900.3C	1.05564	2.22896	1.53688	0.026208	0	0.07399	0.658438	0.251663	0.825939	0	0	0
Bra003777	BraA07g027990.3C	25.8538	12.5148	21.3964	27.0029	22.3127	17.1762	11.0233	9.56112	8.0006	8.711	7.52131	8.74914
Bra003782	BraA07g028060.3C	5.89728	8.96605	5.04421	4.50948	4.61101	6.64903	1.68723	3.73247	5.04471	2.76585	3.7418	3.29101
Bra003793	BraA07g028160.3C	1.18231	0.957415	1.16233	1.51467	1.66979	1.61509	2.25145	2.88409	2.89306	3.11102	1.36722	1.66466
Bra003795	BraA07g028180.3C	872.549	637.925	623.684	799.899	699.983	602.056	90.7927	20.1699	42.8045	13.2145	15.5673	13.3207
Bra003798	BraA07g028210.3C	0.85591	1.07593	0.855515	0	0	0	0	0.065672	0.049156	0.434732	0.341674	0.276794
Bra003799	BraA07g028220.3C	4.7516	3.58146	3.51452	3.4611	4.30652	3.02543	0.159134	0.248082	0.306963	0.755365	1.29044	0.87819
Bra003817	BraA07g028430.3C	0.534454	0.857888	0.958165	0.025028	0	0.489643	0	0	0	0	0	0
Bra003820	BraA07g028470.3C	0	0	0	0	0	0	0.693346	0.88895	0	0.970485	0.777366	0.88185
Bra003825	BraA07g028520.3C	3.1632	5.988	5.93423	0.016575	0.023068	0.104015	1.7777	0.760951	1.72403	0.099808	0.213417	0.508631
Bra003832	BraA07g028590.3C	24.0418	17.998	18.9162	15.3611	10.068	14.3324	2.21215	0.807703	1.72687	0.665068	0.915314	0.826759
Bra003833	BraA07g028600.3C	22.7385	21.8946	18.2579	14.5865	12.1275	12.9806	9.53908	5.79666	6.67216	6.87534	6.06207	8.15586
Bra003834	BraA07g028610.3C	1.91932	2.09501	2.22534	0.657913	1.61419	1.59078	1.51028	1.39121	2.38503	0.814669	1.59245	1.13765
Bra003840	BraA07g028670.3C	210.225	211.082	220.595	90.5068	99.8652	127.23	154.966	139.486	171.89	156.183	153.013	160.839
Bra003850	BraA07g028790.3C	0	0.087535	0.449403	1.98381	1.79759	1.39787	0	0.877979	0.874503	0	0.978635	1.1606
Bra003852	BraA07g028840.3C	1.28932	0.79805	0.896343	1.73919	1.44251	1.11452	2.3003	2.37338	0.895792	2.96786	3.58968	2.32632
Bra003863	BraA07g028980.3C	18.8129	15.3883	15.5548	0.226241	0.405417	3.14836	2.19854	0.89259	2.58764	0.150895	0	0.709885
Bra003873	BraA07g029070.3C	3.45545	3.36877	3.0064	0.669772	0.47368	1.01134	1.22251	1.07982	1.178	1.08752	1.02439	0.873155
Bra003880	BraA07g029130.3C	2.229	2.20208	2.58884	0.020227	0	0.188759	0.590261	0.250969	0.424046	0	0	0.02142
Bra003881	BraA07g029140.3C	7.05023	11.0534	9.23647	3.12305	3.74208	3.99681	8.61868	6.52124	6.94214	12.8752	7.72992	12.481
Bra003889	BraA07g029240.3C	1.52338	2.20822	1.95341	2.29143	3.24518	1.92997	3.93472	4.49887	4.11364	3.40347	3.09673	3.02367
Bra003894	BraA02g020750.3C	0.421467	0.561639	1.03817	1.65162	1.95451	0.853406	2.33256	1.56305	2.22568	2.50429	1.5826	1.83747
Bra003896	BraA02g020750.3C	1.49798	1.33459	1.63819	1.65816	1.41382	1.93372	3.75033	2.7928	2.96588	3.96223	3.16343	3.57233
Bra003898	BraA02g020730.3C	0.265899	0.343893	0.503659	0.78846	0.836518	0.605094	0.760051	1.00311	0.314449	1.129	0.912955	0.975782
Bra003901	BraA07g029300.3C	15.988	20.9303	13.8661	4.20791	6.11401	10.0955	8.73412	12.6918	10.8576	14.8317	12.6534	10.1179
Bra003906	BraA07g029350.3C	1.66466	1.70161	2.722	17.3501	8.55165	8.03229	3.13176	3.53675	2.06949	3.80569	5.34998	4.33944
Bra003912	BraA07g029420.3C	20.8453	17.3487	17.7543	6.05947	6.38333	9.90488	5.97353	5.53708	6.75749	6.38612	7.34585	6.98043
Bra003915	BraA07g029450.3C	221.311	172.96	169.884	17.8143	16.1839	32.3996	17.3454	5.85224	14.3736	6.57083	7.98425	7.9225
Bra003934	BraA07g029700.3C	32.524	33.3799	29.6231	27.2628	23.0286	33.352	8.46494	8.65075	11.547	7.66995	13.7683	10.1982
Bra003935	BraA07g029710.3C	2.39825	1.26601	1.58537	0.55351	0.43447	0.823372	0.233447	0.048632	0.151894	0.49221	0.215902	0.529244
Bra003941	BraA07g029780.3C	4.86246	7.25559	6.50995	0.683407	0.295595	1.60868	2.52351	0.984568	2.02864	1.30736	0.891476	0.611173
Bra003948	BraA07g029860.3C	14.8454	13.6034	12.0228	11.6544	10.22	11.8154	6.60759	6.75458	10.626	6.60751	9.38871	6.97974
Bra003952	BraA07g029900.3C	0.828234	0.841736	0.864953	0.185335	0.160706	0.925896	0	0	0	1.4375	0.790692	0.575804
Bra003953	BraA07g029910.3C	0.132673	0.093257	0.143288	0.256324	0.39542	0.040468	0.551116	1.12061	0.372275	1.04062	1.4085	0.948938
Bra003954	BraA07g035210.3C	1.85042	1.49936	2.01612	1.65781	1.0758	0.901412	1.96233	0.880455	1.96236	3.54236	4.98618	5.02943
Bra003961	BraA07g030030.3C	0.997247	1.77451	1.73903	0.424641	0.322884	0.816745	1.00203	1.50253	1.39984	1.80484	1.00189	1.01981
Bra003965	BraA07g030070.3C	4.28987	5.40981	4.25588	2.53925	2.40762	2.92699	2.2203	0.436615	1.60734	1.80008	1.03096	1.15556
Bra003975	BraA07g030160.3C	3.84615	3.95309	5.20845	15.7553	15.102	10.4995	8.16124	9.85516	6.84339	5.84681	7.97714	6.81876
Bra003978	BraA07g030190.3C	0.943769	2.20396	0.903867	2.22305	2.36495	2.2772	0.631498	0.3414	0.305014	0.553966	0.669797	0.608525
Bra003985	BraA07g030250.3C	2.4663	2.38108	2.43988	1.85153	0.605942	2.49512	0.170199	0	0.136658	4.21028	3.25884	2.41039
Bra003990	BraA07g030290.3C	2.48322	2.59089	2.05646	0	0	1.18423	0.30219	0.029733	0.131186	0.42553	0.623631	0.511679
Bra003995	BraA07g030340.3C	0.881075	1.8755	1.59716	1.73926	1.97934	2.08525	0.493553	0.46831	0.217351	1.27937	1.52554	1.46946
Bra003998	BraA07g030360.3C	2.6495	1.85576	3.56077	11.9869	12.2874	10.0985	4.97329	6.24866	6.06065	6.05975	6.59339	4.94824
Bra004002	BraA07g030410.3C	0.393157	0.643697	1.55996	2.77586	2.7271	2.70774	2.1159	1.68981	0.846834	1.43426	0.88981	1.06647
Bra004004	BraA07g030440.3C	2.69204	3.50655	3.64774	9.01647	7.41182	4.97506	3.49342	4.37373	4.34486	3.0586	2.07737	2.71152
Bra004005	BraA07g030450.3C	0.957178	0.508721	1.29468	2.85318	1.97337	1.08632	0.048678	0.043148	0.008509	1.19573	1.06882	1.6045
Bra004006	BraA07g030460.3C	0.726595	0.410707	0.382996	1.85994	1.05401	0.707939	0.052935	0	0.054421	1.12766	1.967	1.10537
Bra004009	BraA07g030490.3C	1.95164	1.21487	2.31751	14.1179	9.45449	5.42761	1.54545	1.04073	1.15147	0.750509	1.03358	0.661962
Bra004016	BraA07g030570.3C	21.7383	17.6801	15.9981	0.195748	0.068632	3.82136	1.93449	0.787369	1.18656	0.0662	0.041296	0.07386
Bra004021	BraA07g030610.3C	4.08641	2.01004	2.7038	0.001509	0.03994	0.001886	0.003152	0.001547	0.009347	0.063579	0.00688	0.000817
Bra004026	BraA07g030660.3C	1.34185	1.92639	2.03183	33.0695	41.8981	21.3579	3.75335	4.35494	3.7391	2.44602	3.57029	1.54833
Bra004037	BraA07g030770.3C	5.11008	4.24793	4.15994	3.61824	3.30186	2.48596	0	0.200757	0.316155	0.045575	0.266784	0.064392
Bra004040	BraA07g030800.3C	1.03436	4.14035	3.06236	4.45414	5.8339	7.41717	5.47377	6.05565	10.3882	5.59201	6.69008	6.0744
Bra004046	BraA07g030880.3C	0.695795	1.56572	1.18823	0.931989	1.17972	1.96721	0.037215	0.249194	0.406004	0.332527	0.750049	0.481223
Bra004058	BraA07g031000.3C	17.9528	33.192	33.0565	29.269	41.839	33.7364	76.7699	56.4967	88.4448	56.6105	57.6307	61.8608
Bra004060	BraA07g031020.3C	88.4878	89.6635	110.289	96.3612	114.284	158.67	180.262	213.454	283.411	195.559	140.212	195.987
Bra004062	BraA07g031050.3C	22.6176	12.7535	15.3273	26.9374	26.7141	14.7461	2.36604	0.742667	2.35381	30.4797	26.8906	33.8245
Bra004074	BraA07g031160.3C	4.20752	4.06098	3.87837	1.3416	1.20679	3.16695	1.35919	1.41363	1.79358	1.41471	1.81119	1.97828
Bra004086	BraA07g031300.3C	6.18166	6.17989	8.16712	11.1405	0.32846	7.20862	16.3903	19.8843	17.8816	11.0446	8.97983	8.61089
Bra004088	BraA07g031330.3C	0.920853	0.320757	0.642911	0.154881	0.051769	0	0.140743	0.22225	0.178973	0.218031	0.26373	0
Bra004091	BraA07g031350.3C	0.793141	0.85069	1.26798	0.034783	0.088455	0.35134	0.100399	0.034129	0.19463	0.282467	0.327449	0.415061
Bra004101	BraA07g031460.3C	1.0725	0.820628	1.47826	2.74757	4.02497	2.21726	2.5962	2.70169	1.14592	2.02518	1.41292	1.60044
Bra004110	BraA07g031580.3C	27.1168	35.0796	39.522	22.4739	23.5407	28.0542	44.0749	38.8672	37.9822	58.9688	36.3626	51.1472
Bra004112	BraA02g016610.3C	12.1168	20.7188	23.4534	20.0832	28.1733	29.6381	32.5148	38.2861	33.0048	43.9245	39.6794	35.2699
Bra004127	BraA07g031750.3C	68.2844	60.3703	56.8904	31.7227	29.3801	31.4416	13.6446	7.98163	11.4592	13.32	15.1182	14.0913
Bra004133	BraA07g031820.3C	2.52749	2.17403	3.09471	4.47999	4.03804	6.00338	6.67686	5.36949	6.54543	6.4731	6.68356	6.12411
Bra004136	BraA06g011860.3C	43.4145	43.0912	46.6261	47.9887	36.4509	35.0581	21.523	21.5324	29.0658	19.2245	27.2963	22.1946
Bra004137	BraA07g031850.3C	153.891	158.447	158.987	179.583	137.848	144.747	79.8993	84.1958	100.908	71.036	95.9365	90.3451
Bra004138	BraA07g031860.3C	50.1988	33.5954	34.5986	34.9584	22.2684	22.8311	5.40632	6.23053	7.62627	9.0539	8.56478	7.112
Bra004140	BraA07g031880.3C	11.3202	15.69	21.0541	0.581551	2.54576	0.238618	11.7909	14.0055	14.8815	11.7925	24.5072	13.2178
Bra004145	BraA07g031920.3C	6.12276	6.48851	7.36603	1.18934	1.48534	3.25834	1.46387	1.50656	0.836042	2.46382	1.78677	1.91571
Bra004146	BraA07g031930.3C	0.865031	0.294563	0.917748	0.063407	0	0.263915	0	0.010191	0	0.705045	0.723277	0.623594
Bra004153	BraA07g032000.3C	0.192796	0.571376	0.424394	0	0	0	0.04003	0.017109	0.069538	0.156432	0.04928	0.056277
Bra004156	BraA07g032040.3C	0.841807	0.724705	0.65803	0.052951	0.133016	0.113368	0	0.027245	0.057764	0.702161	0.192133	0.75901
Bra004157	BraA07g032040.3C	1.63987	0.41977	0.939446	0.60073	0.988699	0.725005	0.020674	0	0	1.00142	1.30074	0.837486
Bra004167	BraA07g032130.3C	5.19622	4.5985	4.36778	5.52772	6.33533	3.9841	1.16913	0.725691	1.49194	2.61217	2.83942	3.01573
Bra004171	BraA07g032170.3C	1.73909	2.26867	1.51998	0.98435	1.02086	1.75284	0.658401	1.06645	0.7499	0.736974	0.773162	0.468414
Bra004175	BraA07g032210.3C	0.853635	1.17183	0.973818	1.18143	1.48398	3.26196	1.8106	1.88264	2.64941	2.85751	1.78811	1.54606
Bra004189	BraA07g032380.3C	2.88321	2.66501	2.26908	1.64021	1.42307	1.86876	1.23551	1.18959	1.30375	0.627012	1.13517	0.965533
Bra004192	BraA07g032430.3C	26.2646	37.9008	25.3297	19.1093	7.96647	13.7661	9.06175	4.96029	7.50493	3.82055	2.66061	3.62834
Bra004202	BraA07g032510.3C	0.846564	0.692607	1.04441	1.08522	1.09183	0.882623	0.170965	0.014919	0.032553	0.669864	1.56489	0.548174
Bra004204	BraA07g032530.3C	1.97528	0.837262	1.74435	3.10214	1.84872	0.550425	4.0687	4.51762	3.11506	3.78358	3.74947	4.09174
Bra004209	#N/A	2.5534	2.33767	2.88722	9.84038	6.22448	11.345	5.40288	7.46122	5.79541	6.53212	6.64881	7.38842
Bra004215	BraA07g032630.3C	223.427	224.433	211.662	1.58038	0.813977	12.9739	46.209	18.7312	42.8167	0.089607	0.024977	0.109439
Bra004217	BraA07g032650.3C	1.73051	1.17377	1.52326	3.686	2.0613	1.91111	3.249	5.25899	4.54627	3.03147	2.83688	3.44251
Bra004222	BraA07g032700.3C	14.2841	11.8747	10.259	7.47973	4.47485	7.05781	1.88019	1.35303	1.27434	1.81766	2.49553	2.45991
Bra004223	BraA07g032710.3C	9.42178	7.76196	7.17331	5.5755	4.66891	7.18004	1.906	1.82549	2.27983	1.58883	2.48686	2.31273
Bra004234	BraA07g032820.3C	1.76989	2.48488	3.72512	0.046663	0.106599	0.164134	2.00741	0.768889	1.93338	0.132568	0.052148	0
Bra004246	BraA07g032960.3C	6.77951	5.58176	5.1005	1.67578	1.83373	2.5598	1.73105	0.417209	1.38613	0.320222	0.251983	0.500168
Bra004271	BraA07g033220.3C	3.68859	1.64561	2.82905	5.64416	2.61274	2.45178	5.60535	6.84064	5.55812	5.78841	5.49432	5.75174
Bra004273	BraA07g033240.3C	21.5002	20.6854	18.4156	0.190701	0.573349	3.3143	1.96951	0.843715	1.03048	0	0	0
Bra004282	BraA07g033320.3C	8.74689	10.7622	11.9201	1.7893	1.73607	2.43343	3.98077	2.02016	4.62126	1.43741	1.84736	1.48057
Bra004285	BraA07g033350.3C	1.36347	1.23689	1.42453	0	0	0.146061	0.073977	0.078915	0.268559	0	0	0
Bra004288	BraA07g033380.3C	4.12781	2.47424	2.05798	0.999254	0.485107	1.6626	0.232262	0.29348	0.665993	1.98247	2.24498	2.76518
Bra004297	BraA07g033470.3C	0.436934	0.401231	0.369222	4.01571	4.81912	2.08443	1.29956	2.36849	1.62525	2.13641	2.78543	2.22461
Bra004299	BraA07g033490.3C	0.299971	0.315243	0.092999	0.044781	0.066503	0	0.225629	0.080087	0.163955	1.05767	2.20744	1.77215
Bra004309	BraA07g033570.3C	6.7094	6.79606	6.01267	7.26067	8.00652	5.89082	3.65733	3.83972	3.93111	2.9431	2.4457	1.71154
Bra004314	BraA07g033610.3C	16.9421	17.2527	11.9533	8.28554	6.39725	7.92581	9.176	12.9411	9.76454	5.68228	8.14498	8.02436
Bra004316	BraA07g033630.3C	92.1372	41.8414	58.0976	126.709	81.3605	54.9227	3.01823	1.30548	3.59137	39.8275	53.752	42.5496
Bra004324	BraA07g033710.3C	1.50266	1.0095	1.68814	3.12755	1.53669	0.84962	1.70356	3.16325	1.68118	3.88736	5.0397	3.89845
Bra004325	BraA07g033720.3C	15.1439	25.3512	21.3271	0.168371	0.068499	0.190114	9.3201	4.98533	7.02191	0	0.045735	0.089008
Bra004332	BraA07g033780.3C	14.9529	15.4907	15.2288	10.7289	9.47554	9.20755	8.23028	6.38647	8.7857	7.97087	7.65447	6.67938
Bra004336	BraA07g033830.3C	8.82386	10.8813	12.3748	17.8414	17.9042	16.6435	21.127	23.4681	20.4119	28.4594	24.3504	24.8828
Bra004357	BraA07g034050.3C	7.05565	14.0146	12.9287	10.8261	9.90206	12.5355	19.3253	21.9996	15.4927	22.7132	21.1685	22.9888
Bra004379	BraA07g034290.3C	5.47287	3.94358	3.4366	47.6163	57.8091	36.0487	11.7655	12.0576	9.06741	11.2763	8.3506	12.4076
Bra004384	BraA07g034340.3C	3.01312	2.70849	3.56925	2.00844	1.6826	1.57502	1.80064	1.25206	1.35069	1.3853	1.49963	1.1202
Bra004385	BraA07g034350.3C	1.923	2.39795	2.72347	50.1876	61.0614	28.3108	13.0821	19.0535	11.1144	9.30241	8.61031	9.9376
Bra004386	BraA07g034360.3C	180.136	108.331	125.428	183.222	169.554	131.693	9.66736	1.63064	9.49275	164.439	193.726	163.686
Bra004389	BraA07g034400.3C	10.6244	3.77828	11.8899	31.0581	22.0583	19.3546	42.9879	55.8956	55.071	45.0634	62.3236	45.1097
Bra004390	BraA07g034410.3C	8.08939	6.48094	1.81153	24.2638	31.5514	17.7443	38.3362	29.4979	30.9254	27.0667	15.8253	20.2658
Bra004393	BraA07g034450.3C	5.79527	5.60628	4.43757	0.699441	0.520355	1.97292	1.32088	0.63253	0.783064	0.273004	0.325396	0.162226
Bra004394	BraA07g034460.3C	27.4513	16.4272	16.0739	7.49925	8.29894	10.8988	4.43786	3.18659	3.10166	2.5833	3.62992	3.00649
Bra004396	BraA07g034480.3C	0.93661	0.556764	1.07778	2.37383	0.659009	0.135192	1.27266	2.08579	2.26033	1.75391	3.16471	2.61474
Bra004401	BraA07g034530.3C	1.08872	0.994864	1.42679	0	0	1.12782	0.16739	0	0	2.03186	1.78252	1.93893
Bra004405	BraA07g034570.3C	0.584559	0.179886	0.212442	0.498928	0.590643	0.534283	0.082415	0.261241	0.046553	1.06648	0.548664	0.757211
Bra004409	BraA05g000010.3C	1.86429	1.95708	2.64259	0.154999	0	0.327711	0.91459	1.04608	0.818333	0.557488	0.350023	0
Bra004416	BraA05g000080.3C	0.806247	1.03583	0.778961	0.098724	0.190796	0.384671	0.280163	0.342105	0.327964	0.409215	0.491597	0.39499
Bra004423	BraA05g000150.3C	7.56476	7.73391	7.71526	6.96891	6.65212	6.58601	10.0361	9.7927	12.1893	17.8458	14.1339	18.7563
Bra004424	BraA04g032510.3C	1.70988	3.03447	0.781207	6.44912	5.25044	4.52041	1.08775	0.834895	0.098782	1.29659	0.943265	2.05497
Bra004428	BraA05g000190.3C	0.289957	1.99911	1.70006	0.505445	0.088094	0.119385	0.163817	1.70722	0.786731	14.6987	12.5983	13.5821
Bra004430	BraA05g000210.3C	8.29036	7.35788	7.81425	0.075769	0.230324	0.964972	1.46733	0.903683	1.47984	0.338174	0.083804	0.356372
Bra004434	BraA05g000250.3C	94.7847	69.3339	68.2829	0.481813	0.138979	7.7317	6.18048	2.35976	7.86377	0	0	0
Bra004435	BraA05g000260.3C	21.4244	24.4859	17.5355	66.3205	76.2849	50.1317	59.6501	70.5169	60.2552	45.4792	48.0505	39.6754
Bra004439	BraA05g000300.3C	9.37144	19.9814	14.6039	0.626508	0.691032	1.04893	13.7622	10.6691	18.9963	4.70315	5.45084	6.18191
Bra004440	BraA02g013790.3C	0	0.094395	0.046559	0.156731	0.132356	0.026196	0.020441	0.174624	0.1918	2.05687	2.44699	1.8542
Bra004448	BraA05g000380.3C	5.68152	4.85282	5.00279	1.3835	1.3999	2.4689	0.236288	0.525462	0.849647	1.21314	1.48012	1.74686
Bra004453	BraA05g000440.3C	42.3395	29.3435	34.0628	39.818	39.558	32.4853	1.94479	1.08665	1.22753	16.3827	17.9818	14.3678
Bra004462	BraA05g000550.3C	4.25346	5.17266	3.23974	1.45989	2.28457	3.23117	1.33424	1.01787	1.50964	1.00966	1.24714	1.59506
Bra004465	BraA05g000570.3C	13.0553	21.0613	24.3406	6.61393	5.99317	9.47792	20.8161	25.5998	21.1581	21.9518	15.2194	20.5025
Bra004473	BraA05g000670.3C	0.805352	0.419516	0.738106	3.18398	3.48431	1.25106	1.02836	1.04198	0.512643	1.01388	0.701133	0.816078
Bra004480	BraA05g000800.3C	89.3357	91.0293	108.002	0.859077	0.893182	4.61943	26.8989	11.4883	27.1612	2.80544	2.10982	1.59585
Bra004481	BraA05g000810.3C	318.33	317.246	315.861	2.09548	1.11902	17.0863	63.2341	23.7824	56.9801	1.84504	2.06666	1.98464
Bra004484	BraA05g000840.3C	0.727275	0.768036	1.01527	1.14434	0.859388	0.927615	1.19634	0.945761	1.0999	2.32134	2.74059	2.09694
Bra004487	BraA05g000870.3C	0.155083	0.045316	0.076164	0.099182	0.11799	0.234448	0	0.147206	0.039994	3.34053	5.65537	3.87611
Bra004488	BraA05g000880.3C	3.80238	2.90075	3.24806	4.63265	2.28639	6.0631	0.22517	0.157384	0.200565	3.71611	4.23474	3.65832
Bra004491	BraA05g000900.3C	3.72018	3.26401	3.26096	30.5235	29.0498	20.4503	13.4165	8.72363	10.0202	6.39	6.88437	5.44448
Bra004493	BraA05g000930.3C	3.79876	2.38089	2.57476	1.26798	1.56928	1.12156	8.38116	7.46772	6.20261	9.13122	8.25493	7.8042
Bra004500	BraA05g001000.3C	17.6623	20.9533	20.5002	0.235448	0	9.83612	1.30351	0.125547	0.562202	16.3957	18.1703	19.2599
Bra004502	BraA05g001020.3C	21.3434	29.76	31.4606	0.255379	0.164992	0.713554	12.0272	5.02132	9.03721	0.83883	0.213286	0.142716
Bra004503	BraA05g001030.3C	1.15715	0.548072	0.246805	0.439392	0.45144	0.546406	11.9399	10.9224	17.2823	12.7052	10.9496	12.2479
Bra004507	BraA05g001070.3C	5.79357	4.51527	4.95486	4.5221	4.18942	3.5577	24.7759	21.2284	20.066	27.1972	20.4117	22.9155
Bra004509	BraA05g001090.3C	6.80013	7.62559	8.1598	11.0276	12.3813	10.0675	4.00944	3.81426	3.81637	3.54779	4.5897	4.1224
Bra004517	BraA05g001170.3C	5.3521	3.53748	2.80566	4.4903	3.86982	3.62349	0.540446	0.389275	0.496064	1.51549	4.12418	2.97457
Bra004518	BraA05g001180.3C	0.787167	0.380202	0.61886	3.60784	4.31572	2.60782	0.7246	0.586947	0.873744	1.24797	1.2753	0.360809
Bra004524	BraA05g001240.3C	1.35786	1.12821	1.34433	1.57989	1.8243	1.64283	3.97897	2.98521	3.63366	1.8594	2.40834	3.7732
Bra004530	BraA05g001290.3C	0.69366	0.896985	1.23613	4.35739	3.99865	2.52999	1.29784	0.457411	1.24175	0.799659	1.12949	1.34451
Bra004535	BraA05g001340.3C	1.52015	0.947184	1.26934	0.112735	0	0.484545	0.064218	0.05255	0.048844	1.56652	1.73883	1.64885
Bra004544	BraA05g001440.3C	1.22006	3.30976	3.59502	0	0	0	1.47852	0	1.53065	0.394292	0.280937	0
Bra004548	BraA05g001480.3C	4.34086	5.2822	5.50914	1.62696	1.90142	2.39637	1.3601	1.01826	1.51074	1.52954	1.33009	1.31809
Bra004560	BraA05g001610.3C	10.0338	21.5166	15.9375	0.088448	0.231666	1.42729	6.59636	2.57857	6.0317	0.6824	0.580038	0.263077
Bra004564	BraA05g001650.3C	5.59553	11.7085	10.2331	5.35979	3.24323	5.19288	6.62994	5.62862	7.33116	7.21498	4.28444	6.56926
Bra004565	BraA05g001660.3C	20.274	13.9203	17.1777	0.20436	0.173328	0.878231	1.37335	0.948892	2.68177	0	0.128751	0.08537
Bra004568	BraA05g001680.3C	6.65046	5.26093	4.60295	4.38604	10.848	9.61947	18.255	16.4242	22.3765	22.7451	29.9519	22.403
Bra004571	BraA03g021460.3C	1.15538	0.644329	1.4347	0.884164	1.16282	1.71864	0.598169	1.17752	1.70488	0.4094	0.636349	0.024451
Bra004574	BraA05g001750.3C	1.14315	1.60922	1.79494	1.74182	1.78129	1.07892	0.151642	0	0.218664	0.5747	1.24349	0.511997
Bra004579	BraA05g001800.3C	0.505547	0.297601	0.309586	0.742205	0.308354	0.461937	0.026687	0	0.011544	0.287862	0.541921	0.532783
Bra004582	BraA05g001820.3C	4.82632	5.23638	5.5072	0.98521	1.78994	2.28512	2.11269	1.19053	1.87301	2.08426	1.52205	2.55012
Bra004593	BraA05g001940.3C	3.16224	1.20728	1.99591	2.06993	2.0781	0.878033	4.73373	3.74977	4.51731	2.91163	4.93863	3.63483
Bra004595	BraA05g001970.3C	0.741477	1.83077	2.1429	0.024001	0	0.01535	0.749518	0.049068	0.770354	0	0.138688	0.027267
Bra004596	BraA05g001980.3C	6.1117	7.48329	7.42575	3.01392	3.15931	4.19792	12.4285	9.22395	11.3613	13.2298	9.69845	8.88456
Bra004605	BraA05g002070.3C	16.4205	14.8225	15.489	0.173889	0.168224	3.03198	2.01466	0.920525	2.70834	0.179007	0.307667	0.254329
Bra004606	BraA05g002080.3C	2.18053	2.42239	2.06366	0.026556	0	0.13188	0.547523	0.186723	0.373137	0	0	0
Bra004609	BraA05g002110.3C	17.1689	5.96793	8.95328	1.06682	0.71086	0.365626	1.59065	0.465413	0.991216	0.062178	0	0
Bra004610	BraA05g002120.3C	0.790797	0.753761	0.977113	0	0	0	0.134763	0.03612	0.041609	0	0	0
Bra004613	BraA05g002160.3C	8.92157	6.5939	4.92727	14.1764	18.9602	13.1031	1.39914	0.170269	0.63384	0	0.067122	0
Bra004630	BraA05g002310.3C	34.8626	33.7497	31.0302	31.2015	25.5238	29.5397	12.4179	12.3444	14.1043	15.9086	16.8441	15.3342
Bra004645	BraA05g002420.3C	1.24476	0.938682	2.31449	0.805584	0.765785	0.285606	0.497607	1.33175	1.30606	7.38173	7.59057	5.55741
Bra004656	BraA05g002540.3C	2.60137	4.2014	4.1875	0.02373	0	0.069814	1.17294	0.231831	1.5837	0.078844	0.066921	0
Bra004658	BraA05g002570.3C	91.8797	80.5077	78.8059	0.627669	0.535377	7.57923	16.6539	6.78202	15.093	0.552225	0.518674	0.444373
Bra004660	BraA05g002590.3C	0.497839	0.424448	0.814124	2.25938	2.53588	1.77797	1.60624	0.656029	1.94938	1.03684	1.2718	1.61385
Bra004665	BraA05g002630.3C	4.54078	3.78727	4.38253	1.33595	1.99311	2.4277	0.452013	0.250944	0.535935	1.05927	1.28952	1.23403
Bra004667	BraA05g002650.3C	1.2187	1.37117	1.08354	2.07926	2.22175	1.88786	0.611089	0.651373	0.522078	0.875559	1.1759	1.77397
Bra004672	BraA05g002700.3C	7.4861	7.6682	6.28884	32.8083	34.071	18.4418	2.53847	0.396437	1.97859	3.22788	4.93355	5.45266
Bra004689	BraA05g002870.3C	3.98392	6.50923	6.66127	2.2372	3.29112	3.74275	6.56009	5.97808	6.5668	4.14147	4.83592	3.74547
Bra004695	BraA05g002930.3C	1.03666	1.52781	1.34412	0.763301	0.106975	2.0699	0.151354	0.038198	0.022267	1.4035	2.37076	1.16656
Bra004696	BraA05g002930.3C	3.84589	2.41391	3.33868	1.62797	1.78049	4.05598	0.074299	0	0.384747	2.99786	2.41194	2.71917
Bra004697	BraA05g002930.3C	2.60721	1.58003	1.54902	0.697469	0.410896	2.27082	0.27223	0.022406	0.224684	2.18823	1.68887	1.52377
Bra004699	BraA05g002950.3C	1.52466	1.27044	1.1717	1.01249	0.686544	2.21694	0.079886	0	0.104919	2.3807	1.82977	2.30758
Bra004700	BraA05g002960.3C	0.972833	0.659143	0.985774	1.23529	0.853232	0.867788	0.106795	0.019198	0.109531	0.978936	0.949954	0.835783
Bra004709	BraA05g003020.3C	1.82923	2.63035	2.12051	5.12851	1.33593	1.73831	4.32801	4.15211	5.02749	2.75401	1.36458	1.89184
Bra004713	BraA05g003070.3C	3.60098	2.81987	3.0176	2.00688	1.77139	2.19763	1.21091	2.28977	1.13131	1.85054	1.4673	2.92943
Bra004729	BraA05g003240.3C	0.062019	0.063867	0.145392	0.084585	0.055643	0.0908	2.38245	2.89706	0.109275	2.72844	2.28127	2.35186
Bra004732	BraA05g003270.3C	13.6402	7.18768	11.7839	16.2996	12.274	19.4219	1.08083	1.03224	3.03836	18.1809	30.3348	20.014
Bra004739	BraA05g003340.3C	0	0	0	0	0.022114	0	0.04791	0.032555	0	0.296717	0.739615	0.892318
Bra004740	BraA05g003350.3C	14.4212	9.68721	11.007	11.3864	7.74563	7.14629	4.55781	6.07672	8.40587	6.37679	4.95113	4.35427
Bra004753	BraA05g003490.3C	0.023166	0.089893	0.023899	0.024864	0.021077	0.053442	0.045054	0	0.045536	2.40869	3.17056	2.79213
Bra004765	BraA05g003610.3C	16.3802	10.8678	12.1672	9.91126	6.95545	11.1063	1.60407	1.0734	1.94669	1.12524	1.64349	1.35366
Bra004793	BraA05g003920.3C	28.5861	29.1479	26.6432	0.236673	0	7.63727	1.64166	1.25234	2.23725	0	0	0
Bra004807	BraA05g004090.3C	5.91364	5.66827	7.45178	15.8519	14.0911	10.3934	6.61327	7.84957	6.64342	6.79046	6.03876	5.81406
Bra004823	BraA05g004230.3C	16.1225	10.9342	14.0901	14.1585	15.5531	16.36	8.05062	7.30142	8.85285	6.72376	8.63222	7.17965
Bra004837	BraA05g004360.3C	4.3708	4.3099	3.27596	1.29196	1.91596	2.01031	0.200847	0.373961	0.474222	0.712229	0.215806	0.476099
Bra004840	BraA05g004390.3C	0.699215	0.727734	1.17688	2.2027	2.62923	2.90333	1.61125	2.41684	2.61794	2.58135	1.74954	2.16646
Bra004855	BraA05g004540.3C	24.867	30.1787	33.8061	37.158	43.0678	37.4497	68.4824	59.9921	57.1049	55.1199	63.277	57.702
Bra004863	BraA04g030980.3C	2.66996	3.03183	3.6501	2.91037	3.22136	3.03845	7.22678	6.51285	6.54807	5.70771	5.8672	5.32379
Bra004869	BraA05g004680.3C	0.48663	0.846159	1.25174	0.752191	0.518212	0.677422	0.11779	0.275868	0.130406	0.833411	0.260084	0.402108
Bra004885	BraA05g004840.3C	1.71837	2.62953	2.75496	5.93333	7.25483	5.25539	1.15608	1.20929	1.29696	1.10763	1.2467	1.43741
Bra004888	BraA05g004870.3C	5.84342	5.03756	6.44858	8.03485	7.1211	5.00317	21.3034	22.7728	28.6183	21.7388	14.4919	16.704
Bra004889	BraA05g004880.3C	1.88653	2.25149	2.77131	3.59034	3.62868	2.57636	5.3354	5.10395	5.64937	2.82131	5.61562	3.52334
Bra004892	BraA05g004940.3C	8.62505	7.21863	10.9796	30.7967	29.6973	20.3309	8.69782	8.81574	10.3856	13.9528	11.4573	12.3128
Bra004898	BraA05g005050.3C	31.7857	36.8141	29.2803	13.1778	12.6333	21.8499	17.6397	13.3487	17.8118	17.1887	15.5085	15.7586
Bra004900	BraA05g005020.3C	124.719	93.2169	97.2889	0.595141	0.248884	5.85536	26.2879	7.40004	15.8268	0	0.182748	0
Bra004912	BraA05g005200.3C	3.18237	3.43816	4.09319	5.3643	5.26744	7.35651	1.98726	2.2937	3.25453	4.99465	3.44675	5.40726
Bra004913	BraA05g005210.3C	0.475759	0.537878	1.50181	2.63599	2.20931	3.28013	1.67054	1.5464	2.58769	3.43124	3.21634	3.06336
Bra004925	BraA05g005340.3C	22.4142	18.0331	16.3058	0.081826	0.135843	1.90244	2.48078	1.33166	2.19328	0.105227	0.10016	0
Bra004933	BraA05g005420.3C	16.5614	16.2215	15.1288	16.3755	15.2454	17.3734	4.05449	3.31741	4.52926	9.80473	16.3021	13.2044
Bra004938	BraA05g005470.3C	19.2364	20.0869	21.9137	3.26918	2.32742	2.54036	23.268	21.4767	22.4821	3.44741	2.30532	2.41202
Bra004939	BraA05g005480.3C	5.37085	10.1292	9.60318	0.181511	0	0.410655	5.20032	2.06354	5.12197	0	0.156295	0
Bra004955	BraA05g005650.3C	12.455	14.9662	12.2664	11.0498	9.55163	5.19876	3.84858	2.2827	3.49807	2.12159	1.79479	1.25571
Bra004964	BraA05g005740.3C	0	0.07833	0.045156	0.091384	0.156653	0.08888	0.388046	0.248492	1.05452	0.58432	0.525618	0.338417
Bra004968	BraA05g005780.3C	4.04707	4.34614	2.23112	2.24845	1.62251	2.36777	2.56223	1.62755	2.95835	1.19261	1.77893	1.53031
Bra004986	BraA05g006000.3C	3.356	3.81939	2.99179	0	0.167588	1.10996	0.475316	0	0.045747	0.187087	0.170287	0.523797
Bra004987	BraA03g021270.3C	0.707192	1.55957	1.41705	0	0.033349	0.033711	0.610819	0.159592	0.446115	0	0	0.039062
Bra004990	BraA05g006040.3C	3.0669	5.39552	5.58156	2.66666	2.42256	2.68279	4.00446	3.4339	3.49664	3.83692	3.64674	2.53325
Bra004991	BraA05g006050.3C	4.22057	11.5877	9.72499	14.9098	14.8654	14.6172	0.618069	1.76341	1.00995	1.56449	1.93039	1.68467
Bra004994	BraA05g006080.3C	1.82385	1.03051	1.66937	23.3901	25.6026	14.7117	2.58826	2.6748	1.7713	1.37871	1.79964	1.0822
Bra005002	BraA05g006160.3C	1.47722	1.51554	2.33904	1.31879	1.0299	2.34297	4.07995	5.31071	5.28997	4.66563	7.18991	3.97427
Bra005004	BraA05g006180.3C	2.80865	3.22739	2.98349	5.51919	5.96059	5.30674	7.05005	6.17411	8.89951	9.69082	8.37307	7.79061
Bra005015	BraA05g006290.3C	1.5745	0.7424	0.809906	0	0	0.894609	0.043036	0.046606	0.030896	1.14138	0.720119	1.36783
Bra005016	BraA05g006300.3C	2.14489	1.24895	1.4948	0.083963	0	0.906524	0.021425	0	0.184851	1.57116	1.74659	1.7964
Bra005019	BraA05g006330.3C	23.6745	16.1307	18.7886	23.7973	22.4114	22.5666	44.0417	47.2337	47.6679	40.8766	39.6032	36.2064
Bra005032	BraA05g006470.3C	1.44383	1.47688	2.81446	1.03855	0.599348	0.80049	0.345256	0.369729	1.0189	0.449743	0.338943	0.231245
Bra005033	BraA05g006480.3C	39.6505	34.2083	36.5834	37.9753	38.1276	53.2559	17.1887	13.4743	19.1705	22.4351	29.8289	24.9257
Bra005048	BraA05g006620.3C	4.15553	1.81256	7.25965	7.02229	0.052888	0.046201	0.044972	0.050172	5.62859	0.060098	0.056536	0.063681
Bra005054	BraA05g006650.3C	12.5582	14.1076	15.7025	2.87357	2.04855	4.40672	4.39032	3.5173	3.36379	3.37622	4.13815	3.25223
Bra005061	BraA05g006720.3C	5.32957	7.44459	6.89761	11.6525	10.3342	10.8658	19.889	22.3322	19.8338	20.9192	18.6104	18.7449
Bra005075	BraA05g006910.3C	0.40099	0.652903	0.392789	0.462904	0.568396	0.850822	0	0.138927	0.078302	1.27305	1.90889	1.44467
Bra005076	BraA05g006920.3C	0.054987	0.062404	0.06148	0.178343	0.110909	0.147116	0.010557	0.005678	0.008763	0.077897	0.099931	0.148943
Bra005077	BraA05g006930.3C	8.49926	8.93895	13.4633	24.3648	16.0539	20.3677	9.24006	6.988	6.8851	9.18456	7.67284	8.45076
Bra005079	BraA05g006950.3C	0.397331	0.102711	0.064762	3.69432	6.20891	1.05693	0.32293	0.846368	0.192495	0.131182	0.477275	0.223826
Bra005092	BraA05g007030.3C	3.84875	3.68006	2.3355	2.99289	3.58564	3.32764	6.61878	7.26651	9.56763	8.45834	6.08662	7.14477
Bra005102	BraA05g007140.3C	3.54381	4.65326	5.05968	5.06684	1.56455	3.21424	1.32633	0.332454	0.913098	1.68108	1.29239	1.42681
Bra005103	BraA05g007150.3C	1.79655	1.79474	1.11407	2.48039	2.56059	1.71036	0.3302	0.120411	0.148329	0.732058	1.12414	0.811383
Bra005105	BraA05g007170.3C	27.4047	23.1579	18.6865	2.54544	1.20524	5.52274	2.68667	3.1898	3.22062	1.95763	4.25551	1.72792
Bra005106	BraA05g007180.3C	0.87381	0.617401	0.560938	0.873977	0.938764	0.979628	1.29551	0.702324	1.37063	1.36916	2.00765	1.30719
Bra005111	BraA05g007250.3C	16.7053	25.8195	38.1707	5.90897	5.86015	9.34348	18.8268	8.67217	12.4729	14.1544	7.34159	12.1594
Bra005123	BraA05g007370.3C	1.85966	1.64754	1.5418	1.42213	1.17942	1.62811	0.685182	0.396188	0.92003	0.902382	0.787559	0.793795
Bra005132	BraA05g007460.3C	1.46927	0.992685	0.67018	1.24627	0.893704	0.545876	0.271892	0.163658	0.077241	1.26454	1.39707	1.33423
Bra005133	BraA05g007470.3C	0.377542	0.490946	0.368228	0.14216	0.072303	0.801254	0	0.04816	0.097785	0.985864	0.898454	0.267439
Bra005140	BraA05g007550.3C	31.8391	35.5094	27.5488	10.4343	10.832	21.7108	11.665	8.35822	12.135	9.65717	13.2649	10.7897
Bra005142	BraA03g016020.3C	0.322783	0.733745	0.751173	0.327401	0.192809	0.51363	0.069622	0.111775	0.089383	0.420461	0.58041	0.212059
Bra005143	BraA05g007580.3C	65.1313	54.8614	52.9043	70.1027	70.3325	56.5888	15.3352	10.6386	12.7998	10.3125	10.757	10.3425
Bra005147	BraA05g007640.3C	1.6797	1.44206	0.814986	0.243668	0.248989	0.461425	0.237041	0.215692	0.268394	0.319351	0.377276	0
Bra005151	BraA05g007680.3C	0.202432	0.034874	0.146379	0.306486	0.395114	0.827621	0.251949	0.353274	0.405363	0.410138	0.438281	0.56842
Bra005161	BraA05g007770.3C	9.34338	10.6158	10.5536	10.271	17.1521	24.1518	41.2497	55.0254	43.013	36.2482	32.2571	33.3153
Bra005162	BraA05g007780.3C	3.06378	1.60804	2.74291	3.55703	6.0053	4.27649	11.7424	7.27448	8.80036	5.22798	9.26073	6.55682
Bra005167	BraA05g007830.3C	1.08475	0.772809	1.18761	0.575992	0.273505	0.860581	0	0	0.011166	0.861989	1.03151	0.534572
Bra005169	BraA05g007850.3C	121.36	126.424	147.189	163.872	173.88	211.689	283.388	308.266	331.123	334.728	285.204	303.444
Bra005172	BraA05g007870.3C	2.32807	1.40895	2.25895	3.83157	5.5609	5.53959	3.86623	6.21912	5.50873	5.32468	4.84647	4.08138
Bra005174	BraA05g007890.3C	0.745109	1.25972	1.01537	38.7655	40.0121	27.456	6.41075	6.82483	4.88589	2.99244	4.01021	3.82259
Bra005175	BraA05g007900.3C	24.7848	14.8592	18.8853	24.2272	35.5636	39.9128	35.2266	44.0655	40.726	32.4721	35.5521	31.0667
Bra005178	BraA05g007930.3C	159.845	141.154	133.67	1.28156	0.346141	18.1134	14.9335	6.00691	12.9744	0.284209	0.416069	0.151853
Bra005179	BraA05g007940.3C	5.88437	5.83427	4.94483	0.698166	0.996962	2.26216	1.56837	0.903979	2.40429	1.32939	0.585638	1.037
Bra005188	BraA05g008030.3C	2.87722	2.49269	3.31332	0.579347	0.405945	0.616896	0.459673	0.250974	0.449648	0.398728	0.287405	0.500055
Bra005201	BraA05g008130.3C	2.77469	1.90847	3.33178	3.93938	5.81222	5.4677	7.14116	4.63739	2.50829	6.38474	6.72347	6.91916
Bra005203	BraA05g008150.3C	2.84643	2.63274	3.13234	0.01737	0	0.39011	0.353332	0.106069	0.478779	0.040385	0.178845	0.14001
Bra005207	BraA05g008190.3C	6.24948	7.71244	9.35833	6.15845	6.32745	9.07668	3.92645	2.85112	3.95545	4.12067	4.41279	3.73714
Bra005208	BraA05g008200.3C	0.080162	0.09379	0.297208	0.839788	0.787322	0.319214	0.193059	0.12293	0.119575	0.182412	0.079478	0.201281
Bra005215	BraA05g008260.3C	8.64981	4.08638	5.61111	6.91943	7.73285	8.11449	13.736	13.2311	13.6767	11.5814	11.9047	10.2587
Bra005216	BraA05g008270.3C	11.7922	5.40836	7.06142	9.26928	13.1081	11.2234	20.5673	20.0145	21.35	20.1632	19.4039	18.7853
Bra005217	BraA05g008280.3C	0.465474	0.643402	0.379931	1.71273	1.06136	1.95972	2.31341	2.29514	1.50406	1.4556	2.02831	1.13903
Bra005218	BraA05g008290.3C	10.9009	11.5712	9.61725	6.92562	6.73231	10.7782	7.13987	5.86425	7.26248	5.14445	5.20034	6.17704
Bra005221	BraA05g008320.3C	117.766	119.838	117.612	116.694	104.331	114.164	60.637	51.7596	61.1643	92.1591	73.4375	80.85
Bra005224	BraA05g008350.3C	1.74393	3.62105	3.07183	0.041106	0.017394	0.04901	1.48994	0.387422	1.7134	0	0	0
Bra005229	BraA05g008410.3C	2.5722	2.12751	2.09475	3.45822	5.51342	6.52381	2.51785	2.4333	4.75488	4.43651	6.06389	3.34395
Bra005241	BraA05g008520.3C	11.8659	18.1846	17.6815	13.2603	19.3253	8.72254	28.9938	27.602	24.0733	41.7448	38.2436	41.0603
Bra005246	BraA05g008570.3C	0.350886	0.304683	0.666539	1.79854	2.0291	2.19927	2.61238	2.23806	2.16029	2.3962	1.98733	2.60663
Bra005263	BraA05g008740.3C	1.68258	1.98635	1.61603	0.259913	0.101272	0.521957	0.560923	0.413236	0.578786	0.410589	0.454762	0.203027
Bra005267	BraA05g008780.3C	0.987606	1.64482	0.874557	1.43706	1.52769	1.73483	2.08573	2.38327	2.86953	1.13675	1.7374	1.28783
Bra005271	BraA05g008990.3C	4.65635	2.78133	3.04857	1.66286	0.884744	0.560096	0.021109	0.060245	0.009192	0.682536	0.43833	1.97469
Bra005274	BraA05g009020.3C	6.38608	10.528	8.35414	7.78298	5.08653	1.25285	3.16148	1.90997	3.64522	3.98096	4.16874	3.24677
Bra005290	BraA05g009170.3C	1.72178	1.61493	2.50241	2.12905	3.80774	1.94246	5.11196	4.93984	3.4581	4.01804	6.25669	3.40524
Bra005304	BraA05g009350.3C	16.1575	17.8858	20.2627	0.352395	0.188151	0.87533	5.09614	2.01312	6.17208	0.177274	0.213007	0.165274
Bra005317	BraA05g009550.3C	1.05716	0.735028	0.674843	2.68946	2.64707	0.952844	0.201544	0	0.154941	0.329881	1.61353	0.382104
Bra005328	BraA05g009660.3C	0	0.304594	0	0	1.6934	0.874893	0	0	0	0.315186	0.496425	0.451683
Bra005338	BraA05g009760.3C	4.50078	4.10915	4.01951	3.61318	4.34373	4.13701	1.6176	1.96418	1.85635	10.3148	13.5463	12.0749
Bra005340	BraA05g009780.3C	1.37442	1.05811	1.80788	0.606117	0.243399	1.57652	0.075061	0.029452	0	5.28305	4.69603	4.54037
Bra005343	BraA05g009800.3C	3.35869	2.8977	3.66488	0.094976	0	0.777092	0.255844	0	0.157084	0	0	0
Bra005359	BraA05g009970.3C	6.83003	10.0682	7.13774	0.046808	0	0.058666	2.10213	0.254797	2.74999	0	0.220108	0
Bra005361	BraA05g009990.3C	1.04139	1.08432	1.12805	0.331273	0.101785	0.376184	0.781347	0.844796	0.812003	0.390788	0.224458	0.260095
Bra005381	BraA05g010150.3C	3.16626	2.66682	2.69192	1.27861	1.79363	1.65298	2.03069	2.32564	2.29883	2.18665	2.39592	2.08261
Bra005385	BraA05g010190.3C	10.3156	16.5919	23.9274	39.6487	34.3929	33.87	36.6916	53.0002	35.1594	37.865	35.4387	42.8488
Bra005387	BraA05g010210.3C	4.26125	6.98571	5.73113	11.546	8.0775	8.96184	10.6839	14.745	13.0343	10.9763	10.5978	9.09398
Bra005392	BraA05g010260.3C	1.84458	2.40023	1.59713	3.54983	5.24498	4.09147	2.13168	1.46264	1.44162	0.966295	1.70969	1.79181
Bra005394	BraA05g010280.3C	14.5472	16.008	18.6849	20.4242	12.2419	4.95785	27.896	35.0885	33.4147	39.9758	26.2958	37.6486
Bra005395	BraA05g010320.3C	1.3399	1.61255	0.841953	1.39126	0.864062	2.5365	2.21284	1.93382	1.79356	4.17014	2.94611	2.93329
Bra005396	BraA05g010330.3C	1.32004	1.5807	0.689258	0.204198	0.083924	0.300385	0.072223	0	0.240841	0.29577	0.194909	0.260497
Bra005412	BraA03g016020.3C	1.13423	1.0695	0.246314	0.036935	0.03436	0.079936	0	0	0.08832	0.379565	0.311231	0.029175
Bra005422	BraA05g010680.3C	1.14216	1.02242	0.584552	3.04962	2.5702	2.06965	0	0	0.2831	1.44695	1.68165	1.81373
Bra005424	BraA05g010690.3C	81.961	42.9184	50.7445	51.3652	67.8189	38.2678	142.247	155.48	146.586	113.264	125.271	116.119
Bra005427	BraA05g010720.3C	0.360793	0.015186	0.62769	0.603711	0.590787	0.518121	0.815575	0.65977	0.35372	0.8512	1.1766	0.857767
Bra005428	BraA05g010730.3C	0	0.333349	0.040996	0.345295	0.139313	0	0.087033	0.148456	0.058538	7.12718	8.9506	6.74209
Bra005430	BraA05g010730.3C	0	0	0	0	0.075542	0	0.019906	0	0	1.14338	1.44491	0.849737
Bra005440	BraA05g010820.3C	0.5758	0.509354	0.710633	0.367955	0.19901	0.456437	0.091606	0	0.080234	0.839355	0.649531	0.967185
Bra005443	BraA05g010850.3C	0.841972	0.942981	1.49946	0.244372	0.13615	0.956916	0.087196	0	0.078977	0.925455	0.620827	0.755551
Bra005452	BraA05g010940.3C	0.430119	0.689146	1.1736	0.156649	0.211841	0.842926	0	0	0.04494	1.20487	0.912712	1.20627
Bra005460	BraA05g011020.3C	0.181697	0.785803	0.99726	0.622502	1.59381	0.47714	1.92023	1.79415	1.69782	1.04158	1.42725	1.07768
Bra005469	BraA05g011140.3C	92.9576	77.8462	105.842	185.413	218.151	107.923	40.9674	58.4747	52.4101	28.6119	42.2	35.5117
Bra005473	BraA05g011180.3C	6.88202	19.0167	16.8813	0.179286	0.163615	0.195499	5.14726	2.19296	6.71904	1.14463	0.335607	0.501045
Bra005488	BraA05g011320.3C	8.1291	9.25059	9.75059	10.6992	10.9857	8.9801	17.5892	18.4113	20.4224	18.3546	16.7497	16.9973
Bra005492	BraA05g011360.3C	0.66769	0.690536	1.59368	1.80149	3.69527	1.85227	2.93856	2.92795	2.70593	1.32444	2.84733	2.22727
Bra005493	BraA05g011380.3C	13.8533	12.9888	14.6381	0.200615	0.375442	1.94881	2.48726	1.35698	2.2646	0.09371	0.313433	0.127371
Bra005494	BraA05g011390.3C	0.981399	2.35824	1.88451	0.023724	0.030037	0.077511	0.893202	0.114425	0.545589	0.903603	0.465182	0.798592
Bra005498	BraA05g011420.3C	0.254789	0.813144	0.940297	1.03513	1.29573	0.210761	2.4259	2.72612	2.95962	2.57769	1.77766	4.00548
Bra005502	BraA05g011460.3C	0	0	0	0	0	5.39666	4.85359	0	0	4.13276	0	8.54353
Bra005516	BraA05g011590.3C	17.9934	15.5469	15.6919	12.0929	13.5208	16.1039	10.9457	9.27049	12.9971	9.0322	11.3744	9.72868
Bra005517	BraA05g011630.3C	32.2463	26.4921	26.5173	0.245632	0.058346	4.84471	3.9304	1.4102	3.65891	0	0	0
Bra005519	BraA05g011630.3C	36.5173	27.841	31.1408	0.529931	0.063959	2.30435	3.24521	1.31415	2.91613	0	0	0
Bra005520	BraA05g011660.3C	24.167	17.2264	22.1662	0	0	1.36367	1.30219	0.342773	1.06424	0	0	0
Bra005521	BraA05g011670.3C	0.994466	0.614784	1.14919	0.074872	0.045765	0.113125	0.678011	0.172423	0.372623	0.112646	0.033119	0.031842
Bra005524	BraA05g011700.3C	10.0873	9.41666	8.99849	3.78527	3.71924	4.81732	11.3096	4.60421	12.1407	4.78029	4.64689	4.63601
Bra005527	BraA05g011730.3C	3.67667	2.87405	3.31938	17.9214	21.7143	16.5258	6.90514	6.30607	6.21993	6.11932	5.46187	5.66557
Bra005530	BraA05g011750.3C	0.609014	0.592563	0.433866	1.1891	1.41164	1.27301	1.16609	1.22195	1.47014	1.09439	1.09901	0.82039
Bra005540	BraA05g011830.3C	2.15158	4.18473	5.46398	4.12381	4.72979	3.56458	1.93936	0.447383	1.96804	3.71214	3.85328	3.0843
Bra005549	BraA05g012880.3C	8.57596	8.40798	4.72867	0.126635	0.046686	1.86208	0.198606	0.244302	0	0	0	0
Bra005568	BraA05g012750.3C	6.42187	6.93763	8.82588	3.05202	2.08054	2.65193	2.21157	0.867857	1.51655	0	0	0
Bra005572	BraA05g012710.3C	2.66264	3.18723	3.00779	7.53634	6.94928	4.22145	2.44634	2.23845	2.80385	3.69828	2.71677	3.47728
Bra005574	BraA05g012690.3C	1.53135	2.67161	2.17307	0.906593	0.96482	0.984183	0.162256	1.13443	0.94884	1.48793	1.35373	1.06048
Bra005584	BraA05g012580.3C	4.52578	3.74568	3.03999	0.063673	0	0.717807	0.791998	0.364999	0.584494	0.112748	0.28805	0.09177
Bra005597	BraA05g012430.3C	19.7144	16.4387	16.3382	13.9523	10.3727	9.22318	2.80712	0.875004	2.51264	0.405095	0.278745	0.317797
Bra005607	BraA05g012330.3C	4.39321	4.05587	5.75156	4.75497	4.83339	7.53937	7.64386	13.2797	11.1046	10.6517	12.3368	10.1053
Bra005616	BraA05g012220.3C	2.09452	2.99259	1.77414	0.498934	0.320891	1.01677	1.26876	0.654371	0.785561	0.767446	1.26536	1.35668
Bra005623	BraA05g012140.3C	0.236872	0.855279	1.03983	5.05184	6.21259	3.11532	0.377909	0.833705	0.209446	0.037279	0.942408	0
Bra005625	BraA05g012110.3C	1098.36	695.955	522.417	4.58558	2.97463	99.8526	62.0909	37.9198	61.3491	0	0.38429	0
Bra005632	BraA05g012030.3C	0.717273	1.39407	0.666717	1.2923	1.30494	0.959293	1.1586	0.764491	1.27239	3.29016	4.98546	3.29375
Bra005636	BraA05g011980.3C	0.711326	1.00278	1.22296	0.063036	0.204942	0.491865	0.038632	0	0.002243	2.03348	0.782749	1.6607
Bra005637	BraA05g011960.3C	0.223347	0.111515	0.420649	0.269913	0.468801	0.120047	0.218905	0.203197	0.178798	1.43026	1.92407	1.44123
Bra005641	BraA05g012890.3C	2.48462	1.36784	1.94704	3.99694	3.7361	3.55485	1.63001	1.55163	1.17774	3.55251	2.51347	2.63902
Bra005644	BraA05g012920.3C	35.3195	40.379	34.2469	10.3279	12.2607	24.408	17.2634	15.9409	15.2255	20.3345	21.3835	22.4168
Bra005646	BraA05g012940.3C	0.747917	0.728369	0.605476	0.032481	0.053599	0.669773	0.029827	0.03187	0	0.943922	1.09334	1.42348
Bra005661	BraA03g000320.3C	0.768324	1.2024	1.50785	2.30993	1.31281	1.62466	3.20272	3.14684	2.58676	3.45005	5.41324	1.86923
Bra005667	BraA03g000260.3C	24.3682	18.6384	17.2297	0.340665	0.240331	2.43717	1.95396	1.08442	2.53	0.024698	0.045271	0.070548
Bra005671	BraA03g000220.3C	0.848203	1.64617	1.54647	0.135565	0.06935	0.094523	0.901699	0.345722	0.756764	0.185982	0.016377	0.15199
Bra005679	BraA03g000130.3C	2.8929	2.72841	1.55592	6.16424	3.55049	2.49037	1.69363	0.670587	0.982384	3.14837	5.02091	3.47774
Bra005701	BraA03g000460.3C	1.50546	2.02731	3.41532	0.108913	0.253396	0.728823	1.25245	1.21193	1.21815	0.48889	0.13077	0.294628
Bra005702	BraA03g009900.3C	1.66391	0.804391	0.446355	1.22181	0.491969	1.42416	0.228696	0.154387	0.166895	1.04181	1.38018	1.31007
Bra005707	BraA10g033490.3C	0.297488	0.634225	0.895902	4.99047	3.74507	2.48061	0.695238	1.15547	0.969513	2.1799	0.809547	1.27435
Bra005708	BraA03g000520.3C	5.52656	8.74806	9.48982	0.088002	0	0	2.46433	0.925529	3.19114	0	0.057707	0.102549
Bra005709	BraA03g000530.3C	39.0424	32.8134	38.3522	46.4334	42.6547	43.631	87.8398	109.336	95.4491	91.6996	90.4139	88.5294
Bra005721	BraA03g000690.3C	1.82146	1.29433	1.18972	0.51811	0.759771	0.492719	0.420507	0.223539	0.70953	0.272297	0.350542	0.43985
Bra005729	BraA03g000760.3C	5.84291	3.13806	3.88746	3.62228	4.19982	4.81461	0.759477	0.23632	0.607815	6.03663	9.18735	6.72293
Bra005737	BraA03g000840.3C	28.9188	25.419	23.8341	3.42226	2.27092	6.86303	1.82383	0.553712	1.88218	0	0	0.032529
Bra005738	BraA03g000850.3C	5.50031	7.6489	7.43965	21.8366	20.7854	13.8132	10.0372	9.17945	8.67849	7.27343	9.51431	8.05656
Bra005743	BraA02g000750.3C	1.84461	3.1367	5.48891	1.65904	1.07888	1.46437	5.62071	6.10873	7.60505	12.4677	5.23487	7.68483
Bra005751	BraA03g000990.3C	1.51253	1.98396	2.30113	1.9141	1.48944	1.93233	4.8043	4.97939	4.76498	3.62317	3.13893	3.73625
Bra005753	BraA03g001010.3C	0.91008	0.693482	0.721906	0.310097	0.303272	1.03495	0.043336	0	0	1.30665	1.27976	0.970708
Bra005760	BraA03g001080.3C	4.78448	5.10987	5.41426	16.6094	17.3696	17.9719	4.64611	5.32805	13.1827	7.88786	12.1903	9.9484
Bra005768	BraA03g001160.3C	1.04041	0.817308	0.94783	0.088058	0.173343	1.16924	0.284217	0.086114	0.267418	1.7796	2.35876	1.55512
Bra005771	BraA03g001200.3C	0.886992	0.621245	1.09627	0	0	0.162705	0.214008	0.014086	0.097981	0.084567	0.04195	0.076279
Bra005780	BraA03g001320.3C	7.65917	4.88877	7.6829	7.02446	7.43851	7.24585	3.44325	2.32944	3.6058	6.58517	9.84082	6.99169
Bra005785	BraA03g001370.3C	0.589562	1.08252	0.936631	0.688066	0.704759	1.68179	0.083926	0	0	2.65774	2.27429	1.85638
Bra005789	BraA03g001410.3C	9.52492	8.81765	7.68832	1.02052	1.09091	2.06573	1.88468	1.40297	2.01645	1.02428	0.921968	0.818606
Bra005801	BraA03g001540.3C	74.3377	85.0489	86.8722	0.780229	0.070184	10.3944	21.9431	7.13631	20.7195	0	0	0
Bra005803	BraA03g001560.3C	1.06475	2.77273	2.49339	0.073747	0.06241	0.228644	1.35248	0.64185	1.38172	0.126851	0.165566	0.002703
Bra005809	BraA03g001610.3C	3.28775	3.93087	4.17979	3.65433	1.23971	3.83207	1.52596	3.20345	2.15355	5.90525	6.9238	6.97223
Bra005813	BraA02g001450.3C	44.0683	51.0449	37.6205	13.9052	20.8327	7.10235	18.6186	11.804	21.7663	8.02021	16.0348	9.54579
Bra005819	BraA03g001710.3C	23.4589	21.3358	19.6601	32.1418	28.0898	27.6719	3.63683	0.905325	2.41564	1.82699	2.16534	1.33077
Bra005831	BraA03g001840.3C	0.055648	0.037916	0.149646	1.11662	0.718356	0.840109	0.074431	0.202541	0.131188	0	0	0.045475
Bra005833	BraA03g001860.3C	4.39675	2.47026	1.59108	2.09453	2.45901	1.55208	4.03739	2.51395	3.62822	6.85014	7.04974	5.78926
Bra005861	BraA03g002180.3C	2.87661	2.03758	3.99598	0.156588	0	1.55769	0	0	0.196384	2.21247	2.66616	2.08937
Bra005891	BraA03g002480.3C	1.3891	1.14232	1.03064	5.31361	3.96102	3.26478	0.933146	2.40062	0.84608	1.69829	2.02598	1.11975
Bra005911	BraA03g002690.3C	53.011	41.4753	41.0857	4.98128	5.90149	6.62885	7.87147	5.60788	8.34805	0.359304	0.244078	0.158342
Bra005913	BraA03g002710.3C	1.26727	0.799261	1.09746	0.755212	0.611486	0.72607	0.034221	0.380532	0.363205	0.6971	1.25842	1.12467
Bra005914	BraA03g002710.3C	2.93521	3.2712	2.90045	2.63404	2.77651	3.09251	0.814077	0.321148	1.20318	1.16814	2.34063	1.43232
Bra005916	BraA03g002730.3C	172.673	170.909	147.33	60.9154	66.9085	96.9865	24.889	7.38274	19.4982	6.18579	14.1568	7.98921
Bra005917	BraA03g002750.3C	10.678	4.39624	2.69775	4.3052	2.04775	4.2298	20.4037	21.0071	20.5067	17.8317	18.3237	18.037
Bra005919	BraA03g002770.3C	15.5595	23.3671	21.3751	10.8529	9.309	20.6088	34.7203	43.4117	41.7154	37.9958	34.2052	38.1159
Bra005934	BraA03g002950.3C	7.67529	23.5955	23.2628	0.161442	0.204763	0.158093	5.40511	1.53835	5.85316	0.36261	0.332029	0.332944
Bra005935	BraA03g002960.3C	51.4901	48.0907	48.1302	27.8436	25.5406	23.9673	27.1784	24.2169	32.0983	33.2891	26.4891	30.4839
Bra005936	BraA03g002970.3C	0.36541	0.413573	0.404338	10.954	8.66155	3.28022	1.16425	0.974835	0.80878	0.882708	0.362524	0.808245
Bra005942	BraA03g003030.3C	21.1294	23.5108	25.9442	0.128294	0	1.61875	1.94912	0.873776	1.16932	0	0	0
Bra005943	BraA10g029720.3C	85.3227	96.0224	83.192	0.880131	0.521383	37.9599	7.40797	2.61301	7.50889	0	0.037751	0.05449
Bra005944	BraA03g003050.3C	2759.46	1760.91	1337.35	76.7291	75.7263	589.507	142.077	69.6372	135.471	0	0.645391	0
Bra005946	BraA03g003070.3C	115.073	79.7177	59.1252	4.37267	2.76985	65.9861	7.14501	4.30525	8.09808	0.393844	0.035486	0.106484
Bra005950	BraA03g003130.3C	3.24862	3.9096	3.57351	0.449509	0.592438	1.82791	0.47064	0.230002	0.346204	0.17758	0.474871	0.236734
Bra005951	BraA03g003140.3C	18.7397	14.6367	14.1551	5.14121	5.63806	9.79586	3.87717	2.1982	3.85149	2.82145	1.28443	2.11761
Bra005993	BraA03g003560.3C	0	8.9e-05	0.000182	0	3.1e-05	3.56324	1e-06	0.000579	0.000264	3.50764	3.20025	0
Bra006000	BraA03g003630.3C	1051.86	736.066	680.211	103.488	88.0674	354.503	73.097	24.0955	63.8441	1.10945	2.32212	1.55011
Bra006007	BraA03g003720.3C	32.6728	28.3662	27.7362	26.6199	21.4948	22.1042	11.6227	13.9057	14.2057	16.0989	20.6427	18.5858
Bra006015	BraA03g003810.3C	8.31038	7.31408	10.6823	20.7824	23.4573	17.4413	17.1579	19.7541	14.5034	16.2918	16.3936	15.7984
Bra006016	BraA03g003820.3C	7.53202	6.70955	6.31394	13.0091	13.0033	11.0901	15.057	10.859	18.038	16.0461	19.6269	17.132
Bra006018	BraA03g003840.3C	13.1522	14.3227	11.7619	7.425	5.1258	9.5023	0.204314	6.59514	8.87034	0.204097	8.66307	6.85081
Bra006021	BraA03g003870.3C	33.3254	20.5144	14.9603	0.689553	0.305399	5.0293	3.21146	1.41284	2.65222	0.557654	0.402751	0.457555
Bra006024	BraA03g003900.3C	79.3017	74.4404	69.003	2.1538	1.92551	18.6351	5.43381	1.4133	4.68198	5.1655	7.25551	5.66485
Bra006025	BraA03g003910.3C	0.083664	0	0.046438	2.70723	2.88245	0.709549	0.105319	0.255807	0.114463	0.219198	0.198871	0.014863
Bra006026	BraA03g003920.3C	36.1596	32.4909	32.818	0.350796	0.034545	4.05211	4.5066	1.76687	4.13442	0	0.023898	0
Bra006030	BraA03g003970.3C	6.84533	4.84532	4.36102	0.274099	0.275524	1.24802	1.57111	0.595179	1.32499	0.326073	0.308968	0.702467
Bra006032	BraA03g003990.3C	4.58687	5.38346	4.76439	3.92499	4.30044	3.09189	1.7768	1.16055	1.8249	2.04254	2.63673	2.90914
Bra006046	BraA03g004130.3C	0.656973	0.786531	1.0345	0	0	0	0.799576	0.153971	0.459273	0	0	0.032221
Bra006054	BraA03g004200.3C	16.0288	15.3109	14.4145	4.67327	4.2379	6.72279	5.45383	4.58038	4.9317	6.52796	5.38086	6.62173
Bra006067	BraA03g004340.3C	17.1125	13.7781	9.45429	7.73382	5.3756	9.54022	12.0431	11.2961	13.3245	17.2281	16.3601	16.489
Bra006071	BraA03g004390.3C	3.50796	2.96666	1.64102	0.649423	0.711204	0.436751	2.02976	1.19959	1.91145	0.234963	0.397268	0.2035
Bra006092	BraA03g004580.3C	0.7561	1.36828	0.900871	1.40354	2.24879	1.06286	0.189877	0.340082	0.710892	0.540651	0.991233	0.345735
Bra006097	BraA03g004650.3C	4.15025	3.89774	3.80841	1.31587	1.60235	1.05354	3.67863	1.96947	2.85727	1.7354	2.19562	2.11161
Bra006120	BraA03g004880.3C	5.74536	11.8409	10.5604	0.103419	0.022336	0.896342	3.30681	1.32211	2.70519	0	0	0
Bra006127	BraA03g005040.3C	3.12682	5.99228	5.54808	4.12728	2.69201	6.16931	0.851677	2.095	1.34583	1.77491	2.01091	1.31281
Bra006136	BraA03g005110.3C	3.56122	1.63956	0.937934	1.97588	2.97903	1.56556	3.05446	3.33153	5.08249	5.69156	4.99514	5.28055
Bra006142	BraA03g005170.3C	1.07188	2.18343	2.75055	0.071669	0.043333	0.047601	0.816423	0.323115	1.26186	0.075247	0.110613	0.037145
Bra006146	BraA03g005190.3C	0.953352	0.63112	0.477988	2.57366	3.26422	1.65655	3.33712	2.6491	2.13358	1.09482	1.7454	0.752209
Bra006160	BraA03g005360.3C	0.197033	0.270438	0.576124	0.210334	0.350432	0.177804	1.90916	1.54144	0.862194	0.971293	1.02554	0.586069
Bra006171	BraA03g005470.3C	28.8181	39.0005	30.1038	18.0198	16.4519	27.3855	11.5601	10.1701	13.1479	11.3255	11.8335	10.5397
Bra006183	BraA03g005600.3C	3.33044	3.37893	3.37932	0.021173	0	0.443188	0.458542	0.362487	0.499714	0.048316	0	0.069733
Bra006185	BraA03g005620.3C	0.831412	0.458583	0.960614	0.33982	0.287245	0.484409	4.99215	1.96298	5.04502	4.8359	3.66632	3.88907
Bra006188	#N/A	3.88346	4.58274	3.89142	0.115529	0.112338	0.030668	1.39526	0.243898	0.82167	0	0.006763	0.059825
Bra006190	BraA03g005650.3C	10.5852	8.08181	10.1305	1.4023	0.616767	4.28008	4.64392	3.05867	3.60979	1.78797	2.69178	2.74395
Bra006195	BraA03g005700.3C	0.920974	0.699948	1.94671	7.22143	6.10521	3.41676	3.32893	2.68347	2.39881	2.00538	4.06157	2.94338
Bra006198	BraA03g005730.3C	40.0437	34.2233	33.8672	20.7524	19.2658	18.376	20.7518	17.3564	22.5694	20.4941	21.3615	17.7854
Bra006210	BraA03g005860.3C	7.79192	3.20047	4.53237	9.89901	10.3557	5.18738	1.2694	1.20931	1.53177	2.03241	3.4751	2.18179
Bra006212	BraA03g005880.3C	4.3231	3.44782	5.16918	3.98194	3.32976	4.09521	2.236	2.87929	3.07823	2.17043	2.58976	1.61594
Bra006213	BraA03g005890.3C	3.26751	3.46138	3.4907	1.77448	1.22704	2.08917	2.48994	2.63927	2.894	3.24065	1.73795	2.1396
Bra006214	BraA10g025090.3C	19.3103	11.1069	10.9845	9.0704	6.87072	8.85952	5.17393	4.22419	5.66507	4.49212	4.14209	2.89682
Bra006217	BraA09g052050.3C	0	0	0	3.35403	2.416	2.95554	0	0	2.58194	6.51063	3.17661	4.61302
Bra006225	BraA03g006000.3C	1.13737	4.99951	3.25558	3.60708	2.60867	4.09865	0.023276	0.705179	0.087169	2.73286	0.128195	1.43669
Bra006228	BraA03g006040.3C	14.111	14.1385	11.8514	0.637735	0.536158	1.97806	1.93941	1.31665	1.95781	0.591622	0.44453	0.625633
Bra006229	BraA03g006050.3C	2.26013	3.30894	2.3696	10.5062	11.728	4.99787	10.6198	4.72028	10.0633	8.07203	9.28603	4.12977
Bra006244	BraA03g006190.3C	1.75685	1.21839	1.73902	1.4881	0.966601	0.992545	0.454344	0.551711	0.629811	0.941033	1.23602	0.733697
Bra006271	BraA03g006540.3C	0.041907	0.283703	0.400855	0.169067	0.229763	0.779809	0.19837	0.536558	0.558607	0.586587	1.34815	0.909976
Bra006277	BraA03g006600.3C	6.85504	7.0582	6.83133	5.04711	4.32049	5.405	3.99121	3.5563	4.12547	3.24485	4.29794	3.59382
Bra006279	BraA03g006620.3C	20.4976	43.6723	37.8613	0.435402	0.140501	0.568378	12.0604	4.30306	13.5631	0.078882	0	0.030667
Bra006280	BraA03g006630.3C	5.23389	6.31465	6.86444	2.96456	2.4008	5.00284	2.25056	2.21358	2.76157	2.90611	3.20506	3.9797
Bra006284	BraA03g006680.3C	13.5535	29.2926	26.3618	0.270158	0.117831	0.464029	9.59272	3.25806	9.26819	0.108265	0.13606	0.113858
Bra006288	BraA03g006720.3C	25.1997	26.5908	26.0779	3.1786	1.7209	7.10982	4.74216	3.991	4.5083	1.98543	1.59407	0.989937
Bra006291	BraA03g006750.3C	196.035	210.281	220.588	199.465	233.107	236.364	459.498	521.733	442.765	462.388	362.637	352.363
Bra006298	BraA03g006830.3C	3.06757	3.94493	4.07859	1.60505	1.35993	1.65132	2.22018	1.28244	1.75549	1.27242	0.071352	0.638643
Bra006318	BraA03g007050.3C	0.766202	2.45884	2.27097	2.33091	3.65195	5.03334	0.268035	0.659542	0.506749	1.91361	4.59553	2.66054
Bra006337	BraA03g007280.3C	1.15353	1.27743	2.11953	2.44897	2.30615	1.87141	3.76985	3.9794	3.66393	3.72062	4.05313	3.22734
Bra006343	BraA10g023420.3C	2.83295	2.06247	3.27244	3.67211	5.09796	4.87929	7.91288	6.60033	6.80644	7.71021	8.25423	7.24574
Bra006358	BraA03g007520.3C	4.01027	4.22932	5.00677	0.334629	0.338508	0.662145	1.99666	0.594148	1.92739	0	0	0.096776
Bra006373	BraA03g007690.3C	74.1209	39.3328	37.9854	11.648	10.6453	22.0227	10.8945	10.0099	8.97497	5.89736	5.9927	6.58167
Bra006374	BraA03g007700.3C	1.10813	0.611305	0.604654	0.51043	0.113828	0.455577	0.394278	0.171711	0.227882	4.88086	6.94906	9.03929
Bra006395	BraA03g007910.3C	90.7157	100.132	101.429	40.4837	43.0604	56.1678	55.8353	49.9656	61.534	58.6083	55.8936	51.2158
Bra006396	BraA03g007920.3C	0.058464	0.023282	0.081221	3.08824	2.68717	0.865606	0	0	0.020073	0	0.634613	0.502522
Bra006405	BraA03g007990.3C	9.90266	5.5386	0.220432	0.572288	3.66825	0.278291	0.264005	0.245403	0.938962	4.55488	5.13327	5.07503
Bra006407	BraA03g008010.3C	21.8947	23.6955	17.8962	12.7364	10.033	15.5924	10.0399	7.79563	10.7051	7.30172	9.79223	9.01591
Bra006410	BraA03g008040.3C	0.865969	0.717452	0.641965	0.423002	0.450941	0.378445	0.140522	0.138079	0.307458	0.398654	0.587837	0.54182
Bra006412	BraA03g008060.3C	49.7778	83.2966	87.2235	23.5957	24.4453	26.5763	72.7923	71.1843	91.2434	97.4299	54.0793	70.6713
Bra006414	BraA03g008080.3C	4.70834	3.9946	3.43211	0.635039	0.064508	0.264102	0.782649	0.14278	0.812548	0.242189	0	0.122258
Bra006415	BraA03g008090.3C	8.86058	7.5396	7.48388	11.6589	14.9743	9.20181	3.63946	4.41411	4.09293	3.96927	7.36487	4.16114
Bra006418	BraA03g008120.3C	1.22138	1.75429	1.84461	1.74425	1.89451	1.58993	4.51821	3.48754	3.50479	2.02587	3.30001	2.6341
Bra006419	BraA03g008130.3C	19.8075	18.9084	16.8558	18.308	17.0277	19.5943	9.73195	7.60009	10.2581	15.1041	15.982	14.3426
Bra006422	BraA03g008160.3C	1.65251	1.68727	0.917178	1.97023	1.68483	1.15024	0.689848	0.358622	0.6925	1.16234	1.42541	1.21165
Bra006430	BraA03g008240.3C	3.94282	5.19949	6.45144	6.83374	6.08074	8.48687	13.1938	11.2745	10.3291	15.1053	9.79903	13.7053
Bra006431	BraA03g008250.3C	4.11196	7.23254	6.18626	2.69713	3.08673	3.78608	9.82634	8.87362	9.11207	12.1349	7.41312	5.20128
Bra006433	BraA03g008270.3C	2.91722	3.52875	2.85725	2.33642	1.73704	1.2709	4.33871	5.51042	5.75092	5.4363	6.50152	7.57773
Bra006435	BraA03g008290.3C	0.439026	1.1582	0.49964	0.366017	1.09338	1.30034	2.68857	3.41857	2.2044	2.68214	2.20982	2.92052
Bra006438	BraA03g008320.3C	2.66222	1.25813	1.13965	1.13022	2.68973	2.0296	7.06738	5.92234	7.57354	9.48208	6.3765	6.40813
Bra006449	BraA03g008440.3C	1.76494	1.90375	2.03743	4.27079	5.01141	2.91725	1.64095	1.52725	1.74661	1.21571	1.63386	1.84375
Bra006451	BraA03g008460.3C	2.34105	1.6291	2.25927	1.1091	1.38944	1.94706	0.330572	0.399778	1.09458	1.50483	1.93293	2.07537
Bra006455	BraA03g008520.3C	2.31439	2.51768	2.28032	2.40066	2.23914	1.56218	1.47528	1.26065	1.79274	0.004918	1.66592	1.40814
Bra006464	BraA03g008600.3C	4.30226	5.53202	5.57964	3.0861	3.6168	3.86788	2.30974	2.43869	3.01853	3.2966	4.36817	2.99079
Bra006465	BraA03g008610.3C	10.5358	5.46434	5.70841	8.49433	8.41444	8.24404	3.18897	3.17071	2.11746	3.26542	2.694	2.77501
Bra006477	BraA03g008770.3C	0.622711	0.715691	0.792846	1.01836	0.440917	0.675865	0.306736	0.280391	0.301761	0.991578	0.472162	0.061368
Bra006480	BraA03g008810.3C	8.56226	4.92619	6.77275	10.488	7.58935	7.3243	3.69195	2.61831	3.22933	4.32326	4.27377	3.14572
Bra006483	BraA03g008860.3C	0.792091	1.23832	0.898948	0.160725	0.065123	0.038257	0.364566	0.202253	0.577628	0.137354	0.09953	0.049167
Bra006495	BraA03g009000.3C	22.3166	14.0219	15.2482	23.5543	29.526	27.5574	48.8832	57.1358	59.1454	27.1827	28.377	25.1883
Bra006506	BraA03g009110.3C	3.3986	4.43975	3.37125	2.01632	1.86995	1.53409	2.61355	3.26596	3.1711	2.36486	1.2752	1.70882
Bra006511	BraA03g009170.3C	0.370563	0.412314	0.35016	0.851554	0.704535	1.03804	0.131729	0.2851	0.365673	0.229544	0.35534	0.177459
Bra006521	BraA03g009270.3C	0.402776	0.392858	0.56432	0.922011	0.89591	0.603256	0.168956	1.12348	0.683485	1.75202	1.36173	0.974482
Bra006527	BraA03g009330.3C	126.289	135.118	126.345	1.24815	0.307322	17.0771	35.9837	17.3928	45.9773	0	0	0
Bra006531	BraA03g009370.3C	0.478327	1.61353	0.306629	1.07812	1.52342	2.31325	0.021994	0.012553	0.082525	0.229242	1.10176	0.860249
Bra006540	BraA03g009440.3C	8.85578	11.6256	11.6421	0.626502	0.110314	0.591366	3.91864	1.22222	4.06242	0.660994	0.273892	0.753541
Bra006541	BraA03g009450.3C	4.81844	7.65038	7.24056	4.83643	6.51776	5.32339	13.0735	10.3295	12.5304	12.129	7.52839	10.159
Bra006567	BraA03g009710.3C	60.4259	56.5219	76.6753	100.349	110.035	78.207	46.2425	38.2313	36.0482	39.1951	39.7446	35.0094
Bra006570	BraA03g009750.3C	15.8715	28.0604	14.6916	9.99139	6.84108	7.91032	24.5624	10.3707	13.4305	15.5123	13.3119	14.7417
Bra006571	BraA03g009760.3C	2.10695	1.77206	1.81455	0.753358	0.478609	0.75059	0.987173	0.99254	0.942648	0.737588	0.531272	0.553708
Bra006575	BraA03g009800.3C	10.9332	14.8851	13.2766	5.96297	5.98863	6.5904	13.5594	11.8405	12.3774	15.3613	11.7505	15.0391
Bra006576	BraA03g009810.3C	2.8359	3.14425	3.38002	0.127546	0	0.258296	1.31653	0.181899	1.1527	0.181667	0.227353	0
Bra006589	BraA03g009950.3C	10.5004	9.38108	8.6656	5.50956	4.86973	6.18697	3.60034	3.84613	4.89702	3.8879	5.26831	4.59869
Bra006592	BraA03g009980.3C	2.9579	2.92836	3.13244	0.189366	0.188351	0.335603	0.054173	0.03791	0.346967	0	0	0.08544
Bra006596	BraA03g010020.3C	2.23502	1.17023	1.84269	0.871084	0.489922	1.30993	0.189177	0.1019	0.284184	1.16676	1.667	1.82993
Bra006613	BraA02g009620.3C	0.366283	0.245685	0.333663	0.172618	0.347545	0.257548	0.031501	0.051965	0.09193	0.689008	1.43754	1.11942
Bra006614	BraA03g010190.3C	1.81923	1.57562	2.13189	0.071259	0.111647	2.50814	0.196373	0	0.126479	1.82424	1.6397	1.72534
Bra006620	BraA03g010260.3C	1.95587	2.58964	2.956	3.36694	4.1155	3.23326	3.60917	3.59801	3.51976	4.64137	5.86348	6.45832
Bra006622	BraA03g010300.3C	2.18067	1.72459	1.88879	2.31303	3.4781	2.5863	1.65283	1.35168	1.98209	6.4864	8.85566	7.53959
Bra006625	BraA03g010330.3C	8.98494	6.10887	7.87324	7.39631	7.54089	11.6124	9.8999	14.0232	13.502	11.5577	14.383	9.01522
Bra006631	BraA06g042740.3C	0.378262	0.401384	0.778803	0.024103	0.030545	0.701714	0	0	0.019212	1.09222	1.06236	1.26617
Bra006632	BraA03g010390.3C	0.453816	0.550174	0.599792	0.132127	0.037743	0.493639	0.060443	0.042731	0.044959	0.154373	0.304601	0.234153
Bra006636	BraA03g010450.3C	1.08132	1.73641	1.03902	2.3673	3.29638	3.96503	2.46363	4.41169	3.97033	1.99352	3.28468	2.76074
Bra006646	BraA03g010560.3C	0.046069	0.053695	0.254423	0.076673	0.11263	0.339785	0	0	0	5.75575	11.5344	6.92166
Bra006647	BraA03g010610.3C	1.43311	0.728571	1.66385	1.93185	1.63763	0.946235	0.331839	0.173375	0.390892	0.702163	1.77139	0.841059
Bra006651	BraA03g010650.3C	3.13439	1.46972	2.21021	3.9529	3.1172	2.79844	0.68822	0.457521	0.839625	2.09495	3.15703	2.5265
Bra006653	BraA03g045330.3C	3.05904	2.99316	5.13124	3.19389	3.13601	3.68602	0.998123	1.43254	0.335439	1.45558	4.13259	2.03675
Bra006657	BraA03g010710.3C	0.369978	0.199302	0.402687	5.07503	4.08448	1.83029	1.0591	0.742293	0.4861	0.859257	0.54785	1.43235
Bra006658	BraA03g010720.3C	1.89341	2.14091	0.841858	2.73982	3.26519	2.58028	1.47392	0.7381	0.745821	1.32292	0.354694	0.794405
Bra006663	BraA03g010770.3C	0.068871	0.008467	0.150199	0.098833	0	0.081938	0	0	0	1.20174	1.50561	1.01889
Bra006664	BraA03g010780.3C	13.4668	12.9105	11.6076	8.63046	3.64868	7.14109	1.83329	1.07961	1.75799	2.31097	2.61777	2.89541
Bra006671	BraA03g010880.3C	2.47342	2.17729	2.86335	3.30312	2.91131	2.22415	1.08931	1.27736	1.23336	1.52867	2.3736	1.94284
Bra006676	BraA03g010930.3C	3.12844	3.27161	0.400883	0.861866	0.069809	1.40924	0.078432	0.094711	0.129425	2.30636	2.72205	2.42618
Bra006680	BraA03g010990.3C	3.28389	4.35462	2.76614	0.14585	0.264353	0.514059	0.435156	0.088564	0.476058	0.248785	0.082272	0.149865
Bra006703	BraA03g011240.3C	0.333499	0.427674	0.239958	0.018345	0.129709	0.619301	0.107608	0.098728	0.139939	0.875974	0.73727	0.903281
Bra006705	BraA03g011260.3C	1.65931	0.42188	0.936315	0	0	0.932958	0.052757	0.075163	0.059833	0.753478	1.4209	1.2585
Bra006710	BraA03g011310.3C	0.01286	0.013297	0.001766	0.027697	0.432824	0.012989	0	0.000951	0	0.732932	1.46814	0.777456
Bra006715	BraA09g041950.3C	0.747784	0.19816	0.720785	0	0	0.894312	0	0	0	0.154515	0.073623	0.142795
Bra006719	BraA03g011370.3C	23.0894	21.922	19.8944	0.261254	0.221138	2.55946	3.4877	1.47875	3.28897	0.123089	0.272626	0.21717
Bra006721	BraA03g011390.3C	4.96636	5.34193	4.31622	9.16555	9.34632	4.05287	10.8306	17.3312	16.5732	11.7472	10.0067	10.8864
Bra006724	BraA03g011420.3C	2.54345	4.53206	4.78891	0.077154	0.276684	0.293824	1.49887	0.262471	1.02561	0.217055	0.031175	0
Bra006725	BraA03g011430.3C	8.80113	7.5331	7.88086	0	0.209549	3.12916	0.529483	0.086114	0.764118	0.100808	0.471223	0
Bra006742	BraA03g011600.3C	0.707873	0.949088	0.683451	0	0	0.040933	0.392992	0.102834	0.262006	0	0	0
Bra006749	BraA03g011670.3C	4.05404	3.86472	4.38203	10.0568	9.54992	8.33016	3.97637	4.23262	3.17285	3.42521	3.15426	3.09636
Bra006754	BraA03g011760.3C	16.4179	19.998	21.1843	29.6906	28.4141	27.0352	31.6346	37.8803	37.508	47.2054	43.9074	45.1156
Bra006755	BraA07g008050.3C	5.79446	6.55219	12.297	14.2557	9.3756	11.0764	18.9262	33.7542	19.896	18.9235	29.007	28.3472
Bra006756	BraA03g011780.3C	6.77949	10.1254	10.3347	14.3699	13.8855	16.9561	16.8795	19.3999	18.8851	21.2729	22.2851	23.0105
Bra006764	BraA03g011860.3C	1.55041	1.21463	0.963712	0	0.006455	0.072884	0.197365	0.030315	0.037105	0.095411	0.035031	0
Bra006769	BraA03g011910.3C	36.5796	24.3975	32.3714	56.5429	66.9897	38.8245	7.10451	0.669305	0.988757	0	0.017872	0.031162
Bra006771	BraA03g011930.3C	0.2758	0.279803	0.536363	2.70076	3.32944	1.7539	0.748882	0.881857	0.618861	0.643321	0.499352	0.468186
Bra006780	BraA03g012030.3C	3.79961	3.77915	4.27716	2.33001	2.51514	3.34311	1.86871	1.67616	2.31309	1.85368	1.60345	1.63071
Bra006781	BraA03g012040.3C	3.72363	3.14621	3.42364	3.76831	4.18708	3.79558	1.71538	1.49508	1.85304	2.87233	3.31973	2.50337
Bra006783	BraA03g012060.3C	27.5206	25.0105	31.031	24.8478	23.4162	20.0216	12.9671	10.5921	16.6704	17.6338	21.2047	18.0251
Bra006785	BraA03g012080.3C	31.7205	21.7209	26.5752	0.148699	0.051121	1.42729	3.6355	2.0488	4.77927	0	0.051198	0
Bra006799	BraA03g012240.3C	0.398213	0.5625	1.30106	1.7838	2.51794	1.93996	1.33355	2.15687	2.06973	1.22252	1.6157	1.76912
Bra006807	BraA03g012300.3C	2.38315	1.74682	2.6117	0.100485	0	0.032412	0.620723	0.290296	0.61076	0.030885	0.202126	0
Bra006823	BraA03g012450.3C	0.54061	0.378028	0	0.273816	0.078739	0.297657	0.103816	0	0.093185	1.95299	1.29624	2.10189
Bra006826	BraA03g012480.3C	15.7909	11.7137	11.6546	2.53869	1.82967	2.93955	2.92636	2.10787	2.93882	1.60542	2.25684	2.71703
Bra006827	BraA03g012490.3C	7.05395	5.06317	6.17689	1.53102	3.0713	2.1513	1.489	1.1255	1.8844	2.0566	0.797603	0.882219
Bra006829	BraA03g012520.3C	2.42069	2.69678	2.25498	4.83326	4.06896	5.41904	0.385017	0.207933	0.746768	0.425136	0.592092	0.325059
Bra006830	BraA02g012430.3C	8.47976	6.90912	6.75275	5.18939	7.19433	3.72201	0.729549	0.259573	0.673678	0.918289	1.63047	0.98291
Bra006840	BraA03g012660.3C	0	0.640056	0.059002	0.176312	0.039305	0.553296	0.737455	0.808162	0.563042	5.93865	4.89128	4.21662
Bra006844	BraA03g012700.3C	3.41964	1.14281	1.99872	1.7964	3.30546	2.58743	0.138324	0	0.683164	1.8887	1.64405	1.94653
Bra006847	BraA03g012730.3C	13.822	10.5545	12.6742	19.1456	19.2007	11.5813	8.10532	4.68483	6.50638	11.8729	12.3609	14.0418
Bra006858	BraA03g012810.3C	8.49089	13.251	14.8008	5.57202	6.31222	6.81766	11.6367	10.3221	10.6717	8.25885	7.92612	8.17923
Bra006868	BraA03g012920.3C	2.97979	4.77799	5.93147	1.43983	3.28583	2.39219	2.3781	2.84067	4.07596	1.56167	2.113	1.54596
Bra006870	BraA09g042990.3C	19.9254	11.6686	21.943	30.0957	31.0645	29.5611	25.6086	38.0181	24.6668	24.2623	40.6353	21.2263
Bra006882	BraA09g043100.3C	26.4129	22.524	21.241	19.4735	20.4352	21.5289	84.9076	70.4806	86.1911	72.0453	63.7133	61.3256
Bra006889	BraA09g043200.3C	16.7792	10.7825	14.3281	14.0173	11.6443	11.6432	10.1808	11.0931	12.1211	26.0306	28.3926	28.2568
Bra006901	BraA09g043320.3C	18.9178	15.5489	21.0157	26.3402	22.8574	18.9832	3.15835	1.18201	2.40984	8.26442	16.7773	10.0862
Bra006916	BraA09g043480.3C	5.13984	5.15456	4.38908	0	0	0.432231	0.595096	0.126558	0.630682	0	0	0
Bra006925	BraA09g043610.3C	1.50729	0.678708	0.611673	1.20697	1.73025	1.43384	0.067452	0.215824	0.330189	0.570013	0.670571	0.930416
Bra006926	BraA09g043630.3C	2.53879	5.29417	4.50488	0.117461	0.481854	0.507366	1.99822	1.49815	2.05172	0.850862	0.435342	0.589676
Bra006931	BraA09g043690.3C	1.63437	2.09929	1.42678	0.81449	0.736207	0.780295	0.703617	0.500359	1.04886	0.768574	1.05164	0.298007
Bra006943	BraA09g043810.3C	25.4257	34.7518	40.2154	28.8516	32.6925	28.56	52.5877	64.3472	63.4919	70.8388	51.5821	62.2377
Bra006949	BraA09g043880.3C	38.7453	39.2527	40.1613	33.0019	30.5969	27.3219	25.6961	32.7324	30.7692	20.642	21.0727	18.793
Bra006951	BraA09g043900.3C	4.78772	4.26926	8.13791	19.212	18.7785	18.204	5.37203	4.7476	5.59195	3.50447	4.75745	4.57689
Bra006962	BraA09g044010.3C	0.524591	0.755548	0.484966	0.086342	0.062317	0.022984	0.135766	0.024125	0.109655	0.014121	0.096852	0.027082
Bra006975	BraA09g044140.3C	16.8053	17.816	20.503	80.2886	74.8312	61.1466	21.6577	28.3038	33.7828	26.1813	25.1051	24.5672
Bra006978	BraA09g044190.3C	1.80551	1.23468	1.64102	1.06636	1.31268	1.83581	0.220851	0.181904	0.187883	2.57157	2.80117	2.49174
Bra006979	BraA10g027070.3C	0.139273	0.443577	0.524477	0.72219	0.134168	0	0.981631	0.508661	1.32769	1.26425	0.204167	0.937445
Bra006987	BraA09g044280.3C	4.78383	15.9601	20.7824	3.2022	1.25786	2.30611	4.41619	5.71887	8.7154	16.1402	7.65862	12.1442
Bra006988	BraA09g044280.3C	6.84992	18.8148	23.2041	3.26552	2.14039	1.9976	7.2761	9.32578	11.6636	19.5815	10.3012	14.0789
Bra006994	BraA09g044340.3C	11.1898	14.2142	11.4506	0	0	0.869764	1.4208	0.423306	1.19611	0	0.225395	0.155453
Bra006997	BraA09g044380.3C	47.6042	44.9945	50.3243	44.6883	38.2985	46.1448	97.137	100.148	118.582	96.6161	84.3622	86.5505
Bra007005	BraA09g044450.3C	3.10753	1.97375	2.49553	1.28861	1.28384	2.86786	0.125282	0.203702	0.141203	6.34063	4.09147	3.76475
Bra007025	BraA09g044750.3C	60.1992	56.7968	53.8629	25.9943	24.9707	32.3471	25.3895	24.4142	27.6399	27.0816	26.3703	26.7042
Bra007035	BraA09g044870.3C	1.27542	1.76858	2.08157	1.08077	3.27309	0.718625	4.59843	3.63085	2.00443	5.37846	5.00873	4.08426
Bra007038	BraA09g044900.3C	61.5372	32.5681	40.9322	22.8421	29.3488	22.2321	18.0722	11.1133	13.2286	12.8486	13.169	11.762
Bra007040	BraA09g044940.3C	1.98174	1.16379	1.51867	1.57876	1.58554	2.391	0.420716	0.671983	0.647457	3.02255	4.16966	2.7408
Bra007071	BraA09g045350.3C	2.46264	2.51728	1.17607	2.02212	1.11393	1.51477	1.14526	1.09717	1.38389	0.733926	0	0.804873
Bra007076	BraA09g045390.3C	2.36198	1.2867	1.51676	0	0	0.492706	0.050833	0.018444	0.232776	0	0.059778	0
Bra007090	BraA09g045520.3C	9.73018	11.9598	13.1789	0.103641	0.008658	0.484153	5.63517	3.01674	3.77305	0.057226	0.027539	0
Bra007093	BraA09g045550.3C	7.30897	7.08929	7.98909	4.84668	4.53969	5.71077	3.73048	3.96535	4.77946	4.03604	3.43533	4.5211
Bra007096	BraA09g045590.3C	6.40778	12.6838	11.2036	3.46853	3.45846	5.28962	11.086	8.65196	9.9839	10.9637	8.22335	11.9507
Bra007098	BraA09g045610.3C	2.30769	5.27427	5.01097	0.094639	0.013606	0.080961	2.01	0.51978	2.37467	0.326659	0.365512	0.294275
Bra007103	BraA09g045660.3C	7.86808	5.46721	5.53959	0.511053	0.426159	1.67509	2.62526	1.47404	2.42491	2.0796	1.50148	2.14376
Bra007114	BraA09g045760.3C	0.991393	1.26024	1.48082	3.18986	2.80569	3.60026	1.10427	2.18168	3.7759	2.11424	2.69542	1.03984
Bra007117	BraA09g045800.3C	1.22967	1.70838	1.87204	0.024418	0.045573	0.401718	0.277531	0.130911	0.207455	0	0.030428	0.026966
Bra007144	BraA08g004460.3C	1.32622	0.876067	3.40411	3.25691	3.80602	0.801364	1.52112	1.22217	0.36969	2.12953	2.08607	3.26241
Bra007153	BraA09g046160.3C	0	0	0	0	0	0	0.80997	0	0	7.99884	8.7791	5.74852
Bra007168	BraA09g046310.3C	0.321999	0.475347	0.657908	0.223445	0.425248	0.129259	0.021809	0	0.144197	0.634898	0.324422	0.181916
Bra007169	BraA09g046310.3C	0.657685	0.851979	0.528488	0.1898	0.320228	0.750383	0.408454	0.292755	0.193395	0.430774	0.076086	0.046637
Bra007177	BraA09g046410.3C	2.11128	1.96443	1.78009	2.04407	1.8017	2.09204	6.76388	4.93892	5.93958	5.00021	6.08167	4.79904
Bra007184	BraA09g046480.3C	18.7063	28.0171	23.5565	16.8494	16.5061	22.1932	41.3197	44.3361	37.7403	34.6073	29.7663	34.1634
Bra007190	BraA09g046540.3C	1.38709	1.20363	0.992081	0.433191	0.629152	1.02257	0.092825	0	0.191311	0.822448	2.12732	0.972644
Bra007199	BraA09g046650.3C	9.4367	11.0743	10.3648	0	0	6.07739	0.738958	0.087447	0.813517	2.23248	0.682154	1.10586
Bra007201	BraA09g046670.3C	2.89636	3.16236	3.32259	1.45526	1.23886	1.89671	1.56592	1.74548	1.6055	1.41448	1.87952	1.72166
Bra007206	BraA09g046740.3C	19.211	21.052	16.8666	10.4564	10.4763	16.0112	9.0512	7.46207	7.83912	8.08909	10.3465	9.15757
Bra007225	BraA09g046920.3C	0.336498	0.700981	0.202045	0.650748	0.488715	0.816797	1.20325	2.11535	2.65641	0.759146	0.757164	0.82324
Bra007228	BraA09g046950.3C	3.32244	3.41504	2.76987	6.49087	3.85618	3.28995	6.598	6.25968	8.00406	10.3256	7.6794	9.74634
Bra007229	BraA09g046960.3C	6.47825	5.51695	4.03598	6.3446	4.78216	6.13666	1.89947	1.18162	1.8636	3.75611	5.34722	3.8445
Bra007234	BraA09g047010.3C	5.65217	3.06169	3.68587	5.04172	4.60436	4.70072	12.07	16.7142	14.1076	15.7838	13.1344	12.5035
Bra007246	BraA09g047150.3C	3.22005	3.24229	3.7826	1.94562	2.82617	3.65858	0.967525	1.23953	1.22711	2.07521	2.32649	1.82774
Bra007254	BraA09g047240.3C	1.24858	0.911929	1.19348	0.24273	0.102163	1.18238	0	0.04772	0.229628	0.404851	0.881247	0.868091
Bra007258	BraA09g047280.3C	3.16244	2.45085	2.89693	4.66614	5.28403	4.4977	2.23964	2.10181	2.28311	3.78155	5.18145	3.84217
Bra007268	BraA09g047370.3C	32.5866	25.4568	22.4128	28.0277	31.9455	19.7694	5.98523	2.88476	3.55617	8.13653	10.7454	9.28928
Bra007279	BraA09g047490.3C	7.57858	6.4104	5.65075	13.7794	15.8658	13.0618	13.5514	17.1797	15.7885	9.9976	10.3677	9.73541
Bra007288	BraA09g047600.3C	3.30149	2.6736	3.16563	0.017105	0	0	0.404171	0.142553	0.394073	0	0.039116	0.012296
Bra007293	BraA09g047690.3C	71.2908	59.8944	73.0984	52.6643	43.3811	49.4838	135.373	163.082	119.589	115.045	104.581	118.801
Bra007296	BraA04g003510.3C	4.63229	5.8303	4.75362	3.46505	6.44955	5.21839	2.64951	2.81343	2.84449	2.35356	2.35784	1.60295
Bra007306	BraA09g047810.3C	0.46768	1.03493	0.533863	0.516743	0.955492	0.858099	1.75766	1.8841	1.84569	1.31979	1.11584	1.34939
Bra007311	BraA09g047860.3C	5.5326	4.73867	6.39592	3.23489	2.90612	2.88594	2.97675	1.86546	2.68565	2.36646	1.63675	2.32897
Bra007319	BraA09g047950.3C	17.5299	16.3866	17.5033	8.6324	9.06832	10.6493	10.0633	9.81362	9.96893	9.53485	10.0702	9.51952
Bra007332	BraA09g048090.3C	33.6193	59.4413	69.9335	1.77162	1.11032	11.3909	19.6204	9.29279	15.5101	14.0063	10.1425	12.8141
Bra007333	BraA09g048100.3C	28.0912	13.2506	16.1976	39.0603	38.1314	33.734	78.467	86.1177	81.9984	76.9835	87.4454	78.2869
Bra007339	BraA09g048170.3C	22.2093	15.0614	23.2235	16.9543	17.5631	13.266	8.31859	5.56245	6.5608	12.5156	12.819	12.4546
Bra007360	BraA09g048430.3C	48.7839	39.7848	29.6881	9.25072	8.3286	18.4937	9.30727	8.33337	10.7339	7.20211	7.60196	5.86824
Bra007369	BraA09g048530.3C	14.6024	10.8051	12.9434	25.023	30.4202	22.4097	2.63667	2.33762	2.6736	5.45489	7.22053	8.30549
Bra007370	BraA09g048550.3C	2.18125	2.38654	2.63048	1.27602	0.995782	2.45662	1.26694	2.86979	2.07148	2.86627	5.05036	3.32875
Bra007373	BraA09g048580.3C	6.6236	3.69899	4.325	5.2897	8.05397	5.26178	2.00904	0.521793	0.586021	2.13304	2.48505	1.69822
Bra007377	BraA09g048620.3C	10.9305	11.5427	14.5422	23.2098	20.4335	23.149	24.8796	22.8983	31.9831	37.5662	37.2577	30.5224
Bra007396	BraA09g048770.3C	8.4287	6.83255	7.52049	2.18977	1.45152	4.211	0.501449	0.272102	0.806646	1.74655	1.67864	1.151
Bra007425	BraA09g049100.3C	6.87854	5.11616	5.6076	1.72467	2.11584	2.382	7.17837	5.35936	8.16223	5.09531	5.68581	5.60759
Bra007450	BraA09g049350.3C	1.19856	2.37833	4.45431	0.176398	0	0.596626	0.376696	1.83743	2.37817	3.60307	0.830707	2.73022
Bra007452	BraA09g049370.3C	3.46811	1.45638	3.48721	5.1372	10.4977	5.29379	0.204604	0.297797	0.919429	1.20998	0.882152	1.02793
Bra007453	BraA09g049380.3C	0.165353	0.088919	0.091919	0.427149	0.212776	0.33423	0.273602	0.385626	0.453446	0.307277	0.537013	0.202889
Bra007457	BraA09g049420.3C	32.0984	16.9878	26.9591	46.8277	29.3472	31.8883	3.39416	1.28618	5.37279	37.8987	72.9572	52.2595
Bra007471	BraA09g049590.3C	4.84124	5.1749	4.65471	4.70972	5.43063	4.44183	3.31281	2.51452	2.79733	3.0163	2.09111	2.13286
Bra007479	BraA09g049660.3C	5.66501	5.61785	5.58095	5.07944	5.37886	5.29095	6.13106	6.8195	7.3982	20.0893	17.7691	20.1558
Bra007480	BraA07g024070.3C	2.18811	3.35333	2.76193	0.045403	0.230143	0.179364	0.923476	0.552465	0.760578	0.026497	0.150779	0
Bra007493	BraA09g049810.3C	7.2907	8.18799	6.66477	0.285897	0.341601	2.1081	0.91767	0.463189	0.828625	0.066442	0.070805	0.092101
Bra007495	BraA09g049830.3C	0.447579	0.889378	0.465865	1.24293	2.0562	1.5073	1.40716	1.06108	1.12445	0.942568	0.927326	0.902711
Bra007496	BraA09g049840.3C	1.10152	1.21289	0.887321	0	0.050021	0.203947	0.622956	0.092752	0.142008	0.876014	0.097052	0.031942
Bra007508	BraA07g024150.3C	11.2517	10.4571	10.3301	10.6811	11.5839	8.17687	5.21504	6.22174	6.25932	4.98795	5.68398	5.52806
Bra007510	BraA04g002030.3C	0	0.08152	0.372822	0.714598	0.81164	0.352721	0.104033	0.108248	0.348954	0	0.112454	0.04263
Bra007511	BraA09g049990.3C	0.967228	1.23769	2.33026	5.88648	4.94315	4.47052	3.66552	1.97871	2.36083	3.38499	2.44637	2.9626
Bra007517	BraA09g050050.3C	73.1805	77.0759	95.9231	98.8204	104.333	93.9005	175.692	187.278	183.779	180.267	169.697	178.249
Bra007527	BraA09g050170.3C	0.057759	0.026467	0.295335	0.342626	0.063269	0.224859	0.6659	1.05277	1.36679	1.32674	0.87769	0.868585
Bra007536	BraA09g050260.3C	2.44254	2.82051	2.19641	0.098494	0.083213	0.654676	0.472497	0.091144	0	0.056378	0	0
Bra007544	BraA09g050340.3C	20.3371	22.1458	30.9723	38.424	36.5417	44.8211	61.2875	82.0839	68.0083	73.4861	61.6051	66.4033
Bra007552	BraA09g050440.3C	1.53924	1.26597	1.58713	4.07118	5.03375	3.40693	3.40122	2.56261	2.12961	2.2658	3.73504	2.85375
Bra007557	BraA09g050500.3C	3.63188	8.03914	5.87091	0.089036	0.157103	0.572359	1.88891	1.23707	2.32885	1.28269	0.875914	0.818603
Bra007560	BraA09g050530.3C	1.95348	5.8033	2.97813	0.076694	0.11112	0.503181	0.970497	0.759727	1.12964	0.861802	0.799244	0.656494
Bra007570	BraA09g050650.3C	9.72645	7.12532	7.68699	0.076375	0.021692	1.15556	1.50226	0.576914	1.2868	0.046364	0.035965	0.024981
Bra007574	BraA09g050690.3C	147.98	113.072	98.4111	55.8513	49.9203	80.4734	9.67104	2.82872	6.86147	0	0	0
Bra007576	BraA09g050700.3C	0.471929	2.56434	0.410696	0.754679	3.43757	0.83989	1.29098	2.34496	0.837361	5.61179	6.76736	6.83663
Bra007577	BraA09g050710.3C	71.2346	46.996	42.4266	7.82102	7.14574	20.4251	9.66706	6.23971	9.76225	3.42984	2.42351	2.66529
Bra007586	BraA09g050800.3C	1.6489	2.39622	2.15296	0.37982	0.239168	0.465778	1.57554	0.714175	1.20648	0.054156	0.094281	0.082424
Bra007599	BraA09g050930.3C	22.2028	21.3971	19.884	9.49803	9.21044	14.1218	5.68424	4.71967	5.40506	5.45667	5.85266	5.1425
Bra007605	BraA09g050990.3C	1.67425	1.47567	0.994282	0.142492	0.801614	0.663184	0.646074	0.073837	0.472811	0.308267	0.404419	0.522952
Bra007615	BraA09g051110.3C	54.9976	47.5055	47.5883	39.9219	49.8484	50.8618	84.0164	92.4433	83.4793	95.8026	78.9843	83.8437
Bra007626	BraA09g051230.3C	0.690118	1.72198	2.22683	0.109967	0.298325	0.279978	0.560571	0.635812	0.735326	0.069634	0.215197	0.064718
Bra007628	BraA09g051260.3C	0.015339	0	0.025072	1.9145	1.57631	0.468064	0	0.048405	0	0	0.260576	0.05434
Bra007637	BraA09g051390.3C	1.0491	1.31756	0.656469	3.58263	2.27983	1.4129	4.11928	5.33242	5.08711	3.08637	2.31054	2.42826
Bra007640	BraA09g051410.3C	4.10214	6.05493	3.86375	1.09814	0.927955	4.00727	1.90539	1.1433	1.75008	0.281059	0.908652	0.719927
Bra007653	BraA09g051540.3C	0.389544	0.549834	0.202601	1.29379	1.21527	1.03284	2.49903	2.13548	1.73222	0.642102	1.66403	0.872142
Bra007654	BraA09g051550.3C	2.97646	3.52882	3.91744	6.34938	8.2437	5.60666	4.96585	4.39872	5.18688	8.75326	8.814	9.28896
Bra007665	BraA09g051660.3C	516.087	500.815	465.031	3.8183	1.66873	29.4043	85.535	33.8416	78.174	0.235111	0.102275	0.166099
Bra007666	BraA09g051670.3C	90.4206	83.0316	81.5519	1.26635	0.961861	10.228	15.0654	5.26837	14.4487	0.596724	0.298407	0.394421
Bra007667	BraA09g051680.3C	5.76764	3.14739	5.85015	6.00865	4.26332	4.42525	5.61809	7.1371	11.1501	8.18054	13.7399	11.386
Bra007674	BraA09g051760.3C	3.0748	4.6229	3.95629	3.95905	6.03575	3.34341	0.886505	0.323894	0.748096	0.904588	1.30302	1.22063
Bra007676	BraA09g051780.3C	65.4142	47.4128	43.6699	49.7691	51.761	50.7812	13.6673	6.22429	7.60839	6.18731	6.51963	5.16732
Bra007690	BraA09g051930.3C	13.4818	31.2169	21.2622	0.532653	0.484147	0.549996	11.4427	3.26229	10.6216	0.55455	0.713321	0.992105
Bra007692	BraA09g051940.3C	63.3468	76.3331	93.6965	51.631	49.8619	66.6811	82.0973	93.5746	107.428	130.283	99.8911	98.7528
Bra007697	BraA09g052030.3C	1.59384	1.25652	0.324455	0.568661	0.990518	1.75374	1.55093	0.392317	0.99168	0.043726	0	0
Bra007712	BraA09g052200.3C	1.45932	0.66207	0.928304	1.21614	1.28587	1.40163	0.517681	0.354282	0.219809	1.06591	1.27095	1.04455
Bra007714	BraA09g052220.3C	0.389581	0.601982	2.61519	5.42576	4.28235	4.98578	1.28269	0.901804	1.03686	1.38575	1.16949	1.62695
Bra007718	BraA09g052250.3C	4.31726	5.6853	3.81633	9.14073	10.8117	8.38657	11.7096	8.76808	7.80375	14.3043	10.5536	11.0458
Bra007732	BraA09g052430.3C	64.0219	50.9567	46.7664	52.063	53.5953	45.9292	23.0593	20.8474	22.8393	25.8709	24.7354	24.7761
Bra007743	BraA09g052550.3C	1.95494	1.17626	1.12758	0.435738	0.507351	0.7433	0.593228	0.766916	0.639754	0.624511	0.575184	0.95056
Bra007751	BraA09g052630.3C	2.02718	4.37822	4.74654	0	0	0.01355	1.99106	0.644872	1.87545	0	0	0.064302
Bra007756	BraA09g052670.3C	9.03809	10.2063	7.22075	0.652685	0.701284	1.63228	2.08481	1.37296	1.8054	0.758315	0.945089	1.52387
Bra007765	BraA09g052790.3C	3.90327	2.76601	2.88748	0.364607	0.432402	0.739122	0.689318	0.519922	0.872339	0.307767	0.561465	0.438692
Bra007769	BraA09g052840.3C	10.4784	9.22795	11.3061	17.7717	16.2035	13.0792	8.60363	7.85456	9.43713	7.24008	7.68576	6.40249
Bra007775	BraA09g052900.3C	2.00724	1.40501	0.723059	3.4572	3.69657	2.53273	2.22857	2.56399	2.06388	2.08153	1.4485	1.48218
Bra007785	BraA09g052990.3C	3.62352	4.59044	4.74146	0.478745	0.285609	0.418954	1.06194	0.096895	1.17903	0.150974	0.264422	0.181583
Bra007805	BraA09g053190.3C	1.84218	2.15348	2.16398	0.139182	0.088761	0.257178	0.598374	0.4132	0.541886	0.129669	0.272372	0.250627
Bra007810	BraA09g053230.3C	16.8267	20.6446	29.8919	0.212864	0.187003	0.998236	9.17232	3.02571	8.39794	0.094536	0.279334	0.134988
Bra007817	BraA09g053320.3C	1.78871	1.74217	1.85713	2.79624	2.39131	2.51633	3.66723	3.95525	4.02138	3.32455	4.3963	2.69992
Bra007831	BraA09g053480.3C	2.42385	2.46436	1.599	4.12107	3.28172	2.29623	0.519792	0.395168	0.792959	2.28625	2.86528	2.19777
Bra007834	BraA09g053510.3C	0.215606	0.826443	0.626738	3.00482	2.10913	0.985054	0.801611	0.707567	0.985914	0.282599	0.281806	0.386363
Bra007842	BraA09g053600.3C	0.034119	0.036116	0.119516	1.41647	1.63907	0.709384	0	0	0	0.083058	0.412549	0.381297
Bra007843	BraA09g053610.3C	4.05175	5.57113	6.17333	3.27581	5.40808	4.74529	10.7822	10.1362	10.5863	12.6551	10.0115	9.30593
Bra007844	BraA09g053620.3C	0.829785	0.894674	0.924421	0.312664	0.414078	0.165322	0.246338	0.276268	0.303455	0.807083	0.276382	0.398141
Bra007857	BraA09g053730.3C	9.14115	15.0037	13.5022	0.196513	0.02442	0.206033	4.67347	1.5593	4.41753	0.193699	0.126058	0.118886
Bra007858	BraA09g053740.3C	0.81437	0.786194	0.995701	0.112926	0.078327	0.835627	0.031898	0	0.096308	0.305139	0.244315	0.263386
Bra007861	BraA09g053770.3C	1.46036	2.48563	1.84235	0	0	0.125279	0.799044	0.234264	0.580939	0	0.145301	0
Bra007864	BraA02g019240.3C	3.77879	7.199	9.65203	5.73043	2.86159	3.31632	15.6483	19.3372	24.1261	22.6835	18.1214	19.3516
Bra007879	BraA02g019400.3C	4.2225	3.26011	3.68473	12.7784	7.96727	9.60918	16.4679	22.2418	23.5673	15.1154	12.2795	14.2974
Bra007883	BraA02g019430.3C	1.91087	1.87716	1.54657	0.530953	0.463451	0.300227	0.461869	0.50576	0.313959	0.571476	0.147209	0.52392
Bra007885	BraA02g019450.3C	2.55899	2.39809	2.56601	6.80248	3.62135	3.65117	2.03277	5.80172	2.43208	5.296	7.41884	6.58786
Bra007886	BraA02g019460.3C	70.3515	70.8033	79.3518	62.5849	59.1657	61.7963	48.8023	38.1194	43.4275	37.4574	42.9779	35.1377
Bra007892	BraA02g019520.3C	0.531384	0.833668	0.761909	1.16898	1.23811	1.10864	2.18356	2.35274	2.08421	1.7595	2.00566	1.27422
Bra007897	BraA02g019620.3C	0	0.098962	0.155556	2.31399	2.47403	0.724019	0.070342	0	0.147031	0.390964	0.726348	0.266634
Bra007903	BraA02g019670.3C	6.77708	6.51673	7.16544	5.35295	5.39924	6.17997	3.15364	3.82143	3.36455	4.24055	5.16419	4.83035
Bra007914	BraA02g019780.3C	5.91147	7.45083	6.38158	1.60477	1.20021	2.30659	2.05612	1.26822	1.68623	1.05215	0.91924	0.668388
Bra007915	BraA02g019790.3C	2.46269	2.41895	2.34449	0.04956	0.108774	0.286856	1.88237	1.53815	1.97806	0.054097	0.077713	0.147521
Bra007922	BraA02g019860.3C	3.9244	6.27318	6.98156	0.143627	0	0.470969	4.74549	0.661679	3.19027	0	0	0
Bra007934	BraA02g019970.3C	12.0322	9.55431	8.67317	25.8788	27.9702	21.9621	8.1501	5.33323	5.19886	24.3983	20.2253	20.6794
Bra007946	BraA02g020100.3C	11.2511	14.0861	16.7265	9.32059	9.13411	10.6869	17.3209	10.4577	13.4118	23.0423	22.5666	24.6608
Bra007947	BraA02g020110.3C	1.85817	1.25824	1.4345	1.16771	1.63694	1.69556	0.417091	1.66741	0.786546	5.08295	5.90291	4.77834
Bra007950	BraA02g020140.3C	2.36144	1.78038	1.37515	4.66349	6.34085	5.73575	6.84513	9.9679	10.2031	7.74185	5.19252	5.8373
Bra007964	BraA02g020270.3C	0.742104	1.38978	1.30429	1.50982	1.34794	1.63328	4.6195	5.36618	4.08729	3.24935	2.92996	3.03022
Bra007966	BraA02g020280.3C	31.311	24.5262	23.0798	30.2153	27.6623	23.5887	3.00968	0.898277	1.35032	0.415506	0.682489	0.520208
Bra007967	BraA02g020290.3C	6.95905	4.97161	5.70604	13.4118	9.46327	7.32151	2.92314	2.5759	2.3451	2.18981	3.37383	4.42261
Bra007968	BraA02g020300.3C	0.626102	0.716501	0.41757	1.6346	1.6046	0.772143	0.145828	0.277699	0.042262	0.341112	0.441996	0.500258
Bra007988	BraA02g020480.3C	0	0.027412	0.050509	0.783427	0.702646	0.28401	0.036362	0.040735	0.05566	0.068568	0.038233	0.021553
Bra007989	BraA02g020490.3C	1.72249	0.595866	0.891277	1.05825	0.298531	0.249563	0	0	0.059416	1.16164	1.08978	0.665292
Bra007990	BraA02g020500.3C	0.356907	0.139815	0.205865	0.126896	0.09522	0.06325	0.424289	0.486208	0.504193	0.266177	0.254226	0.229667
Bra007991	BraA02g020540.3C	198.347	143.256	149.624	8.03787	8.59043	17.7794	17.9658	11.4935	17.9333	17.7748	13.6834	15.6595
Bra007999	BraA02g020620.3C	0.855673	1.10909	1.50373	1.21966	1.30177	1.60676	1.25645	0.99456	1.15412	2.34826	2.56111	2.63379
Bra008006	BraA02g020700.3C	6.18358	5.34044	5.25045	0.93664	0.349919	1.46359	0	0	0.094254	0	0.060759	0
Bra008008	BraA02g020720.3C	1.38112	2.30634	2.65976	1.27199	0.912618	1.24735	1.88017	1.0636	1.58212	2.13734	1.45303	2.04963
Bra008010	BraA02g020740.3C	0.349848	0.316193	0.720944	0.649943	0.403865	0.591431	0.799584	1.12811	0.613086	0.165889	0.403067	0.295318
Bra008011	BraA02g020750.3C	0.501018	0.960116	0.609674	0.260552	0.167993	0.405203	0.235297	0.148159	0.223914	0.203205	0.120235	0.243183
Bra008024	BraA02g020890.3C	0.169349	0.894325	1.05155	0.234303	0.428237	1.49035	4.90915	5.61331	3.57344	1.2171	2.04837	1.42137
Bra008025	BraA02g020900.3C	19.7363	42.4384	33.4625	46.1667	42.1012	52.066	86.1636	110.897	74.9276	57.4225	55.1835	57.6214
Bra008034	BraA02g021030.3C	0.770078	0.46221	1.0498	0	0	0	0	0	0.192297	0	0	0
Bra008038	BraA02g021100.3C	0.445795	0.22126	0.294607	0.944485	0.691886	0.610337	1.10862	1.34731	1.28865	1.12107	1.06349	1.74693
Bra008045	BraA02g021190.3C	62.3575	61.7364	60.2333	25.5304	30.2179	33.9262	35.8437	32.7585	34.094	37.5152	39.8662	37.0784
Bra008053	BraA09g057670.3C	0.546259	0.66589	1.55183	0.206268	0.22266	1.82251	0.010022	0	0.024512	0.235894	1.03803	0.637195
Bra008055	BraA02g021310.3C	5.45936	11.5366	22.3621	3.62805	4.23041	26.6303	0	0	0.106696	4.38164	16.2038	8.51175
Bra008056	BraA02g021320.3C	1.50814	2.06764	4.06139	1.12968	1.2976	8.01386	0	0	0.032345	0.856648	3.52626	1.8008
Bra008062	BraA02g021390.3C	1.48282	1.12352	1.7362	0.046705	0.023152	1.62889	0.341087	0.114651	0.310926	0.825483	1.15384	0.945429
Bra008081	BraA02g021580.3C	1.91138	1.12098	2.09963	4.09754	3.66948	7.04756	2.27142	4.34916	3.35653	2.55777	4.31616	3.44342
Bra008087	BraA02g021670.3C	3.49887	3.77663	8.84209	0.476936	0.876389	3.2638	1.64681	1.37385	1.64937	0.749009	1.31107	1.08896
Bra008096	BraA02g021770.3C	2.29032	3.26213	1.50372	2.96903	1.92872	2.39378	1.67493	0.752142	1.68694	1.00212	1.14434	1.09489
Bra008107	BraA02g021870.3C	23.0661	15.8369	12.517	19.6956	19.5958	10.65	5.73313	3.34498	5.30764	3.59294	2.29469	2.82347
Bra008122	BraA02g022010.3C	0.180775	0.591633	0.038423	0.293515	0.738954	0.928047	2.2197	2.0237	1.50376	1.4226	1.92013	1.21747
Bra008126	BraA02g022050.3C	0.663181	2.82406	2.69672	0.146362	0.092805	0	0.128198	0	0.303952	0.084773	0.215263	0.083152
Bra008127	BraA02g022050.3C	37.4429	48.6255	50.6796	25.3362	25.4782	26.0503	45.4325	37.3356	48.2709	39.4233	29.6527	30.9354
Bra008135	BraA02g022130.3C	1.07679	0.316698	0.55686	0.200905	0.229989	0.175176	0.082636	0	0.056272	0.586528	0.658927	0.430385
Bra008148	BraA02g022300.3C	0.80697	0.850315	0.578882	0.618342	0.510887	1.37253	1.53923	1.60048	1.33163	0.338341	0.72004	0.434268
Bra008150	BraA05g026310.3C	3.93959	4.99508	5.08284	16.1697	13.0523	12.4671	6.9462	7.9772	11.506	6.41471	7.58	7.42394
Bra008157	BraA02g022390.3C	0.520754	0.390724	0.245627	1.29828	0.958328	0.293856	0.1828	0.360144	0.293391	0.894378	1.40846	1.85819
Bra008170	BraA02g022520.3C	1.73806	1.01341	1.49966	0.32739	0.113106	1.94662	0	0	0.033225	1.80635	2.57453	2.07981
Bra008173	BraA07g027990.3C	23.2765	18.2678	21.0649	18.2684	18.445	22.392	3.93022	0.795744	1.95783	0.02114	0.228951	0.193716
Bra008174	BraA02g022570.3C	8.55573	4.71246	3.60794	2.03813	2.03548	2.47215	2.61824	1.56649	2.36404	2.09466	2.282	1.46419
Bra008175	BraA02g022580.3C	162.355	126.315	114.278	147.671	168.036	97.6396	9.84694	0.721465	8.84942	59.506	103.887	68.4429
Bra008179	BraA02g022620.3C	2.29621	3.63126	3.18268	0	0	0.271384	1.30367	0.236207	1.02995	0	0.112447	0.105402
Bra008180	BraA02g022630.3C	1.16866	0.99192	1.46331	0	0	0.101861	0	0	0.054661	0.005031	0.113815	0
Bra008182	BraA02g022640.3C	7.51323	7.32735	11.5869	8.27456	10.2028	13.2183	4.82187	6.57925	5.54714	9.79549	9.9389	12.4447
Bra008187	BraA02g022690.3C	11.9389	16.5888	18.3728	10.856	6.96244	5.99747	12.7493	10.4358	11.5543	6.21949	6.96994	5.02949
Bra008188	BraA02g022700.3C	25.4156	22.8227	15.188	1.42898	1.49595	5.03107	2.70295	1.06005	3.11944	0.976847	0.626655	0.76595
Bra008191	BraA02g022730.3C	14.9215	16.0806	10.7627	27.9925	25.079	2.24879	29.7628	23.3477	28.4091	15.5464	5.62335	11.1653
Bra008192	BraA02g022740.3C	36.2744	34.2031	35.5054	10.7896	6.75674	20.6916	1.61206	1.62957	2.26186	5.68535	4.53162	4.94347
Bra008193	#N/A	1.22335	1.76245	1.0158	2.13135	2.06375	0.314707	3.65923	2.13005	3.21984	1.76615	1.55167	1.40994
Bra008201	BraA07g027740.3C	29.8635	24.0313	38.0598	24.3504	25.7554	53.3921	2.48661	15.6736	10.1552	42.4914	55.3054	47.2143
Bra008209	BraA02g022940.3C	0.554017	0.393421	0.088523	0.818797	0.857809	1.14951	1.66633	2.05028	2.32376	1.16769	1.17469	1.4034
Bra008213	BraA02g022980.3C	4.51446	7.22093	8.18535	8.66099	9.40395	9.32327	9.42388	11.6886	12.6072	14.9289	15.224	15.581
Bra008223	BraA02g023070.3C	124.01	64.2483	106.316	123.401	183.612	139.508	14.5224	1.58112	4.80434	23.5334	52.7612	33.1511
Bra008225	BraA02g023090.3C	5.58081	8.46558	8.67192	0	0	0.315123	4.4896	1.3046	5.70267	0	0	0
Bra008228	BraA02g023130.3C	27.7169	48.0162	44.7025	0.714231	0.135347	0.630586	15.4447	5.20256	14.1769	0.110162	0	0.231538
Bra008229	BraA02g023130.3C	825.083	663.658	554.947	24.4591	15.6627	293.845	76.1917	29.9452	68.3605	0	0	0
Bra008230	BraA02g023150.3C	768.018	537.478	539.646	517.367	460.515	524.173	78.7433	16.7686	45.2205	0.62422	0.51434	0.504287
Bra008232	BraA02g023170.3C	0.400472	0.168613	0.239967	0.172334	0.113207	0.07867	1.65466	2.09212	1.24476	0.24214	0.397178	0.076888
Bra008245	BraA02g023280.3C	4.17113	4.74002	3.81257	5.80856	4.88302	5.22297	2.57565	2.17423	2.3111	3.61199	4.49737	4.40114
Bra008261	BraA02g023510.3C	16.2893	15.2887	13.8274	8.04749	6.78534	9.00019	3.61969	3.94103	5.08461	6.43654	6.55646	6.04694
Bra008264	BraA02g023530.3C	11.8175	9.72048	14.2513	31.2629	31.3326	26.6072	18.6079	16.0707	15.2004	20.4416	23.4753	20.2405
Bra008267	BraA02g023560.3C	12.9947	20.9906	17.3282	2.23734	2.77962	4.51452	10.958	8.19666	11.5374	6.66126	5.80765	4.84409
Bra008271	BraA02g023600.3C	5.87834	6.25311	5.1721	6.14224	6.7703	4.25482	2.72492	0.572438	2.17145	9.79173	8.84452	9.97747
Bra008277	BraA02g023670.3C	4.41769	2.87776	4.76465	3.49851	3.96524	4.73447	1.63047	1.95847	1.67166	2.46337	2.93481	2.80794
Bra008285	BraA02g023760.3C	9.84943	7.25887	9.40317	11.5382	11.6089	9.32677	6.10993	3.66583	4.11986	5.9544	5.55072	5.80535
Bra008288	BraA06g022340.3C	49.9727	62.721	66.2374	1.45993	0.989451	2.67348	19.4832	7.68922	17.7681	1.23825	1.28447	1.09516
Bra008295	BraA02g023950.3C	1.06184	1.04211	1.58858	2.64479	2.73739	0.91579	0.019171	0.026864	0.013052	0.703183	1.82779	0.86313
Bra008302	BraA02g024030.3C	5.28908	13.1811	15.0483	2.44255	3.60879	5.19388	5.32704	4.98022	5.02024	8.91566	5.77489	8.90233
Bra008308	BraA02g024080.3C	10.3726	9.64477	13.8585	12.9738	18.0563	19.122	3.9727	5.57848	4.53025	9.50348	14.0823	11.3513
Bra008309	BraA02g024090.3C	5.50089	6.18445	5.65541	10.6464	10.4936	7.4562	5.18518	4.87261	5.71511	4.63608	4.09432	4.36524
Bra008311	BraA02g024110.3C	0.907105	0.688224	1.15982	1.28822	1.58487	4.29034	0.102593	0.292603	0.321284	3.25661	5.13657	3.9646
Bra008313	BraA02g024140.3C	0.031246	0.015081	0	0	0	0	0.775836	1.19139	0.889401	0	0.018719	0
Bra008327	BraA02g024320.3C	2.65634	2.41836	1.42901	3.33707	2.22084	2.77753	0.148834	0	0.510996	0.455623	1.0021	0.488402
Bra008328	BraA02g024330.3C	6.19117	1.7419	4.01363	6.61053	9.08185	7.80059	0.016747	0	0.251511	1.7368	8.53037	3.59176
Bra008329	BraA02g024340.3C	17.8428	11.2795	11.1802	22.148	9.65853	1.37692	2.98091	0.183333	5.15123	37.9797	26.9734	29.0961
Bra008330	BraA02g024350.3C	2.07748	1.85165	2.79848	0.065129	0.260242	0.522614	0.186062	0	0.141449	0.10812	0.258268	0.043914
Bra008338	BraA02g024450.3C	31.4181	16.6152	15.4904	13.7927	17.648	17.318	4.41995	2.37184	2.54363	0	1.11273	1.7289
Bra008340	BraA02g024460.3C	3.60701	8.21532	6.32406	1.02014	0.644187	1.03442	0.62976	0.112479	1.35616	0.579042	0.823804	0.763632
Bra008341	BraA02g024470.3C	12.8927	10.6672	12.3887	9.94442	11.7774	10.3863	25.361	26.6868	29.2179	29.2214	24.2644	23.0959
Bra008344	BraA02g024520.3C	3.54398	7.39952	8.32592	1.26268	1.59694	1.74132	5.36295	3.03473	5.2974	3.81962	4.38247	4.12596
Bra008350	BraA02g024590.3C	9.68783	10.4752	9.09205	0.071873	0.095337	2.41761	0.595777	0.078388	0.725595	0	0.063626	0
Bra008351	BraA02g024600.3C	1.43556	1.45806	1.56483	0.844363	1.65178	1.91481	0.229658	0.494688	0.126882	0.589919	1.56727	0.564236
Bra008354	BraA02g024630.3C	2.45895	3.73832	3.09251	5.40415	4.69722	5.133	8.98756	7.90035	9.34858	9.42978	7.77924	8.64841
Bra008362	BraA02g024710.3C	4.01874	4.17632	3.01251	1.67204	1.71792	2.17023	2.17999	1.85011	1.68303	1.62155	1.21667	1.12874
Bra008371	BraA02g024800.3C	5.11946	3.49315	3.42701	3.66548	3.90977	4.69829	15.4595	17.0523	15.4595	16.4945	14.5482	15.0741
Bra008376	BraA02g024840.3C	0.262715	0.374751	0.236983	0.158131	0.342219	0.112117	1.6247	2.09078	1.33207	0.492078	0.200402	0.119179
Bra008387	BraA02g024950.3C	1.20733	2.11195	1.9347	0.017473	0.046318	0	0.78018	0.252689	0.770018	0.056499	0	0
Bra008396	#N/A	189.924	155.352	170.394	1.78413	0.576566	10.1327	50.7096	20.1106	48.1107	0	0	0
Bra008397	BraA02g025090.3C	2.21183	1.10166	1.6498	1.30164	0.457762	0.977651	0.368006	0.167208	0.160645	0.504148	0.13851	0.235241
Bra008403	BraA02g025170.3C	0.113386	0.382071	1.92803	0	3.16385	1.25753	0	0	0	0	0.607264	0.399066
Bra008404	BraA02g025190.3C	3.12181	3.4493	4.00337	0.281718	0.051581	0.478051	0.878234	0.33303	1.02419	0.090894	0	0.037065
Bra008406	BraA02g025210.3C	2.30373	2.52409	2.46064	9.21421	7.8845	6.33039	4.33653	4.7843	6.50054	4.61342	3.97342	4.00817
Bra008407	BraA02g025220.3C	11.282	12.7514	12.6442	65.9084	62.8779	48.0014	17.3779	11.0123	11.5368	9.8572	11.6136	9.83129
Bra008410	BraA02g025240.3C	3.05968	1.85866	2.76272	0	0	0.41804	0.592559	0.137918	0.460398	0	0	0.063529
Bra008430	BraA02g025470.3C	16.1908	7.16715	8.54303	10.2129	11.7905	12.8216	6.47356	11.6297	8.52549	3.98026	4.37832	3.34505
Bra008466	BraA02g025840.3C	0.160844	0.362024	0.407697	1.40923	0.994909	2.60098	1.99695	0.728742	3.43048	0.976099	0.781037	0.534934
Bra008468	BraA02g025860.3C	1.02935	2.47476	1.30205	0.049321	0.027904	0	0.445748	0.100589	0.48262	0.055463	0	0
Bra008471	BraA07g042990.3C	0.686704	0.213091	0.106205	0.703258	0.016102	2.07427	1.71381	2.62616	2.30563	0.043055	0.138614	0
Bra008472	BraA02g025910.3C	10.0261	9.12099	10.844	7.35074	7.25962	6.37958	4.79449	4.94289	5.13116	4.22238	4.76449	3.28404
Bra008487	BraA02g026090.3C	1.08562	0.985171	1.09244	0.645119	0.341689	0.767693	0.396614	0.412302	0.4861	0.115635	0.655653	0.34072
Bra008490	#N/A	0.5968	0.288626	0.284489	11.8999	20.376	8.25137	0.98397	0.140558	0.206418	0.255151	0.480031	0
Bra008491	BraA02g026120.3C	10.5221	8.20517	10.8632	26.364	24.4059	18.0992	7.30351	4.18751	4.04817	2.15636	3.36992	3.41749
Bra008494	BraA02g026150.3C	24.7147	42.4054	27.7057	35.0633	30.7565	35.5205	3.37335	0.131352	2.06117	1.38792	0.052653	0.054936
Bra008500	BraA02g026230.3C	0.848897	1.47792	1.39814	0.790615	0.462411	0.525263	0.26353	0.295822	0.159713	0.456148	0.302891	0.294578
Bra008502	BraA02g026250.3C	44.5264	39.4396	38.1622	0.269115	0.183388	1.65583	7.35109	2.30484	7.77691	0.194808	0.387111	0.306289
Bra008507	BraA02g016400.3C	8.27664	8.20382	6.91707	8.8905	3.22279	22.0267	20.8156	24.6906	26.2345	9.36478	7.32296	7.1434
Bra008513	BraA02g026360.3C	12.1162	8.66283	8.72595	9.02667	10.3612	10.3658	17.4001	19.0614	21.3266	19.3048	18.9798	18.7406
Bra008518	BraA02g026430.3C	0.797246	1.38864	1.10258	10.4095	12.3404	6.09793	2.81489	1.99109	2.69885	2.43673	2.49859	2.81412
Bra008521	BraA02g026470.3C	0.995946	1.21274	1.8407	1.92364	2.30853	2.69112	0.291053	0.073219	0.515951	1.37142	1.44501	1.51087
Bra008527	BraA02g026530.3C	0.364365	0.22618	0.511608	1.34881	0.710095	0.741126	0.207078	0.201487	0.103969	0.287984	0.372944	0.384352
Bra008535	BraA02g026630.3C	1.61481	3.64181	4.29483	0.151069	0.042491	0.026256	0.88703	0.49777	0.962042	0	0	0
Bra008537	BraA03g043640.3C	1.33807	1.55518	1.09504	0.454935	0.782408	0.5188	0.652159	1.67913	0.992348	0.498636	0.2179	0.49192
Bra008541	BraA02g026700.3C	0.884367	0.520847	0.902784	0.010888	0	0.285057	0.037301	0	0.045267	0	0	0
Bra008545	BraA02g026740.3C	1.94763	1.79922	1.38665	3.35615	2.00238	2.29168	0.414647	0.327295	0.291581	0.966185	0.561269	0.846116
Bra008546	BraA02g026760.3C	0.995869	1.08624	1.19874	1.97789	2.34752	2.19104	1.93684	1.95954	2.78326	2.79004	3.44438	2.84562
Bra008551	BraA02g026820.3C	54.3873	45.9086	49.2342	5.46578	5.56317	13.2004	12.0239	7.82427	9.50151	5.5191	5.88421	5.55274
Bra008552	BraA02g026830.3C	1.64914	0.066825	1.56267	2.78674	2.43195	3.88158	3.84805	0.297131	3.96272	0.363462	0.866942	1.23267
Bra008556	BraA02g026870.3C	12.3519	16.0464	10.6161	16.3488	5.0628	7.3252	2.32693	6.81303	6.2703	8.28507	2.18242	1.91115
Bra008561	BraA10g022660.3C	267.203	260.762	245.837	253.431	220.562	259.596	70.9327	40.0042	59.6848	34.5258	26.9208	26.8529
Bra008563	BraA02g006960.3C	0.913626	0.970252	0.541547	0.484318	0.224749	0.434424	1.54937	1.08346	1.61292	1.88227	1.58056	1.21895
Bra008572	BraA10g022760.3C	0.592607	0.526292	1.07595	0	0	0.028223	0.241617	0.223481	0.222136	0.034913	0.102988	0
Bra008574	BraA10g022780.3C	1.31161	1.47847	2.15607	1.71916	2.31502	3.98131	0.103026	0	0.093792	4.3677	5.11715	5.73475
Bra008588	BraA10g022950.3C	1.00438	1.55181	1.31654	1.90483	1.79497	1.64942	2.50431	2.77499	3.36638	2.99523	2.92208	3.05915
Bra008589	BraA10g022960.3C	9.62505	10.9116	10.4961	8.14408	8.55828	8.25989	5.42192	2.89165	6.86524	3.75022	4.23282	4.27904
Bra008597	BraA10g023020.3C	0	0	0	0	0	0	0	0	1.14945	1.63446	0	0.60518
Bra008603	BraA10g023090.3C	5.96995	3.50813	4.89584	11.445	10.8939	5.89741	0.685102	0.115869	0.402739	13.5489	21.3774	14.9203
Bra008606	BraA10g023120.3C	10.0806	8.21424	9.47269	9.85782	1.57742	1.44649	10.6515	11.0322	13.6514	14.1198	12.8406	16.2969
Bra008615	BraA10g023220.3C	2.08208	1.99468	1.89568	2.30424	3.513	2.87189	4.07148	4.56191	5.90183	6.14596	5.52522	4.98104
Bra008616	BraA10g023230.3C	98.0759	94.8484	84.9502	47.8209	56.0119	58.1932	29.2858	27.6325	33.9932	29.9449	30.4722	28.113
Bra008617	BraA03g007520.3C	1.81073	4.30828	3.9126	0.033634	0	0.083283	1.11817	0.178235	1.03685	0.121873	0.062652	0.061671
Bra008632	BraA05g041270.3C	5.82639	6.24887	5.51734	5.41906	5.22965	3.87254	5.8335	6.24677	9.38829	11.6137	12.4865	10.9568
Bra008635	BraA10g023400.3C	2.9599	3.56921	3.19233	5.37545	4.70643	5.18534	2.82301	1.60767	1.49233	0.714188	1.65311	0.947904
Bra008637	BraA04g011380.3C	2.15625	3.44667	2.85975	4.45217	5.86512	8.26025	3.43024	1.50691	1.45401	0.364377	0.952682	0.883811
Bra008646	BraA10g023510.3C	6.60897	8.79735	11.4301	0.091646	0.051711	0.128594	3.50141	1.39177	3.04695	0	0	0
Bra008647	BraA10g023520.3C	4.96458	2.00403	3.6799	1.41528	0.782263	1.02726	0.18286	0.035673	0.58846	3.3317	5.08482	3.53575
Bra008648	BraA10g023530.3C	2.98887	1.04789	1.89572	0.094129	0.048022	0.517349	0.054575	0.170003	0.145006	1.90639	2.70821	3.19532
Bra008656	BraA10g023590.3C	0.92553	1.0435	0.853292	0.079835	0	0.05656	0.297222	0.098494	0.271594	0	0	0
Bra008661	BraA02g006290.3C	706.643	1037.64	1121.67	25.0744	42.6354	140.019	516.27	304.286	559.326	288.877	152.79	234.542
Bra008662	BraA10g023650.3C	322.565	253.525	251.797	123.404	115.996	156.368	90.3531	61.8616	87.745	74.8863	78.1155	73.0355
Bra008667	BraA10g023710.3C	22.1451	13.1577	12.1396	7.86806	9.97561	10.9286	6.99694	7.71938	9.04447	6.4597	7.95718	8.2096
Bra008668	BraA10g023720.3C	0.216144	0.765546	0.570734	0.656312	0.557701	0.935238	1.19508	2.49035	1.87668	1.27871	0.874317	0.894414
Bra008669	BraA10g023730.3C	0.498053	1.31248	1.23327	1.87807	1.02043	1.97799	0.066317	0.228175	0.364737	0.300294	0.470247	0.506467
Bra008682	BraA10g023860.3C	0.556921	0.279995	0.166161	0.260193	0.224773	0.715333	0	0	0.023247	1.02703	0.725954	1.00669
Bra008684	BraA10g023880.3C	0.701911	1.28268	0.99945	0.125762	0.133557	0.464174	0.440703	0.830046	0.40037	0.461537	0.28465	0.092516
Bra008685	BraA10g023890.3C	7.93011	9.89074	10.2496	0.433132	0.916932	1.37285	2.8266	2.40307	3.23133	1.00315	3.62731	2.09366
Bra008686	BraA10g023900.3C	0.335523	0.214461	0.358181	1.93249	1.41064	0.970837	0.021214	0.119923	0.149677	0.681317	0.397552	0.391327
Bra008705	BraA10g024080.3C	22.9616	25.8725	25.9189	34.1691	38.4594	33.1234	54.5252	54.0534	52.6605	49.245	42.2208	46.7006
Bra008715	BraA10g024180.3C	0.056712	0.059739	0.093011	0.549332	0.179772	0.198375	0.334888	0.804507	0.999762	0.586319	0.438738	0.627699
Bra008717	BraA10g024200.3C	0.938149	0.684043	1.39847	1.15992	0.655784	0.943406	2.49126	2.4063	3.4728	3.06691	2.86655	2.26746
Bra008718	BraA10g024210.3C	4.65782	2.92496	3.81987	10.075	5.55824	5.65258	0.473756	0.334928	0.65314	4.53752	7.89447	6.54632
Bra008720	BraA10g024230.3C	1.05456	1.51652	1.58915	0.919642	0.628885	0.626834	1.36883	2.77966	2.27035	2.58107	2.50154	2.29768
Bra008721	BraA10g024240.3C	14.7415	27.7311	24.6935	0.159206	0.08987	0.273375	8.59943	2.5429	9.92121	0.029947	0	0.013581
Bra008722	BraA10g024250.3C	2.07914	3.51512	2.1557	1.67335	1.99517	2.83411	1.48609	1.19748	1.69781	0.947509	1.46033	1.27663
Bra008725	BraA10g024280.3C	1.63694	1.07441	1.21673	1.33646	0.546413	0.901504	0.432793	0.240247	0.511784	0.831818	0.894519	1.32177
Bra008726	BraA10g024300.3C	12.6795	10.8352	12.4473	6.93281	8.33391	8.24314	7.40219	6.55317	7.74433	6.31786	7.26508	7.40963
Bra008733	BraA10g024360.3C	3.22833	3.06288	2.89386	0.059936	0.115636	0.320721	0.726625	0.361096	0.740044	0	0	0
Bra008741	BraA10g024440.3C	0.464599	0.720034	0.473277	0.49907	0.359931	0.311621	0.584772	0.406912	0.782449	1.76332	1.4769	1.57788
Bra008746	BraA10g024490.3C	35.3106	37.2626	38.67	24.2377	27.4146	21.3674	24.7358	18.2122	21.0203	16.8956	18.5	16.4045
Bra008753	BraA10g024570.3C	4.88833	4.9145	4.85452	3.68641	2.98236	3.25855	2.61597	1.84614	2.31554	3.49898	3.45705	3.03749
Bra008760	BraA10g024640.3C	3.5614	5.41371	1.5311	5.50532	6.99025	7.69769	4.33653	7.41531	5.52917	5.8196	4.58027	0.329511
Bra008762	BraA10g024660.3C	64.8009	55.1042	58.0891	0.712634	0.469666	4.22183	13.099	4.93553	10.5643	0.172119	0.306883	0.914324
Bra008771	BraA10g024780.3C	3.01145	2.66696	2.49801	3.07821	3.38755	3.64521	1.50703	1.12452	1.4277	1.86674	2.78451	2.54951
Bra008774	BraA10g024810.3C	13.4033	10.2879	12.4211	2.19533	3.99416	3.827	1.27172	0.797713	1.56989	0.294884	0.381735	0.82055
Bra008788	BraA10g024950.3C	6.71125	5.95766	8.15699	11.7448	14.0424	12.1541	14.5771	17.3587	12.4749	18.6723	20.6662	16.0002
Bra008789	BraA10g024960.3C	11.1796	10.7604	9.00874	0.658161	0.608388	1.68158	2.14652	1.22966	1.63904	0.495088	0.45617	0.42156
Bra008810	BraA10g025190.3C	22.2513	16.239	15.7962	7.70586	6.69494	8.81732	4.38199	4.59375	5.24049	5.61328	0.649977	0.502977
Bra008815	BraA10g025240.3C	3.40534	3.7357	3.54669	0.224817	0.053903	1.28715	0.215335	0.021387	0.192913	0.025036	0	0.023929
Bra008817	BraA10g025260.3C	12.0961	27.5752	24.947	4.33579	4.59525	4.09758	12.7034	7.49485	12.3088	6.87945	5.77005	6.67544
Bra008822	BraA10g025310.3C	112.319	61.3122	87.172	126.481	132.491	98.3347	8.01181	2.01399	8.03483	100.607	109.742	106.326
Bra008827	BraA06g003000.3C	0.664249	0.724417	0.705771	1.22849	1.1123	2.28383	1.72143	1.28216	0.770931	0.140399	0	0.218196
Bra008833	BraA10g025420.3C	5.97983	7.21036	8.14184	0.080538	0.01888	0.460581	1.65876	1.07129	1.53889	0	0	0.024533
Bra008835	BraA02g004800.3C	0.93943	1.4312	1.7023	3.75793	3.1727	3.76746	1.321	0.992881	0.770184	3.3983	1.12607	1.58946
Bra008839	BraA10g025470.3C	13.5761	11.098	13.3763	8.71117	6.58628	11.3233	6.26939	6.51925	6.48581	5.13915	8.56558	6.13446
Bra008846	BraA10g025540.3C	18.4696	31.5643	32.2419	12.9502	10.8594	18.0347	27.113	23.7127	22.8475	31.6085	19.3618	27.1032
Bra008849	BraA10g025570.3C	12.2597	10.8357	10.7336	10.7352	9.0197	12.1794	3.37331	2.39013	3.20614	3.1468	5.13345	2.28445
Bra008850	BraA10g025580.3C	27.1136	19.5262	17.0903	5.09258	7.24082	9.63741	9.06178	7.68718	8.90981	11.0827	13.8288	11.636
Bra008852	BraA10g025600.3C	3.89925	4.65367	4.45254	0.207136	0.032554	0.246132	0.660697	0.238223	0.791835	0.040087	0.046659	0.06803
Bra008854	BraA10g025620.3C	2.85008	2.86038	2.36237	1.22398	1.14984	1.6273	0.339549	0.150368	0.827352	1.45264	1.89187	1.09779
Bra008856	BraA10g025640.3C	5.28498	6.49866	5.25419	0.477454	0.298402	3.60312	6.34875	5.73628	7.46263	7.65445	5.8716	7.18434
Bra008867	BraA10g025740.3C	2.51052	2.68752	2.7447	2.63666	1.8639	1.42569	1.12489	0.713203	1.31774	1.46567	1.84291	2.01286
Bra008868	BraA10g025750.3C	0.876979	0.812382	1.07645	1.43158	1.44535	2.13248	0.350098	0.620249	0.620957	1.52207	1.93651	1.24294
Bra008869	BraA10g025760.3C	2.34099	2.3854	1.34699	4.44855	4.66058	1.51055	6.1757	5.16289	6.98311	4.4401	3.92319	3.77677
Bra008870	BraA10g025770.3C	0.368667	0.6955	0.788026	0.195303	0.180121	0.147946	1.3342	1.11967	1.15365	1.07847	0.767292	0.629301
Bra008873	BraA10g025800.3C	17.6063	13.726	14.5566	21.6145	15.7277	17.0604	4.90201	2.89469	3.89205	2.20642	2.31781	2.44788
Bra008875	BraA10g025820.3C	5.26259	5.52804	4.27402	2.19956	1.58686	4.34327	1.16091	0.997062	1.07204	1.93264	1.39173	1.0987
Bra008890	BraA10g025960.3C	2.01336	1.84087	3.31392	1.218	1.12725	1.33472	0.892113	0.838208	1.05527	1.025	0.795369	1.33357
Bra008910	BraA10g026140.3C	1.80107	3.89895	3.15956	1.0324	1.2677	1.55429	1.98001	0.790474	1.84437	1.51067	1.807	1.71329
Bra008921	BraA10g026270.3C	3.6837	6.71742	6.98438	0.169001	0.048677	0.141731	2.7537	0.808891	2.89889	0.211314	0.178088	0.248812
Bra008923	BraA10g026290.3C	6.64218	9.05141	7.51066	6.69558	9.08999	4.01167	5.09162	3.3963	4.01406	3.15299	3.70049	2.88543
Bra008925	BraA10g026310.3C	8.46525	6.59591	8.31732	3.7982	3.5911	3.36966	14.1169	20.8628	17.4774	25.7537	16.2773	18.3799
Bra008939	BraA10g026440.3C	0.995831	0.610382	0.980243	0.268553	0.446877	0.270185	1.35753	1.31123	2.42551	1.74114	1.14125	2.2503
Bra008940	BraA10g026450.3C	174.783	143.344	106.83	127.832	162.599	99.1988	273.173	211.923	235.197	194.604	181.861	185.729
Bra008950	BraA10g026560.3C	2.58944	2.21617	1.63793	1.95114	2.22413	1.26135	1.10345	0.501654	0.545789	0.972087	1.3617	1.19168
Bra008962	BraA10g026700.3C	0.471351	1.04833	1.2071	0	0	0	0.913148	0.329674	0.645776	0	0	0
Bra008964	BraA10g026740.3C	0.387198	0.990705	1.51718	1.89673	1.42	3.20333	3.45996	3.27786	3.42	2.05868	2.35127	2.06893
Bra008980	BraA10g026910.3C	1.67107	0.466253	0.867133	0.063732	0.551433	0.6408	0	0	0.109545	0.955543	1.34268	1.4517
Bra008982	BraA10g026930.3C	0.945292	0.320798	0.54463	1.04198	2.30739	0.270901	0	0	0.090714	0.757386	1.22664	0.642713
Bra008986	BraA10g026970.3C	1.62154	1.46986	1.47307	3.40679	2.48045	2.09469	0.622479	0.580036	0.920567	1.47837	2.27318	1.22766
Bra008988	BraA10g027000.3C	3.22571	2.64659	3.32591	2.10865	1.4444	2.83683	1.27307	1.00695	1.09067	2.53988	3.73926	2.59761
Bra008991	BraA10g027020.3C	3.95862	3.42795	4.87118	11.5644	12.6871	8.78542	6.47619	4.58757	6.77812	5.57763	5.95289	3.54174
Bra008993	BraA10g027040.3C	29.7396	28.0968	27.5947	12.7137	10.8488	17.8957	9.30081	14.1916	13.4534	7.7663	6.37342	5.71244
Bra009008	BraA10g027210.3C	7.2438	6.00987	6.85637	0.560159	0.917358	1.30311	2.16228	1.37336	1.78905	1.05313	0.987605	0.952337
Bra009010	BraA10g027240.3C	27.6232	27.9696	27.626	14.328	15.6167	18.5017	17.4428	16.2246	19.0401	14.7923	14.9145	16.1096
Bra009014	BraA10g027270.3C	0.982343	1.35153	1.65128	0.473272	0.258314	0.277027	1.08457	0.133582	0.648881	0.110941	0.549895	0.265557
Bra009027	BraA10g027390.3C	4.97557	4.07281	4.66349	0.030361	0	0.37799	0.989973	0.505386	0.685011	0	0	0
Bra009030	BraA06g028890.3C	0.651107	0.688545	0.539339	0.007176	0.014252	0.629153	0.142235	0.029171	0.051211	0.821455	0.276889	0.19702
Bra009033	BraA10g027450.3C	0.908325	0.919819	0.975264	0.560146	0.703907	0.52772	0.09448	0.048077	0.257699	0	0	0.019932
Bra009037	BraA10g027520.3C	3.34766	3.88804	3.19954	6.08749	4.80975	4.45514	6.69763	10.8131	6.65525	6.76964	5.97128	4.86963
Bra009044	BraA10g027590.3C	1.67578	0.917057	1.02011	0.390907	0.347424	0.644983	0.133346	0.050476	0.226596	0.057793	0.177364	0.180262
Bra009047	BraA10g027630.3C	0.017812	0.095027	0.13286	0.05073	0.100663	0.10159	0.076885	0.197759	0.228273	0.423504	0.391098	0.433179
Bra009048	BraA10g027640.3C	28.4891	22.6367	25.7808	7.23635	6.96207	21.4833	2.48245	1.90249	2.48342	2.80518	4.50048	3.55026
Bra009052	BraA10g027690.3C	11.0154	10.5038	12.3096	9.2278	12.6073	12.275	1.14645	0.643862	2.01154	2.58595	4.33252	2.53809
Bra009053	BraA10g027700.3C	6.53728	4.96823	6.1335	1.00413	1.10078	5.96587	6.23583	4.40588	7.28754	10.3061	10.6437	9.51576
Bra009055	BraA10g027720.3C	2.18177	1.618	2.20233	2.24224	1.19085	1.11416	0.263355	0.135907	0.194086	1.58967	2.91859	1.23757
Bra009057	BraA10g027740.3C	0.794167	0.595136	0.659609	2.83185	2.38319	2.65621	2.10408	1.88963	2.27378	2.21815	1.58844	1.50328
Bra009058	BraA10g027750.3C	1.55031	1.91778	1.47108	0.049424	0.00923	0.141409	0.515692	0.115584	0.565722	0	0.049231	0
Bra009070	BraA10g027860.3C	5.64812	3.59904	4.96338	17.6967	15.6333	11.7885	6.01555	2.21483	3.3081	4.04917	4.68666	4.00578
Bra009072	BraA10g027900.3C	0.036524	0.142282	0.24103	1.16161	1.02835	0.426788	0.656658	1.05367	1.052	0.824923	0.339881	0.804717
Bra009075	BraA10g027930.3C	0.995334	0.359545	1.18356	0.385344	1.58554	2.6667	0.151698	0.482449	0.16224	0.213909	0.070189	0.068738
Bra009079	BraA10g027970.3C	0.718467	1.23013	1.53597	2.09417	1.61069	2.19808	1.98588	2.28567	2.23466	3.36283	3.0689	3.0148
Bra009099	BraA10g028180.3C	11.8431	5.91385	5.33737	0.230476	0.332292	1.30951	0.419221	0.39066	0.244379	0.065962	0.065222	0.044427
Bra009105	BraA10g028260.3C	0.484035	0.687029	1.30107	3.36359	3.78866	2.31423	0.744424	0.232311	0.644001	1.17011	1.97494	1.62612
Bra009110	BraA10g028310.3C	6.26564	4.92736	6.47113	3.08841	3.46947	3.59537	2.94203	2.12666	2.70293	3.68501	3.49768	3.45787
Bra009112	BraA10g028330.3C	8.90059	6.66985	6.61193	7.65653	6.99833	8.34963	5.60067	6.26823	6.3343	4.63652	2.17239	5.0322
Bra009113	BraA10g028350.3C	10.338	10.5743	10.7041	13.3289	12.9443	11.4588	5.57133	4.60079	6.41129	6.55861	10.1758	7.46057
Bra009114	BraA10g028360.3C	0.817001	0.697485	0.647944	0.474499	0.25599	0.380686	0.209597	0.071218	0.15488	0.510552	0.663234	0.509602
Bra009115	BraA10g028370.3C	1.96704	2.82451	1.77352	1.03577	1.169	2.15855	0.230042	0.162318	0.434508	0.236899	0.665411	0.364561
Bra009122	BraA10g028440.3C	1.16708	1.21982	1.10926	0.953381	1.07878	1.59485	0.586448	0.863353	0.642585	0.359204	0.555321	0.55927
Bra009139	BraA10g028590.3C	3.84634	3.33585	3.45793	1.7964	1.5649	2.77932	3.36983	2.44381	2.79172	1.9149	1.65752	1.69002
Bra009140	BraA10g028600.3C	15.0423	11.7686	11.3051	4.40433	4.01465	4.79251	1.9176	1.3349	2.3397	0.997121	1.07324	0.889043
Bra009146	BraA10g028650.3C	0.132721	0.018409	0.293881	0	0	1.0581	0.768745	1.12196	0.516625	0.416451	0	0.547527
Bra009149	BraA03g002260.3C	7.49289	5.89259	7.80056	13.9033	12.5933	11.3071	13.4516	15.9021	14.0149	17.0922	20.4725	17.9266
Bra009167	BraA10g028880.3C	0.050092	0.086406	0.053469	0.497652	0.729247	0.271684	0.574398	0.266569	0.51036	0.43722	0.604754	0.418423
Bra009169	BraA10g028900.3C	0.856615	0.435564	1.12616	0.238825	0.214637	0.39536	0.590566	0.322042	0.347779	0.014858	0.216154	0.412739
Bra009178	BraA10g028970.3C	7.54956	8.5846	1.78581	0.112791	0.088733	0.100115	0.079698	0.100115	0.081687	0.115808	0.133371	0.132159
Bra009179	BraA10g028980.3C	2.99161	2.56857	2.44912	1.24495	1.02604	1.83971	2.31207	0.890038	1.6873	0.585961	0.922932	0.920204
Bra009193	BraA10g029120.3C	0.990518	0.644502	0.446271	0.511644	0.606087	0.395946	0.042127	0.130031	0.122341	0.770277	0.932878	0.733747
Bra009200	BraA10g029200.3C	0.894426	0.492651	1.01718	1.1503	0.467924	0.76246	0.971394	1.01244	1.23851	1.48538	2.27114	1.50526
Bra009203	BraA10g029220.3C	8.03865	7.61684	10.458	21.9499	23.4484	21.7874	22.3857	29.036	32.2106	20.9582	24.6574	27.1073
Bra009213	BraA10g029330.3C	6.84801	6.52686	5.3466	0.595049	0.964706	1.34827	0.488876	0.272964	0.426284	2.69811	1.97997	2.15752
Bra009217	BraA10g029380.3C	6.27628	7.12684	7.9571	13.5202	15.4723	11.7604	4.95603	6.50511	3.74937	5.35276	7.29872	5.16913
Bra009219	BraA10g029400.3C	2.62377	4.31258	3.15981	9.8182	7.73292	6.86299	4.7547	3.9329	5.0031	4.46757	6.12939	4.07397
Bra009225	BraA03g002690.3C	52.5303	125.398	115.728	16.1045	11.7463	15.2352	60.7544	44.5404	54.7951	24.974	18.9937	18.9182
Bra009231	BraA10g029510.3C	2.92014	2.16671	3.10594	2.05355	0.970211	3.58051	1.04442	0.145867	1.68445	2.79793	3.99851	3.30256
Bra009233	BraA10g029530.3C	5.162	5.35782	5.87035	4.90131	4.4071	4.69095	1.03038	1.02178	1.22572	1.71315	2.64321	2.32916
Bra009235	BraA10g029550.3C	9.23296	9.49151	12.2626	9.99472	7.2575	7.46291	18.8155	15.2318	18.4808	12.3153	14.4354	14.5434
Bra009236	BraA10g029560.3C	0.283061	0	0.633835	0.387765	0.116281	1.86907	1.84949	2.34489	1.40079	1.29663	1.64337	1.96375
Bra009237	BraA10g029560.3C	8.90222	16.5607	12.0143	15.3422	10.1165	6.24708	15.9532	20.6129	23.7274	22.9291	19.0519	23.0834
Bra009239	BraA10g029570.3C	1.60368	3.20944	2.39236	0.693073	1.11987	1.46912	1.04348	1.25158	1.68478	1.92974	1.81758	1.75032
Bra009248	BraA10g029680.3C	0.504193	1.17128	0.480394	0.438866	0.741031	0.847313	1.63517	1.38031	1.93878	1.35388	1.63002	1.43637
Bra009253	BraA10g029720.3C	650.742	394.27	311.215	43.2541	30.8574	136.564	37.5742	15.6571	35.0294	0	0.077008	0.131641
Bra009254	BraA10g029730.3C	331.194	309.633	213.201	47.315	28.2165	86.4958	37.4558	10.5221	22.8488	0.030278	0.032133	0
Bra009256	BraA10g029750.3C	224.964	151.436	135.097	66.4824	58.5409	100.789	16.6861	6.34963	11.5933	0	0	0.313512
Bra009258	BraA10g029770.3C	0.649173	0.839033	1.54998	0.18451	0.335571	0.281536	1.14531	1.28082	1.06889	0.837648	0.358226	0.868555
Bra009261	BraA10g029790.3C	32.3039	24.961	25.2321	39.043	29.0758	32.478	8.66687	6.97455	7.19075	47.4278	43.3075	50.1766
Bra009263	BraA03g002960.3C	34.5396	48.1981	52.7977	17.2409	19.1565	19.2136	24.9556	18.3047	24.6552	21.199	20.187	18.0639
Bra009264	BraA10g029810.3C	189.808	190.033	185.985	1.49091	0.672853	13.0404	37.0912	15.7942	37.1815	0	0	0.095445
Bra009265	BraA10g029820.3C	560.914	533.407	512.29	3.51565	2.05163	33.2177	99.937	41.8093	93.784	0.058745	0	0.049979
Bra009269	BraA10g029860.3C	1.14812	1.35884	1.58899	0.130904	0.226871	0.642884	0.475838	0.065495	0.191484	0.108997	0.198737	0.82859
Bra009270	BraA10g029870.3C	3.57104	2.50316	0.154166	0.320429	0.684416	0.489497	0.523357	0.254964	0.078417	0.002985	0.045685	0
Bra009276	BraA10g029930.3C	1.73916	1.60011	2.50562	1.70992	2.46365	4.65775	5.1138	5.00029	5.38893	3.62891	4.73406	3.67673
Bra009281	BraA10g029980.3C	373.719	242.044	257.499	453.201	412.318	338.153	25.4566	21.1753	29.6964	161.267	198.569	166.657
Bra009285	BraA10g030020.3C	0.244375	0.156087	0.408348	2.49089	2.95486	2.29155	4.08206	5.53394	5.71238	5.03015	4.00847	5.23376
Bra009300	BraA02g002210.3C	15.5753	27.2758	29.9143	14.6062	10.5071	17.1775	10.2473	12.03	9.08366	18.7041	12.7815	14.9602
Bra009302	BraA10g030220.3C	10.426	11.1237	10.7542	8.39433	7.68704	8.70324	25.2433	26.3214	27.593	30.3951	24.9163	24.2435
Bra009305	BraA10g030250.3C	2.68948	2.46809	3.42733	1.19544	1.00874	1.96827	0.743498	0.962309	0.86554	1.24369	1.18802	0.897611
Bra009316	BraA10g030390.3C	17.7764	11.5835	12.3036	2.69802	1.72375	1.8863	1.28635	0.822951	1.79618	3.42443	5.14502	4.22682
Bra009332	BraA10g030560.3C	1.78107	1.32104	1.65527	0	0	0.095202	0.536953	0.296	0.742677	0	0	0
Bra009339	BraA10g030680.3C	2.50232	2.94424	3.63617	0.426668	0.524787	0.886942	0.98368	0.546897	1.39557	0.273456	0.517901	0.323704
Bra009344	BraA10g030790.3C	19.1999	17.2888	18.7388	10.572	12.046	14.3912	9.10711	7.75584	10.289	9.234	10.7864	9.45514
Bra009365	BraA10g031010.3C	5.83894	5.02594	5.87948	2.55594	1.86056	4.06874	0.693889	0.345654	0.868335	3.08076	3.61912	2.92514
Bra009366	BraA10g031010.3C	41.4101	35.9306	39.6125	42.4885	38.9584	45.4074	71.9403	92.6574	79.4074	77.2847	70.6677	74.2223
Bra009368	BraA10g031030.3C	4.26571	4.50339	4.45128	4.10665	3.52741	1.96627	2.42683	2.11239	3.07008	2.45118	2.32219	1.79869
Bra009375	BraA10g031110.3C	0.345769	0.508322	0.989709	1.24373	0.803609	2.24926	0.531304	1.10316	1.8744	1.59836	1.02793	2.15757
Bra009383	BraA10g031190.3C	2.97229	2.90815	3.97113	2.91304	2.33759	2.71016	2.66552	2.46319	3.13453	5.56846	5.76278	5.51065
Bra009384	BraA10g031210.3C	14.8005	17.9661	19.3212	58.0395	65.768	46.836	40.0414	43.118	37.4738	44.247	40.2528	41.5341
Bra009387	BraA10g031230.3C	61.7536	39.5066	39.0424	66.1773	60.5635	45.2959	2.36913	0.777542	1.48837	2.66289	2.36619	2.04921
Bra009390	BraA10g031260.3C	53.8415	52.0521	46.5628	0.369169	0.182995	5.18191	6.75179	2.88164	6.63671	0	0.033634	0.052495
Bra009391	BraA10g031270.3C	11.7307	6.5064	8.92616	15.9721	9.85369	8.29446	1.51071	1.20021	1.58184	24.452	35.8344	28.9851
Bra009398	BraA10g031330.3C	0.346459	0.672806	0.972259	2.25749	1.83699	2.30143	1.40828	0.880296	1.25198	2.87016	1.47651	3.65969
Bra009401	BraA10g031360.3C	0.707157	0.574438	0.686402	1.15821	1.05536	0.638241	0.170693	0.041994	0.116612	0.155798	0.370201	0.324196
Bra009406	BraA10g031400.3C	0.740802	0.851193	0.634365	0.70797	0.688323	0.420673	1.53311	1.45553	1.58246	0.59588	0.928406	0.602838
Bra009423	BraA10g031570.3C	3.96169	4.88436	7.55554	5.60128	6.12097	10.6524	10.368	10.7001	10.6231	14.1688	8.14576	10.7316
Bra009427	BraA10g031610.3C	8.73431	5.75429	6.18279	0.391654	0.475002	0.63571	1.03694	0.615004	1.26566	0.94395	1.44593	0.343838
Bra009429	BraA10g031630.3C	0.35783	0.124428	0.210719	1.04743	0.896348	0.348187	0	0.039621	0	0.677334	0.558667	0.541511
Bra009448	BraA10g031810.3C	1.07495	1.56101	1.33985	2.96833	7.56653	5.04906	1.79478	1.46152	1.57666	0.786186	1.62239	2.35544
Bra009452	BraA10g031850.3C	7.11316	7.40664	8.9495	2.64115	2.84465	5.09177	3.6153	3.45856	4.8903	2.86024	3.14278	3.44658
Bra009457	BraA10g031890.3C	7.49493	5.72814	6.90268	2.3235	2.46658	2.68089	1.54899	0.885684	1.75489	0.613282	0.544955	0.413874
Bra009459	BraA10g031910.3C	0.734938	0.721698	0.773486	1.52968	2.49345	1.74661	1.76408	4.21421	2.29249	3.06416	2.95628	3.20411
Bra009460	BraA10g031920.3C	0.169784	0.447953	0.352734	1.79539	0.837499	1.39518	3.63959	4.22143	3.60416	1.45024	1.85378	1.35726
Bra009464	BraA10g031980.3C	0.736722	0.369469	0.591888	2.87534	2.86323	2.65142	0.988418	2.30517	0.866697	0.403374	0.435836	0.931088
Bra009467	BraA10g032030.3C	19.2348	15.8591	14.8098	10.2915	12.9147	11.72	3.44665	4.2463	5.39036	16.0478	22.0969	0.02657
Bra009473	BraA10g032090.3C	2.96829	2.84132	2.28726	4.5789	4.40959	2.94631	0.796757	0.612044	0.647152	0.740957	0.933692	0.74661
Bra009479	BraA10g032140.3C	11.2562	24.8679	19.1904	0.314964	0.376391	0.275207	7.31056	2.49708	8.07597	0.904413	0.870173	0.874655
Bra009487	BraA10g032210.3C	1.55986	1.35633	0.756127	1.74109	2.11943	2.49031	1.74524	2.38537	2.73963	3.27816	2.63051	2.50564
Bra009491	BraA10g032260.3C	4.52404	3.94037	3.29041	5.54089	5.10331	5.12599	1.94092	2.20692	2.07611	2.39419	2.34004	2.34673
Bra009494	BraA10g032290.3C	0.702151	1.25279	1.24449	0.0679	0.153109	0.421383	0.015863	0	0.355081	0.356236	0.076147	0.061774
Bra009498	BraA10g032330.3C	3.03535	3.40729	2.5968	0.13725	0.236072	0.523554	0.316558	0.235435	0.37833	0.205175	0.098901	0.020036
Bra009506	BraA10g032400.3C	0.112935	0.11132	0.17809	0.676223	0.351458	0.025494	0.690868	0.456627	0.705376	0.907604	0.33676	1.03238
Bra009517	BraA07g021000.3C	10.5336	19.181	18.9297	0.754465	0.365609	0.431857	6.80993	2.07581	6.76162	0.546693	0.434334	0.20636
Bra009531	BraA10g032650.3C	1.31783	1.41884	1.91837	2.35869	2.5333	1.54998	3.67641	3.6634	3.01957	4.17098	3.27358	3.77266
Bra009535	BraA10g032690.3C	9.14446	6.19292	3.06114	0.675505	0.026351	0.838361	0.469868	0.633301	1.3392	0.234439	0.256035	0.676706
Bra009541	BraA10g032740.3C	10.9895	11.9722	11.522	0.000274	0.001073	2.22195	0.063427	0.384943	0.742936	0	0	0
Bra009543	BraA10g032760.3C	7.33694	6.55009	7.32099	23.612	24.2493	14.5498	9.14159	13.0925	8.50391	6.90956	6.5815	6.56415
Bra009573	BraA10g033040.3C	4.7326	4.02086	3.78899	0.280948	0.654291	0.736535	1.02468	0.434809	0.81624	0.577754	0.276884	0.396613
Bra009580	BraA10g033110.3C	3.73491	1.18337	4.85111	5.29688	2.94364	5.72224	0.630175	0.250287	0.605555	5.18375	6.09208	6.6531
Bra009583	BraA10g033130.3C	276.402	277.07	271.9	242.375	230.44	241.184	440.484	444.684	424.884	478.253	482.128	481.189
Bra009584	BraA10g033130.3C	12.8508	16.0713	80.0477	134.461	126.217	79.1443	21.1934	26.5882	24.2348	31.4502	141.549	136.958
Bra009593	BraA10g033260.3C	0.503837	0.332999	0.253628	0.269319	0.308989	0.139793	0.130914	0.075191	0.104361	0.046769	0.392147	0.101655
Bra009594	BraA10g033270.3C	4.82018	5.07748	3.63337	2.02584	0.979654	1.53353	1.39598	1.80597	2.4284	1.48214	0.827109	1.15712
Bra009601	BraA10g033340.3C	105.106	173.263	154.98	87.5377	94.4343	99.9329	167.63	193.048	164.344	174.096	149.729	159.446
Bra009605	BraA10g033380.3C	10.1142	10.4218	11.6055	35.1081	35.7334	21.7397	24.9595	20.6807	19.7992	17.2767	20.3958	19.1381
Bra009608	BraA10g033410.3C	1.64477	1.57122	1.7174	0.857634	1.00078	0.85293	1.92365	1.55851	2.42134	2.19984	2.74944	1.53855
Bra009610	BraA10g033430.3C	3.03731	2.36788	2.3296	1.17926	0.818398	0.867995	0.840443	0.829277	0.875685	0.529614	0.810695	0.709546
Bra009612	BraA10g033450.3C	0.410396	0.982719	1.35555	0	0	0.211585	0.341762	0	0.309355	0	0	0
Bra009614	BraA06g041410.3C	25.5094	20.5294	16.9562	0.067046	0.113859	3.16261	1.68495	1.42221	1.6086	0	0	0
Bra009625	BraA02g000360.3C	4.88629	5.11983	5.59595	6.17913	6.9956	8.7235	12.0299	13.1231	13.0198	10.6362	10.0643	10.7452
Bra009627	BraA10g033620.3C	0.75456	0.67636	0.860632	0.116213	0.163457	0.849127	0.059698	0.064944	0.052875	0.637948	0.57417	0.59232
Bra009631	BraA10g033660.3C	18.3287	12.5066	13.4867	0.62877	0.814829	2.4123	1.76908	0.633159	1.20239	0.385176	0.480813	0.634172
Bra009634	BraA10g033690.3C	4.22123	6.75353	5.97905	4.88344	5.55049	4.37777	1.54035	2.38507	2.15549	1.50326	2.77985	2.54578
Bra009641	BraA10g033760.3C	3.79189	8.29547	8.07046	0.116638	0	0.218555	3.96176	1.26305	4.01213	0	0	0.168706
Bra009643	BraA10g033780.3C	2.67727	3.18284	2.2292	1.32536	2.01542	1.6031	1.61134	1.43887	2.18052	1.29371	1.01078	1.35743
Bra009650	BraA06g030530.3C	19.1988	18.4902	28.0039	19.9062	0.154557	15.5317	12.2339	13.0946	0.183	14.5271	16.3327	18.6377
Bra009663	BraA06g030670.3C	1.21326	1.47555	1.53217	0.856767	0.197929	0.530551	0.954706	0.764709	0.526453	0.255159	0.510301	0.15759
Bra009666	BraA06g030690.3C	11.374	12.9508	10.7455	0.450724	0.40096	2.15213	0.983368	0.31741	0.476174	0	0	0
Bra009674	BraA06g030780.3C	4.73632	4.25244	3.77783	1.78781	2.01176	1.87364	1.80927	1.29849	2.37937	2.62308	1.79615	1.39471
Bra009675	BraA06g030790.3C	6.69119	5.5709	5.06297	2.12099	2.34161	1.65482	2.27523	1.66199	3.01989	2.86993	2.96576	2.69294
Bra009681	BraA09g006580.3C	2.12475	0.832515	2.60264	1.89959	2.10655	1.57133	0.156685	0	0.682311	2.98609	3.00725	2.84281
Bra009703	BraA06g031110.3C	4.61521	5.22449	8.53276	4.67523	6.05068	4.8903	2.1403	2.22293	2.66596	3.47884	3.64987	4.17383
Bra009711	BraA06g031190.3C	4.08268	3.26302	3.44205	4.66348	4.05347	5.2289	8.85062	6.81999	7.50097	6.12226	6.89161	5.58195
Bra009717	BraA06g031290.3C	0	0.077873	0.095092	0	0	0	0	0.077849	0.351375	1.28859	1.30705	1.32167
Bra009724	BraA06g031430.3C	1.68717	1.19667	2.05724	3.92746	3.93115	3.43586	3.33749	3.47947	4.13421	2.73227	3.54854	3.33098
Bra009730	BraA06g031460.3C	0.013735	0.041445	0.015273	1.03813	1.26033	0.412859	0.096691	0.174304	0.174596	0.017278	0.033714	0.032246
Bra009735	BraA06g031510.3C	6.19095	7.09725	6.47501	5.39796	6.50891	5.2556	13.6445	14.0832	11.7372	17.8653	14.6157	16.2099
Bra009736	BraA06g031520.3C	5.28537	4.68415	4.71669	0	0	0.51355	0.259075	0.082298	0.511017	0	0	0
Bra009738	BraA06g031540.3C	7.16873	9.55625	10.7703	19.8766	16.6376	12.7571	35.1091	28.9546	20.7243	37.889	37.3472	32.4695
Bra009742	BraA06g031580.3C	4.34832	5.00899	4.19123	2.72566	2.66319	3.00257	2.67954	1.83338	2.36679	2.36741	2.35546	2.08543
Bra009743	BraA06g031590.3C	3.01977	2.41706	2.6925	0.581321	1.00642	1.80466	0.508747	0.716492	0.668741	0.731278	0.534515	0.263332
Bra009755	BraA06g031710.3C	1.11301	0.470051	0.646817	0.131002	0.0273	0.183284	0.116197	0.052312	0.025843	0.073236	0.203215	0.210092
Bra009756	BraA06g031720.3C	7.14473	4.96841	2.6598	5.82246	3.19437	2.4635	1.3452	1.03195	1.25861	2.36965	4.12907	2.54317
Bra009757	BraA06g031730.3C	1.14128	0.665661	0.617669	0.536187	0.630154	0.588118	0.169409	0.056568	0.110349	0.144009	0.074279	0.319163
Bra009761	BraA06g031760.3C	21.1147	16.289	16.8016	0.384869	0	3.43471	1.13313	0.250859	0.900528	0	0	0.05636
Bra009773	BraA06g031930.3C	29.8649	29.4138	37.6135	11.7565	8.68168	10.4754	34.3748	30.6627	33.6189	25.8053	19.4147	23.7431
Bra009775	BraA06g031950.3C	5.06235	6.69529	5.85841	2.70774	3.21792	3.52427	2.2407	1.51524	1.96373	2.98916	3.63496	2.80453
Bra009783	BraA06g032020.3C	32.8345	46.0688	32.9795	15.0342	13.6495	15.8167	23.2864	30.284	31.394	31.0719	20.4146	26.634
Bra009792	BraA06g032110.3C	94.5139	72.1303	71.9061	64.9682	67.2726	80.4298	8.5623	2.77593	4.01317	0.681924	0.75509	0.440276
Bra009795	BraA06g032140.3C	5.3894	2.2287	4.76286	8.01421	9.28923	6.76	0.278756	0.062503	0.502832	3.09969	7.63516	4.22748
Bra009798	BraA06g032170.3C	1.37008	0.567916	1.10243	0.617651	0.527714	0.56313	1.68658	3.77141	2.21846	2.31763	1.30258	2.58811
Bra009800	BraA06g032190.3C	4.83095	4.59054	5.7583	2.20537	1.85018	2.01571	3.1234	2.18444	2.64294	1.56026	1.75228	1.59047
Bra009801	BraA06g032200.3C	2.25767	4.71823	3.42787	0.266255	0.09384	0.087351	1.90309	0.487226	1.15945	0.0313	0.104103	0.050768
Bra009803	BraA06g032230.3C	1.59815	1.32846	1.99801	3.51785	4.94199	2.92801	1.79457	2.77073	3.07717	2.56848	2.28502	1.89628
Bra009804	BraA06g032260.3C	29.3274	21.7712	19.6114	29.0856	31.3219	24.4132	11.3644	8.75588	11.525	21.1592	26.4641	19.891
Bra009830	BraA06g032610.3C	22.0447	17.1959	18.3384	8.62173	6.21059	9.72884	3.49802	2.8431	3.82406	1.56007	2.32854	1.73243
Bra009831	BraA06g032620.3C	1.83494	1.66908	2.08146	2.86404	2.93464	2.48557	0.57203	0.255107	0.903035	0.220788	0.625301	0.534327
Bra009832	BraA06g032630.3C	20.5288	17.8077	17.9105	5.63037	5.37791	6.66945	5.46534	4.91656	5.73555	4.02628	5.22858	5.89453
Bra009833	BraA06g032640.3C	0	0	0.072713	1.45646	1.51568	0.636428	0.082936	0.430541	0.044185	0.042401	0.116303	0.162238
Bra009834	BraA06g032650.3C	4.06042	4.7013	5.04254	0.240389	0.445717	0.763357	1.98609	0.63576	1.59325	0.222854	0.502513	0.370715
Bra009838	BraA06g032710.3C	6.41019	4.71277	4.84323	1.75437	1.16827	2.28153	0.963602	0.131031	0.35094	0.181173	1.00324	0.512661
Bra009840	BraA06g032730.3C	1.12105	2.82136	2.30317	0.087862	0	0.114669	1.07376	0.424763	0.807886	0.261923	0.058705	0.186509
Bra009841	BraA06g032740.3C	274.715	547.2	565.782	351.672	326.309	396.929	699.705	675.994	747.886	705.432	472.1	603.21
Bra009848	BraA06g032810.3C	5.31891	8.02192	6.33403	0.695454	0.68475	1.36442	2.50851	1.45624	3.73144	1.49709	1.84429	1.16171
Bra009850	BraA06g032830.3C	12.7605	10.5435	9.24109	0.047488	0.066779	1.20845	0.79158	0.297731	0.549605	0.028994	0	0
Bra009856	BraA06g032880.3C	3.91956	4.45155	3.30588	1.37779	2.31396	2.03434	1.5021	1.00352	1.46134	1.46263	1.69066	1.91436
Bra009864	BraA06g032970.3C	22.4015	22.5684	20.736	13.6439	12.6347	12.5468	11.9772	11.2157	12.9789	10.2761	11.3133	10.4818
Bra009866	BraA06g032990.3C	84.7748	75.0236	77.3233	49.5206	45.0853	47.2413	15.2167	7.91124	12.38	20.5493	33.5948	24.3173
Bra009869	BraA06g033020.3C	0.147488	0.177715	0.283706	0.247576	0.15776	0.018577	0.337645	0.226102	0.147839	0.335901	0.83901	0.482271
Bra009879	BraA06g033110.3C	33.1414	30.1047	29.0073	0.162179	0.092197	2.2203	5.64978	3.46981	4.94113	0.150683	0.292443	0.110586
Bra009882	BraA06g033140.3C	1.84894	1.59932	1.50818	2.66215	2.05408	2.08387	3.09587	4.92699	3.20431	3.15971	2.10594	3.23797
Bra009892	BraA06g033250.3C	9.41598	4.19289	4.67666	4.72372	4.02593	5.7406	0.213335	0.112944	0.160206	0.153835	0.184684	0.095773
Bra009899	BraA06g033320.3C	4.18255	3.04325	3.66423	0.340553	0.302412	0.652516	1.29292	0.119058	1.00663	0.224798	0.289259	0.088693
Bra009905	BraA06g033360.3C	12.2907	7.01939	10.5647	23.0418	24.2647	15.4428	0.686921	0.160543	1.60348	7.24517	14.9868	10.2233
Bra009917	BraA06g033520.3C	0.538639	0.461048	0.444522	1.63866	1.4155	1.34337	1.46998	1.13305	1.3231	0.967445	0.728523	0.918672
Bra009925	BraA06g033590.3C	0.517936	0.284014	0.813416	1.69924	1.26395	1.61546	0.540401	0.304453	0.193365	0.239325	0.517827	0.430602
Bra009927	BraA06g033630.3C	57.2083	51.0504	53.1951	25.3773	26.3092	30.7154	33.5038	30.3598	32.9442	32.6338	31.3126	31.8712
Bra009929	BraA06g033650.3C	8.19754	9.86608	9.06706	1.42666	1.33061	1.85899	3.01371	1.62268	3.27946	1.58967	1.43102	1.31727
Bra009931	BraA06g033670.3C	9.74707	7.1046	7.84839	6.85141	3.90832	6.22026	3.36463	2.03076	1.83234	1.92484	2.60303	2.21743
Bra009938	BraA06g033760.3C	8.2626	16.3905	12.9105	0.147108	0.082967	0.128952	4.82944	1.29302	5.4045	0.12344	0.032942	0.188523
Bra009954	BraA06g033930.3C	0.562985	1.13427	2.04206	0.967367	1.1261	1.19583	1.20498	0.38389	0.497013	2.30077	2.93345	2.1419
Bra009959	BraA06g033980.3C	1.2285	1.49349	2.3287	4.37398	4.32726	4.4965	2.61769	3.15363	2.74136	2.52303	2.35469	2.39882
Bra009964	BraA06g034050.3C	0.538899	1.40097	0.961429	0.618642	1.91867	1.17357	1.70646	1.65017	1.53181	0.272669	1.11082	1.43641
Bra009968	BraA06g034090.3C	59.1009	55.6837	56.9392	68.6572	85.9245	99.4983	117.185	113.584	116.303	123.616	120.901	112.284
Bra009983	BraA06g034230.3C	3.9063	12.969	14.1231	0	0	0.188475	3.63626	2.05884	2.47353	0.074248	0	0.048388
Bra009990	BraA06g034300.3C	10.9531	9.74437	9.29117	8.54054	7.13421	9.43763	4.37867	4.00525	4.49435	4.17985	4.28987	4.08584
Bra009992	BraA06g034320.3C	0.864594	1.13983	1.01217	0.349215	0.326877	0.685336	0.096889	0.041411	0.091752	0.403094	0.637143	0.505097
Bra009996	BraA06g034360.3C	7.16358	7.90979	7.78998	0.612783	1.25192	2.77869	0.944511	0.750253	1.69643	0.671726	0.564207	0.574044
Bra010003	BraA06g034440.3C	19.4983	16.5201	14.6448	0.122129	0	2.06025	2.78303	1.02783	1.70866	0	0	0
Bra010004	BraA06g034450.3C	4.69563	4.19018	4.08486	0.76975	0.17155	0.819212	1.77609	0.735263	1.72456	0.474953	0.549725	0.292077
Bra010006	BraA06g034470.3C	4.09268	4.47228	4.68733	0.167652	0	0.602181	0.737762	0.112945	0.821451	0.024909	0.048821	0
Bra010007	BraA06g034480.3C	5.7393	15.6161	11.3621	0.160154	0.024885	0.146572	4.37883	1.34947	5.33947	0.597898	0.230804	0.540504
Bra010024	BraA06g034620.3C	33.183	16.3355	13.9015	0.038653	0.064877	3.97202	2.64209	0.792033	1.24347	0.749893	0.087215	0.149086
Bra010038	BraA06g034760.3C	2.87956	4.15009	5.05335	75.1089	103.776	46.6835	26.3301	37.2242	25.9066	20.0824	19.86	19.2725
Bra010057	BraA01g028730.3C	1.55327	0.506063	1.07571	0	0	0.156077	0	0	0	0	0	0
Bra010060	BraA06g025630.3C	7.62684	5.88554	6.73775	8.00853	7.32452	8.96115	13.3725	12.7453	13.9855	12.9397	13.0203	13.2332
Bra010061	BraA06g025640.3C	1.22235	1.70598	1.19754	0.98148	0.549468	0.882821	0.298142	0.22673	0.420372	0.228515	0.142959	0.050892
Bra010066	BraA06g042500.3C	0.986329	0.343743	0.734949	0	0	0	0	0	0	0.02827	0	0
Bra010067	BraA06g025760.3C	15.3935	19.6477	20.1005	32.4723	31.4642	31.6829	39.2906	37.2337	42.2631	39.4386	37.5591	37.7671
Bra010068	BraA06g025770.3C	1.02467	2.61437	2.70574	0.035553	0	0.037259	0.847725	0.346657	0.509784	0	0.038371	0.03903
Bra010070	BraA06g025790.3C	4.75279	3.73373	4.5795	6.37345	5.95432	3.8035	2.2508	1.29703	1.70269	3.3964	2.84777	2.79563
Bra010074	BraA06g025850.3C	8.23835	4.94452	5.4879	1.88134	1.71345	3.11781	0.786873	0.175451	0.608422	0.056455	0.197704	0.067974
Bra010082	BraA06g025960.3C	0.245578	0.716964	0.526374	0.229005	0.278419	0.266022	0.676256	0.653224	1.39763	0.55291	0.549612	0.429064
Bra010085	BraA06g026000.3C	3.10033	2.84143	3.20138	6.082	6.27574	5.91783	6.5229	6.4569	6.51869	8.26812	7.49252	7.53388
Bra010090	BraA06g026050.3C	33.8579	31.62	30.1979	19.6762	18.1427	21.8275	10.6359	9.06209	11.4017	28.6555	27.6576	24.2174
Bra010091	BraA06g026050.3C	5.92678	4.81603	5.21056	4.29977	3.41501	3.62587	2.21531	1.98747	2.26497	5.95593	1.87625	4.90937
Bra010120	BraA06g026400.3C	5.52628	15.1329	8.95025	0	0.038625	0	3.67952	0.475076	2.13749	0.346791	0.800052	0.247887
Bra010132	BraA06g026530.3C	23.489	26.5486	23.6426	10.6484	8.53882	12.6173	10.3755	7.30096	9.37815	11.5694	5.27828	6.44377
Bra010133	BraA06g026530.3C	0.724409	0.645826	0.626471	0.080823	0.106945	0.527192	0.042868	0.026376	0.032247	0.534162	0.455304	0.576295
Bra010139	BraA09g029120.3C	6.87357	4.37426	4.77191	17.4222	22.9973	16.8766	7.85363	5.56897	5.92676	9.12773	9.45742	7.79465
Bra010143	BraA09g029080.3C	5.0038	7.47056	10.3325	13.8951	15.5913	14.4237	14.9579	10.5971	12.9446	8.81379	9.02003	5.11269
Bra010153	BraA05g023340.3C	0.516366	0.58262	0.26783	5.73761	6.40722	2.10965	1.72095	2.36834	1.36087	1.38901	1.21322	1.17908
Bra010157	#N/A	1.66181	3.43826	2.73557	0.711352	1.32112	0.130711	2.16606	4.92252	3.80925	5.97028	0.107718	2.53815
Bra010165	BraA05g023200.3C	17.4195	24.4786	32.7153	5.2925	7.12994	8.96555	21.5796	15.9796	20.779	12.413	11.6948	10.6194
Bra010185	BraA05g022940.3C	9.27443	5.6984	7.468	1.74656	1.09831	1.81778	0.279157	0.140551	0.515557	0.104828	0.356247	0.114413
Bra010187	BraA05g022900.3C	0.640853	0.454839	0.311465	0.062946	0.04071	0.256353	0	0	0.05774	0.456399	0.216647	0.493943
Bra010191	BraA05g022810.3C	2.42367	8.58233	10.547	1.31003	1.15846	0.797754	3.32472	1.86927	3.14868	2.713	2.60587	1.51209
Bra010198	BraA05g022710.3C	904.729	612.574	606.3	480.549	417.332	432.248	55.8453	16.2685	47.5066	93.0892	150.634	118.224
Bra010213	BraA05g022510.3C	1.09244	2.03089	1.40865	0	0	0	0.659676	0.231316	0.306789	0	0	0
Bra010220	BraA08g017290.3C	0.780298	0.763448	1.43923	3.25802	2.47502	1.56615	2.26172	1.815	2.32368	2.58914	2.61316	1.90519
Bra010223	BraA08g017350.3C	0	0.065789	0	0	0	0	0	0	0	2.16908	1.26806	1.63846
Bra010226	BraA08g017380.3C	36.6403	74.0651	89.5864	6.99087	6.63637	18.6418	35.3925	23.3419	34.5158	43.4419	24.5459	33.5808
Bra010241	BraA08g017530.3C	4.37219	4.63122	4.96226	0	0.040948	1.82496	0.367704	0.046774	0.552289	0	0.161701	0
Bra010242	BraA08g017540.3C	4.3136	3.45029	5.09858	3.79997	3.44772	4.5179	2.2318	2.03582	2.48618	4.30106	4.79803	3.6765
Bra010245	BraA08g017590.3C	24.8774	16.6258	18.3498	16.0826	12.3885	15.8045	8.29855	6.96497	8.61925	9.15454	9.73658	8.39078
Bra010252	BraA08g017670.3C	1.12572	0.751027	0.597964	0.20142	0.0589	0.375986	0	0	0.064006	0.110469	0.094991	0
Bra010257	BraA08g017730.3C	6.2634	4.3972	5.01891	2.26867	3.1154	3.16011	3.31519	2.55499	3.15212	2.44209	3.21411	1.86142
Bra010259	BraA08g017770.3C	1.46678	1.87364	2.09527	0.494758	0.451671	0.283206	0.894748	0.408167	0.996375	0.34902	0.423078	0.281698
Bra010261	BraA01g006770.3C	2.1212	2.13867	2.41815	1.12906	0.684457	1.86666	0.354559	0.22131	0.620355	0.055445	0.434207	0.213609
Bra010264	BraA08g017820.3C	173.911	147.251	144.686	143.206	139.878	145.692	75.1225	75.7826	74.9305	82.4199	71.9346	70.3075
Bra010276	BraA08g017960.3C	0.074112	2.12974	0.101927	5.15855	3.32998	6.03062	1.44779	2.84381	3.77347	3.66673	4.56554	3.83997
Bra010285	BraA06g005450.3C	0.871719	1.26829	0.870637	0.526918	0.2175	0.533937	0	0	0.157883	0.049091	0.091186	0
Bra010286	BraA06g005450.3C	1.31718	0.941376	1.13732	1.44328	0.551425	0.59965	0.823376	0.396157	0.92426	0.611959	0.653983	0.356444
Bra010292	BraA08g018140.3C	4.69793	4.64689	7.12602	52.3209	56.6179	32.7259	14.764	18.4198	14.5738	28.0354	28.9532	24.5986
Bra010304	BraA08g018240.3C	0.474765	2.40587	4.70795	0.037882	0.054258	0	0.762859	1.32837	1.82297	1.74179	0.616564	1.63229
Bra010306	BraA08g018260.3C	1.49229	5.25638	6.00313	1.88859	1.40697	1.89556	5.10838	3.82938	5.9646	7.11835	3.2686	4.4538
Bra010316	BraA08g018440.3C	0.31668	0.164908	0.173422	0.336531	0.436757	0.458338	0.198321	0.147871	0.256338	0.119996	0.00821	0.061123
Bra010318	BraA08g018460.3C	0.220923	0.603432	1.05753	0.419135	0.034766	0.585947	0	0.116413	0.022108	0	0	0.026444
Bra010327	BraA08g018570.3C	9.49956	18.0404	19.5935	0.300533	0.048474	0.36486	6.0477	1.772	6.9386	0.7772	1.10403	0.249077
Bra010331	BraA08g018610.3C	111.682	107.746	98.1359	0.893342	0.458505	8.75683	13.6671	8.12954	12.9412	0.758962	0.214088	0.291587
Bra010332	BraA08g018620.3C	0.650899	0.748259	0.953952	0.146807	0.414917	0.616016	0.988904	0.515647	0.650761	2.33512	2.40038	1.17831
Bra010336	BraA08g018660.3C	0.953534	0.693685	0.762399	0.12753	0.100436	0.455201	0.178467	0.120686	0.450336	0.138262	0.027883	0
Bra010362	BraA08g018950.3C	0.311168	0.325507	0.369899	0.776533	0.952505	1.85555	1.37545	0.470679	0.659459	0.999058	1.04174	1.15661
Bra010366	BraA08g018990.3C	3.40555	2.17179	2.13586	0.863262	1.32442	2.37765	0.844123	1.03995	1.09733	2.11128	2.36526	2.30376
Bra010367	BraA08g019000.3C	7.46381	6.8602	5.73674	1.30417	2.11031	4.2124	2.1649	1.60253	1.7485	2.83867	2.5303	2.03897
Bra010381	BraA08g019150.3C	11.8849	14.2895	15.5322	52.253	53.4909	40.4372	38.1438	38.9188	44.1395	27.8476	39.5986	30.5751
Bra010395	BraA08g019310.3C	3.42388	10.145	5.80551	9.68374	6.56358	6.54688	14.2329	13.1813	14.7733	20.8154	17.8895	15.7135
Bra010396	BraA08g019320.3C	0.373694	2.99573	0.275519	4.53776	2.67531	6.53004	1.38047	5.08499	1.70921	1.40784	0.965142	0.695114
Bra010397	BraA08g019330.3C	3.03242	3.48782	2.5282	4.91652	12.5785	22.2769	10.6391	27.8497	10.9725	10.8905	7.9439	9.56701
Bra010402	BraA08g019400.3C	8.77787	7.28777	6.36827	0.250536	0.212219	1.15778	0.481071	0.445498	0.85096	0.144854	0.067271	0.129266
Bra010404	BraA08g019420.3C	2.90306	3.71827	3.37393	12.4211	19.69	9.15446	2.41913	2.04768	1.89834	1.0711	1.24385	0.907712
Bra010408	BraA08g019500.3C	3.7451	2.43285	1.40227	2.11465	2.8739	2.0531	7.93883	11.5599	9.03102	10.0533	8.46749	8.86339
Bra010417	BraA08g019590.3C	0.085771	0	0.093468	0	0	0	0.038295	0.090931	0.074115	1.73998	1.31435	3.1307
Bra010419	BraA08g019620.3C	18.5567	15.7944	15.4211	6.51665	6.50507	8.27699	7.49788	5.10787	8.00914	10.0713	10.2711	9.51254
Bra010424	BraA08g019700.3C	9.95797	13.3915	11.1652	22.3837	18.5903	9.57675	28.1702	30.5188	27.0689	17.8205	30.9013	20.979
Bra010438	BraA08g019860.3C	0.15348	0.054254	0.086743	1.5152	1.63268	0.705367	0	0	0.067004	0	0.42034	0.297678
Bra010445	BraA08g019930.3C	2.02047	1.29681	1.29387	0.629028	0.678752	0.539402	0.054825	0.078853	0.124281	0.017162	0.097466	0.03152
Bra010447	BraA08g019950.3C	20.435	38.3215	33.4339	2.47109	3.20405	3.82682	13.8468	7.23726	16.6719	2.73779	3.41474	4.01193
Bra010456	BraA08g020020.3C	19.0945	17.2564	17.8288	0.179837	0.171141	2.70299	5.33759	3.13237	5.33981	0	0	0
Bra010467	BraA08g020140.3C	0.51398	0.908078	1.37112	0	0.031674	0.157417	0	0	0.118999	0.128758	0	0.040954
Bra010468	BraA08g020150.3C	0.059007	0.01665	0.053871	0.159029	0.299732	0.110575	0.352824	0.271916	0.202445	0.203626	0.368492	0.464715
Bra010472	BraA08g020190.3C	0.743855	0	0.20934	0.413707	0.329797	0.208148	0.100989	0.088003	0.066314	5.97393	5.91251	6.29884
Bra010476	BraA01g015770.3C	73.0991	62.9004	73.902	2.02912	2.07149	12.1266	9.91373	5.57161	7.53995	1.37989	1.13143	0.765859
Bra010477	BraA08g020240.3C	2.12317	1.84297	2.01726	2.08643	2.43753	1.51104	4.24077	4.20352	5.96086	4.42065	4.39248	5.05662
Bra010479	BraA08g020270.3C	0	0.175435	0	0.385736	0.367137	0.091272	0.375017	0.910113	0.728687	0.037678	0	0.053114
Bra010484	BraA08g020340.3C	17.0397	14.8488	14.8614	4.23268	3.02739	10.741	2.87772	2.36203	2.93339	4.4589	3.11352	3.51093
Bra010488	BraA08g020380.3C	6.16676	6.74634	6.28214	0.048481	0.011161	0.604097	0.97342	0.547757	0.835867	0.013826	0.034568	0.035166
Bra010491	BraA08g020410.3C	50.197	140.368	118.005	0.9199	0.598732	3.552	57.2002	35.3264	65.6942	47.4649	19.7408	31.63
Bra010496	BraA08g020450.3C	0	0.411317	0.22592	0.6878	0.294429	0	0.263362	0	0.016386	0.216317	0.520632	0.588456
Bra010500	BraA08g020490.3C	23.3074	22.7275	19.3489	1.66999	1.22514	5.42496	1.37026	1.00684	1.46069	2.62148	0.892631	2.34
Bra010503	BraA07g003060.3C	9.22146	8.0281	7.81604	16.5263	21.4306	12.9975	3.07868	2.49935	3.08827	18.8698	17.4515	15.4872
Bra010513	BraA08g020590.3C	0.183277	0.032512	0	1.54688	2.98008	0.264991	3.47226	2.25683	2.83067	0.478834	1.57303	0.736632
Bra010517	BraA08g020630.3C	4.00122	1.50353	0.633643	2.50769	5.49718	4.76147	4.74187	4.29873	5.27495	2.22914	0.66908	2.47295
Bra010527	BraA08g020740.3C	23.4204	18.3712	17.7622	0.1094	0.054393	2.39628	1.37995	0.896125	1.65219	0.082504	0	0.030952
Bra010532	BraA08g020800.3C	15.6795	22.0537	24.1016	33.8049	32.5145	27.6691	8.50717	6.93144	9.44228	12.2195	10.2752	11.2056
Bra010535	BraA08g020830.3C	183.137	111.407	125.232	250.141	205.936	155.987	9.29403	2.76251	8.68126	236.803	338.062	271.431
Bra010541	BraA02g034850.3C	6.14428	4.22727	4.39371	0.526036	0.938367	3.26857	0.983947	0.946435	1.03242	1.18238	0.817159	0.94755
Bra010549	BraA08g020980.3C	0.362577	0.460692	0.304561	0.585383	0.447965	0.614582	0.470754	0.345536	0.410792	1.42659	1.14059	1.78131
Bra010554	BraA08g021060.3C	80.4553	87.3745	76.6172	0.550832	0.367151	28.9073	4.29737	1.10956	3.88111	13.6908	14.7274	12.892
Bra010566	BraA08g021180.3C	76.1577	58.1219	48.5744	54.526	49.2437	53.5731	7.95015	3.49474	5.75687	8.1889	7.71436	5.59366
Bra010567	BraA08g021190.3C	119.36	37.7984	66.4519	5.76706	4.74153	10.1615	4.60551	4.53435	9.45422	1.83556	1.3061	1.37269
Bra010583	BraA08g021350.3C	0.153866	0.062978	0.212077	1.19145	1.69893	0.126786	0.819302	0.778359	2.21186	0.631265	2.45428	1.23076
Bra010584	BraA08g021360.3C	2.90872	5.00652	3.59217	7.59676	7.40559	6.07915	6.39023	5.57731	6.53661	10.232	8.22078	7.72293
Bra010586	BraA08g021380.3C	0.24548	0.158053	0.28606	1.08678	1.40412	0.816349	0.371666	0.47379	0.114841	0.31948	0.455341	0.288699
Bra010592	BraA08g021450.3C	1.16255	1.58846	1.16274	1.05663	0.522177	0.423685	1.49388	0.780247	0.985222	0.826035	0.271833	0.540281
Bra010612	BraA08g021670.3C	11.5814	10.4275	8.8834	15.7249	13.8747	9.95786	5.40317	5.76814	5.13247	13.1896	11.3318	10.8831
Bra010616	BraA08g021710.3C	1.84215	1.68566	1.69868	0.024548	0.040303	0.125405	0.050399	0	0.039133	0	0.027694	0
Bra010619	BraA08g021740.3C	379.898	251.637	254.467	354.545	307.39	270.8	31.9025	5.81638	12.2399	0	0	0.026763
Bra010621	BraA08g021760.3C	13.1518	8.68224	13.0084	0.829141	1.82377	2.29045	1.573	0.206121	0.150038	0.195699	1.15363	0.335189
Bra010624	BraA08g021800.3C	281.68	235.065	255.588	1.74009	0.746773	17.1532	50.8141	20.96	41.821	0	0	0.053753
Bra010629	BraA08g021860.3C	0.031969	0.282931	0.174276	0.17525	0.43402	0.895764	0	0.047313	0	0.456187	0.512166	0.655429
Bra010630	BraA08g021850.3C	0.723521	0.826619	0.89278	0.688312	0.761351	1.05832	0.095534	0.014745	0.118832	1.42188	1.57802	1.33777
Bra010632	BraA08g021890.3C	1.64647	2.28644	1.34227	5.24343	6.86725	3.74337	2.47995	2.88521	2.46631	3.18749	3.33491	1.80009
Bra010637	BraA08g021950.3C	3.52662	2.78493	2.97785	0.322445	0.103694	1.32031	0.151942	0.118318	0.323316	0.236557	0.606763	0.42198
Bra010640	BraA08g021980.3C	0	0	0	0.345902	0.607894	0.328033	0.536881	1.11033	0.71028	0.703305	1.02668	0.271945
Bra010656	BraA08g022170.3C	0	0	0.534211	1.04441	1.76296	0	0.429699	0	0.567777	1.39024	0.91466	1.08061
Bra010657	BraA08g022180.3C	2.08101	1.15137	1.76606	1.27912	0.796481	2.05971	1.44589	0.96518	1.0891	0.556728	0.910257	0.781838
Bra010669	BraA08g022310.3C	2.95452	7.34699	7.00174	3.09598	3.2664	0.800534	13.1543	15.7531	14.8307	12.1468	13.7158	9.50802
Bra010673	BraA08g022360.3C	1.80587	4.27823	4.35081	0.206322	0.042961	0.096678	1.03203	0.190847	1.44585	0.202961	0.058143	0.346829
Bra010683	BraA08g022420.3C	1.09378	1.67716	1.0775	0.797653	0.47835	0.783562	0.313009	0.204616	0.343172	1.31822	1.67965	0.725045
Bra010685	BraA08g022440.3C	75.813	64.3631	62.4351	22.7771	19.363	35.0224	17.436	13.3073	17.9368	17.2309	18.3745	15.9176
Bra010694	BraA08g022530.3C	20.9285	20.4807	23.563	11.1204	13.7788	15.136	11.5849	12.2117	12.6791	10.6033	9.38661	10.6565
Bra010704	BraA08g022630.3C	12.1483	13.5245	13.9907	3.04419	2.84677	3.07	5.03832	3.03705	5.57778	2.62087	3.61154	3.07634
Bra010706	BraA08g022650.3C	56.5849	70.4532	63.9561	109.025	86.9922	77.5487	28.9677	25.5042	32.478	38.5331	69.2372	34.8411
Bra010718	BraA08g022730.3C	0.658885	0.273127	1.04627	0.175876	0.226691	0.245291	0.85289	1.26787	1.18514	1.74888	2.52519	1.10529
Bra010721	BraA08g022760.3C	6.36172	6.5449	5.10227	0.046514	0.061724	4.05049	0.329639	0.221006	0.708117	0.036243	0	0.041172
Bra010722	BraA08g022770.3C	4.95622	4.30599	4.87007	4.76206	8.47852	6.46127	8.00999	11.5057	9.34157	9.64228	7.53271	8.37827
Bra010758	BraA08g023160.3C	3.62428	0.942923	1.58537	2.91634	2.67527	1.97834	0.536166	0.261461	0.160401	1.2149	2.48121	3.96209
Bra010772	BraA08g023290.3C	149.207	134.698	141.267	1.45596	0.715441	11.3933	25.1674	11.7533	25.1475	0.048176	0.138972	0.05384
Bra010780	BraA08g023370.3C	3.94135	7.14499	6.60715	5.192	5.46263	5.65939	11.3343	11.3104	12.2864	11.7127	11.5029	10.6286
Bra010799	BraA09g006060.3C	3.25409	2.03859	3.10455	1.67319	1.51521	1.54018	0.825401	0.792545	1.24172	0.547919	0.97134	0.636796
Bra010801	BraA08g023590.3C	2.32054	2.48933	4.19019	0.138625	0.34777	0.858631	0.379641	0.558513	0.405334	0.465703	0.158654	0.510261
Bra010803	BraA08g023610.3C	590.439	434.943	408.548	404.611	409.31	355.341	54.5997	16.9102	22.8791	0	0	0
Bra010821	BraA08g023800.3C	2.75114	2.58018	3.27809	1.99954	5.94793	5.20126	11.2148	9.67652	12.6514	6.60812	13.9543	8.04133
Bra010823	BraA08g023810.3C	2.51724	3.72537	4.42701	9.20138	12.4806	10.9074	7.80653	8.93951	10.8716	10.0183	3.82452	8.46507
Bra010825	BraA08g023830.3C	1.57729	1.90937	2.33764	3.97123	3.81772	4.05954	5.18483	3.9863	4.12972	3.23219	4.79682	3.86605
Bra010841	BraA08g024000.3C	1.3921	1.58794	2.11077	0.113972	0.127673	0.303512	1.64775	0.998642	0.871025	0.972859	0.731571	0.739045
Bra010848	BraA08g024070.3C	5.11536	6.29594	7.62813	10.2075	14.3103	9.5695	4.89443	4.06028	6.57104	5.19021	4.25141	5.48563
Bra010850	BraA08g024080.3C	279.365	255.113	230.214	1.84273	1.16801	28.3492	30.9976	12.0952	31.4113	0	0.238388	0.43679
Bra010858	BraA08g024160.3C	2.49799	2.84556	2.93367	7.38562	5.4358	4.62791	5.13115	3.91575	4.79395	4.12927	8.1597	6.52087
Bra010860	BraA08g024180.3C	1.52382	3.79573	3.38507	0.454127	0.276009	0.551364	1.39439	0.68407	1.51028	0	0.19925	0.169714
Bra010872	BraA08g024270.3C	290.765	280.532	277.54	1.54825	0.820394	30.6891	52.0575	21.8252	47.6708	0.028325	0.26358	0.442889
Bra010873	BraA08g024280.3C	796.415	765.583	732.046	6.13474	2.8767	45.7517	131.675	52.4187	124.185	3.45438	3.0344	2.56867
Bra010875	BraA08g024300.3C	1.7291	1.98808	3.11886	2.81834	1.55471	1.17486	1.69316	0.529289	0.721635	0.732654	2.34845	1.04357
Bra010879	BraA08g024340.3C	3.60919	2.49508	1.67509	4.74553	2.67873	2.69813	0.576522	1.31955	0.914251	2.1466	3.01581	4.13459
Bra010883	BraA08g024380.3C	1.48276	1.51886	2.15434	2.06537	1.81385	2.27126	0.012716	0.026178	0.086925	1.62549	1.22434	1.80493
Bra010886	BraA08g024410.3C	72.0861	72.3922	73.3392	1.37597	0.137079	3.32907	14.6415	5.47796	14.1253	0.092873	0.297341	0.328876
Bra010895	BraA08g024480.3C	25.4563	9.85684	13.6263	19.6184	21.1866	19.1377	7.29598	4.98559	7.03686	3.88122	4.41924	3.50651
Bra010907	BraA08g024580.3C	1.27307	1.23235	1.15225	0.907504	0.922889	1.39658	0.608714	0.337995	0.374605	0.791636	0.856365	0.664267
Bra010918	BraA08g024690.3C	1.03007	0.568738	0.720745	0.095086	0.035885	1.1117	0	0	0.022755	2.11078	1.2794	1.7059
Bra010923	BraA08g024750.3C	1.58186	2.22976	3.18793	0.400761	1.74709	1.49771	2.09864	1.46909	1.77527	0.858526	1.03229	1.43566
Bra010935	BraA08g024880.3C	6.34149	3.68348	2.90499	0.108669	0.119662	0.909994	0.600304	0.286571	0.290606	0	0	0
Bra010940	BraA08g024910.3C	2.52184	3.92909	2.7827	1.19675	0.778114	1.46647	1.50871	1.18374	1.30278	0.781385	1.50311	0.872682
Bra010945	BraA08g024960.3C	8.07492	7.11294	4.84475	10.5628	5.64731	3.66572	1.00564	0.129774	0.249522	1.11376	2.58649	1.1801
Bra010958	BraA08g025060.3C	0.410114	0.611819	0.544002	0.320219	0.327636	0.289387	0.150137	0.165204	0.20367	0.474017	0.506753	0.486842
Bra010960	BraA08g025110.3C	6.4667	6.08389	6.5758	5.4479	4.20107	4.42027	4.23654	4.05173	4.6187	3.62604	3.05597	3.18315
Bra010966	BraA08g025170.3C	30.562	59.0251	53.2263	0.51459	0.997713	1.12666	18.3326	6.28118	16.9659	1.50931	1.57214	1.55211
Bra010972	BraA08g025220.3C	0.865422	0.323216	0.887978	2.41674	1.23485	1.99723	0.159704	0	0.140143	1.40863	2.50364	0.691523
Bra010973	BraA08g025230.3C	86.9193	73.3624	70.5587	74.6658	62.4599	52.915	10.6426	3.89275	7.80371	17.0727	15.2571	18.54
Bra010974	BraA08g025240.3C	5.52292	6.79351	5.95075	0.838588	0.801105	1.19187	2.04029	0.698573	1.30245	0.080968	0	0
Bra010977	BraA08g025270.3C	178.145	200.241	185.804	61.5738	65.2759	123.04	49.9661	36.6865	45.8409	50.7747	50.9626	41.1733
Bra010978	BraA08g025280.3C	1.17124	1.91859	1.4711	1.62322	0.766037	0.836108	0.506997	0.384498	0.367058	0.936415	1.01587	0.829606
Bra010981	BraA08g025310.3C	2.63711	2.76559	4.12526	2.89845	3.09169	4.31905	1.13454	1.28849	1.31777	2.02285	2.14786	2.756
Bra010987	BraA08g025390.3C	18.3406	54.4238	41.8106	0.674822	0.239767	0.943945	23.0078	10.9048	22.0238	10.9355	5.69808	8.67867
Bra010993	BraA08g025480.3C	4.99496	9.19362	11.7809	12.445	15.0449	10.6245	13.4792	16.259	16.0985	18.5192	16.7515	14.1869
Bra010995	BraA08g025500.3C	1.46457	0.934696	1.71191	0.735091	0.885969	1.30859	0.455786	0.327884	0.519617	0.309562	0.300676	0.62311
Bra010998	BraA08g025530.3C	32.6932	17.5632	26.3297	42.1371	46.9078	24.9547	4.59591	3.39454	6.50343	21.0627	23.3897	19.9539
Bra011005	BraA08g025580.3C	0.88112	0.623028	0.606238	0.004374	0.021802	0.468638	0.04003	0.021387	0.034863	0.686579	0.892492	1.23005
Bra011007	BraA08g025590.3C	36.6588	46.6968	35.6673	66.5679	42.656	35.2396	21.9712	18.8921	16.732	27.5983	37.1684	27.2518
Bra011023	BraA08g025720.3C	0.677449	0.983696	0.766795	0.726745	0.339558	0.829773	0.08201	0.016584	0.137268	0.342796	0.273348	0.239448
Bra011033	BraA01g009000.3C	1.07345	1.22538	1.92405	2.72218	3.00551	2.21917	3.19752	3.16151	3.12865	3.97698	4.1388	3.80752
Bra011034	BraA01g008990.3C	15.0042	18.4678	12.8334	6.51976	5.26804	8.98957	6.36514	5.81326	6.12612	4.79339	6.83707	5.80475
Bra011037	BraA01g008960.3C	2.75159	3.91577	4.57969	10.4873	10.119	9.10703	7.98729	8.41386	9.31687	7.83827	5.36953	6.30101
Bra011049	BraA01g008840.3C	11.861	26.7207	28.2298	10.1197	9.17036	12.3617	17.418	13.5093	17.8027	31.5982	23.9321	23.2151
Bra011050	BraA01g008830.3C	0.963334	0.798371	0.975559	0	0.02159	0.350814	0.458922	0.137016	0.253516	0	0.114766	0.112216
Bra011051	BraA01g008820.3C	4.33683	3.15015	4.54693	0.038848	0.089512	2.31385	0.861462	0.326201	0.85794	0.226613	0.21356	0.377923
Bra011060	BraA01g008730.3C	42.7099	50.7914	57.8901	60.6969	57.267	52.0097	101.906	119.48	126.519	119.317	98.5252	107.301
Bra011068	BraA01g008620.3C	3.23204	3.10107	3.31357	6.06315	7.97555	6.29024	1.31183	1.19434	1.20099	2.95884	3.32115	3.00725
Bra011087	BraA01g008400.3C	8.48266	7.02262	9.07074	32.4289	37.189	15.9069	12.2907	11.863	11.4413	9.00779	9.76445	9.10401
Bra011098	BraA01g008300.3C	134.193	137.729	121.056	1.33771	0.379175	11.8601	20.8031	8.95002	17.1681	0.173936	0	0.127755
Bra011124	BraA01g008050.3C	10.4694	9.20079	9.5973	2.95198	2.7458	2.97459	0.853121	0.487581	0.812322	1.09822	1.46986	0.591945
Bra011141	BraA03g055290.3C	14.658	8.83332	12.1678	8.02352	10.3087	10.7063	6.56928	4.82221	5.15437	6.20494	7.37926	9.04944
Bra011159	BraA01g007650.3C	0.777772	1.35954	0.736613	0.595824	0.208006	0.402497	0.898282	1.1431	1.24594	1.10872	1.02627	1.14922
Bra011161	BraA01g007630.3C	2.0416	1.45186	1.36002	1.40412	2.17743	1.262	0.005365	0.029969	0.072214	0.314213	0.467548	1.0497
Bra011164	BraA01g007590.3C	18.6147	17.6586	16.9891	17.1964	13.9454	14.0517	5.98832	4.65579	6.25552	5.23835	5.02088	5.64991
Bra011165	BraA01g007580.3C	0	0	0.086749	0.372273	0.458523	0.200094	0	0	0	0.068153	0.05475	0.162578
Bra011171	BraA01g007520.3C	0.628995	1.90255	1.48424	2.47199	3.36072	2.93934	3.89888	3.34944	4.1594	3.21562	2.73208	3.74397
Bra011177	BraA01g007460.3C	10.0499	8.92491	8.63403	5.43029	4.38115	4.43735	9.12725	6.45326	7.9583	8.37776	8.19222	8.80979
Bra011179	BraA01g007440.3C	22.3936	16.9156	18.4662	175.76	182.291	108.932	62.0446	64.8205	59.6693	66.5942	61.905	56.2632
Bra011189	BraA03g055730.3C	3.54035	3.21695	2.88255	4.49567	5.23593	3.49772	2.63319	2.30671	3.36831	7.06824	7.10379	6.49176
Bra011191	BraA01g007330.3C	1.16185	1.6204	0.739791	0.458568	0.480348	0.501396	0.559172	0.340583	1.20036	0.951978	0.277531	0.752273
Bra011208	BraA01g007180.3C	748.933	549.798	642.748	923.778	892.056	817.611	395.027	396.307	387.079	473.93	461.219	439.096
Bra011220	BraA01g007010.3C	1.93392	2.85122	2.1427	0	0	0.127954	0.254711	0.254997	0.744874	0	0	0
Bra011228	BraA01g006880.3C	56.4659	45.6702	41.6184	15.6786	13.73	16.9563	14.6505	5.79213	9.98681	7.40778	7.54694	7.5833
Bra011236	BraA01g006800.3C	25.8747	41.9085	41.7859	56.0614	106.895	89.7866	106.455	107	108.22	110.759	97.953	106.501
Bra011237	BraA01g006790.3C	5.38587	5.2835	4.96623	6.12098	6.21455	5.96427	2.66093	1.90199	2.21199	3.39873	2.41612	2.51885
Bra011259	BraA01g006570.3C	14.2127	10.3324	9.40531	11.4565	12.8595	11.9414	3.68999	2.64901	4.11888	2.1273	2.65806	2.16114
Bra011265	BraA01g006480.3C	10.482	8.99164	2.05189	7.00666	8.19255	4.78845	8.28283	5.58783	4.25143	9.36471	17.6039	16.7614
Bra011286	BraA01g006240.3C	0.038417	0.718723	0.616032	1.12207	2.92118	2.80074	3.24035	2.79121	0.650804	2.44508	0.565363	1.69874
Bra011288	BraA01g006230.3C	2.95531	4.10604	3.6782	0.077193	0.489548	1.69429	0.539799	0.303058	0.820095	0.622672	0.460472	0.5286
Bra011292	BraA01g006200.3C	0.06603	0	0	0.060774	0.019338	0	0	0	0.039385	5.76539	5.58252	6.32892
Bra011306	BraA01g006070.3C	13.0567	8.77824	12.2869	0.533972	0.557721	4.0561	0.544822	0.699988	0.733412	0	0.100388	0.33132
Bra011309	BraA01g006030.3C	1.19256	0.769951	2.12698	0	0.126405	0.557728	1.51991	0.133195	0.553564	0.033313	2.80609	0.175336
Bra011312	BraA01g006000.3C	3.3514	3.04609	3.08354	0.97007	0.603604	1.14731	0.803212	0.984474	0.873107	0.377913	0.513975	0.517112
Bra011327	BraA01g005840.3C	21.8237	24.4472	25.2928	12.1132	12.8841	14.2921	20.9907	17.1072	24.1803	18.6995	16.5666	17.9072
Bra011332	BraA01g005780.3C	4.34882	4.40312	3.84226	0.335254	0.199612	1.32906	1.10255	0.200738	0.845433	0.293426	0.838629	0.833487
Bra011339	BraA01g005710.3C	18.4751	23.153	24.1147	38.1767	34.1098	31.8983	11.4629	14.621	12.3419	10.7339	11.2577	10.6905
Bra011351	BraA01g005580.3C	23.101	18.9983	16.2223	7.08127	4.75222	8.12242	4.18754	2.19022	3.77796	2.30564	2.3469	2.03575
Bra011353	BraA01g005550.3C	135.495	106.687	103.166	141.261	120.755	100.034	11.2749	2.65922	4.71379	0	0	0
Bra011362	#N/A	5.97583	5.87123	5.8771	0.254834	0.56928	1.55387	0.896522	0.202662	0.71126	0.632881	0.67572	1.15748
Bra011363	BraA01g005460.3C	0.782678	0.064272	0.220383	0.267917	0.194789	0.138984	1.64897	1.63243	3.39625	0.052763	0.203614	0.140939
Bra011365	BraA01g005450.3C	0.89529	1.73998	1.89411	0	0	0.032088	0.85317	0.137226	0.890639	0.057246	0	0
Bra011384	BraA01g005230.3C	0.057579	0.104526	0.064657	1.54279	0.962506	0.889333	0.137558	0.26913	0.279025	0.304097	0.299053	0.185108
Bra011396	BraA01g005120.3C	3.49873	4.20347	3.2878	2.83832	2.57764	3.0353	1.77359	1.39107	1.90034	1.9104	2.10672	2.06799
Bra011399	BraA01g005090.3C	1.77632	1.36672	0.982061	0.580208	0.568323	0.359825	0	0.064477	0.727941	0.208826	0.091797	0.06633
Bra011400	BraA01g005090.3C	1.98402	1.20476	2.59707	0.867403	0.35718	1.45141	0	0	0	1.11591	0.560234	0.628572
Bra011402	BraA01g005010.3C	6.18278	3.82515	8.27936	1.80253	1.20248	3.61858	1.20479	0.819033	1.00177	2.7097	1.89367	1.41028
Bra011403	BraA01g005000.3C	2.20475	2.41607	3.02775	3.88475	3.31901	4.28026	5.52951	4.98556	5.77918	5.59141	5.37501	4.27841
Bra011406	BraA01g004970.3C	1.00289	0.578805	1.12599	22.2222	19.2819	9.92309	1.1118	0.479957	0.442443	0.23614	0.386502	0.260826
Bra011414	BraA01g004890.3C	5.15617	4.32841	4.45548	2.63645	2.16954	3.71867	0.91143	0.766572	1.03626	0.836051	1.16673	0.604217
Bra011422	BraA01g004800.3C	30.63	16.4998	25.8149	46.312	37.6848	31.291	20.6998	20.4065	24.4662	17.612	16.2464	15.5181
Bra011433	BraA08g016650.3C	4.13964	4.94283	3.01661	2.30237	2.64259	5.44448	2.20113	1.47441	1.64195	1.44533	1.50105	1.53979
Bra011440	BraA01g004620.3C	2.32468	2.3768	1.84725	1.53686	1.06868	1.14676	0.958763	0.554162	0.959047	0.880147	0.889464	1.38784
Bra011456	BraA01g004490.3C	25.3098	23.2859	25.577	24.528	27.3326	23.1038	12.552	11.9043	11.9193	13.8733	16.3687	13.2412
Bra011466	BraA01g004390.3C	21.2264	18.5116	16.1475	21.9361	17.015	14.6803	5.67558	5.54065	6.18884	8.79411	9.39573	10.5845
Bra011475	BraA01g004320.3C	4.56125	2.62617	3.68458	3.14591	2.6525	3.74135	0.382241	0.339425	0.661905	2.61976	4.52449	3.69033
Bra011479	BraA01g004290.3C	7.09599	6.35887	7.45136	7.85245	7.12475	6.87998	1.00025	1.71368	1.40157	6.25725	5.11838	5.61068
Bra011483	BraA01g004250.3C	6.87772	17.4229	12.2046	0.715726	0.747034	0.750622	6.20754	1.27029	6.87006	0.898795	0.61281	1.14728
Bra011484	BraA01g004240.3C	6.08672	7.63901	9.57434	11.0559	10.4064	8.22504	1.64638	1.13771	1.61011	1.69806	1.47042	1.69613
Bra011491	BraA01g004170.3C	0.721401	0.809848	0.770028	0.523012	0.668993	0.83863	0.183376	0.307818	0.458232	0.591074	0.510739	0.512496
Bra011502	BraA08g016940.3C	1.07755	0.591294	0.442899	0.919522	0.638551	0.287858	0.088512	0	0	0.331213	0.308336	0.779913
Bra011506	BraA01g004070.3C	36.3846	32.1151	30.5781	18.2727	16.2008	17.7871	20.0358	20.5867	21.0841	25.3175	19.8576	22.7069
Bra011510	BraA01g004030.3C	0.194358	0.457942	0.214876	15.0934	13.8284	9.84505	0.129892	0.447811	0.113431	0.154901	0.229085	0.281113
Bra011512	BraA07g026530.3C	1.58766	0.748617	1.51261	0.209799	0.477436	0.350078	0.588569	0.619324	0.469231	0.241412	0.372344	0.443701
Bra011513	BraA01g004000.3C	1.29672	1.40843	1.33427	1.62401	2.02369	2.18094	3.27732	1.95606	2.45436	3.50861	3.39549	2.77099
Bra011522	BraA01g003910.3C	10.5529	13.9924	15.3615	9.38356	9.57465	12.7577	20.3179	21.3052	22.6357	23.917	19.6437	21.5146
Bra011525	BraA01g003880.3C	0.279622	0.54034	0.551585	0.008865	0.046651	0	0.156341	0.072781	0.058071	0	0.031148	0
Bra011532	BraA01g003820.3C	1.57831	1.04484	1.09912	0	0	0.108763	0.128891	0.142011	0.142981	0	0	0
Bra011534	BraA01g003800.3C	1.23918	1.60019	1.43206	0.019757	0	0.274606	0.371423	0.166754	0.344865	0.045236	0.025369	0.02169
Bra011540	BraA01g003740.3C	3.32597	1.59647	2.17941	3.26335	3.43035	3.70322	0.452406	0.497836	0.587156	1.26016	1.60831	1.19678
Bra011544	BraA01g003710.3C	1.13195	3.36059	3.55576	0.10205	0.053971	0.075911	2.87662	1.81111	3.07155	3.18349	0.983858	2.17216
Bra011554	BraA01g003610.3C	0.601454	1.12452	0.698186	0.523828	0.403644	0.318143	1.04237	1.71276	1.59376	1.57563	0.603281	0.996446
Bra011555	BraA01g003600.3C	0.55144	3.13664	1.55732	0.073404	0.208157	0.085126	0.18535	0.358402	0.415925	0.942891	0.295623	0.573526
Bra011559	BraA01g003550.3C	15.4974	15.1213	12.4757	3.79602	3.79323	3.83671	5.54968	4.57006	5.63288	4.22729	4.17354	2.00072
Bra011560	BraA01g003540.3C	7.01297	7.01821	5.4848	8.59484	7.86574	4.45855	14.3011	15.2161	14.6455	14.211	11.4748	9.72753
Bra011563	BraA01g003510.3C	6.07643	3.10469	3.95854	2.88334	3.95236	4.02753	1.3059	0.709813	1.32576	0.475758	0.158613	0.206142
Bra011566	BraA01g003480.3C	216.801	138.442	145.698	234.056	201.376	151.894	13.1523	1.94286	12.9183	188.076	307.977	227.914
Bra011572	BraA01g003420.3C	0.417702	0.408472	0.525027	0.126711	0.092252	0.071036	0.133807	0.145488	0.169974	0.011234	0.150753	0.06507
Bra011577	BraA01g003370.3C	85.4499	89.4661	77.2432	0.654072	0.260703	5.33102	13.1985	5.55431	13.9408	0.419896	0.367881	0.444325
Bra011581	BraA01g003310.3C	0.997429	1.58565	1.95164	1.41572	1.84045	1.50522	7.12322	3.23587	5.35428	6.1511	4.91038	3.60069
Bra011582	BraA01g003300.3C	6.42427	3.326	5.29353	12.1858	10.8391	6.98197	2.51059	2.27438	2.60076	6.85679	8.26878	6.65715
Bra011584	BraA01g003280.3C	1.00413	0.145577	0.815303	0.773085	0.414233	0.416074	0.125306	0.047554	0.017105	0.270711	0.175166	0.264619
Bra011590	BraA01g003230.3C	7.77449	9.27199	8.73559	1.94472	1.30347	1.16434	2.69823	1.64557	3.22215	0.705984	0.68649	1.34167
Bra011601	BraA01g003120.3C	2.40637	1.43491	1.04003	0	0	0.039638	0.014685	0.013803	0.109406	0.024512	0	0
Bra011606	BraA01g003070.3C	8.48535	8.97337	10.5288	9.74405	10.5041	11.8988	17.5685	18.7776	19.114	25.3898	20.7323	20.9541
Bra011611	BraA01g003020.3C	3.86202	3.44129	3.052	0.18727	0.109625	0.656994	0.56986	0.180503	0.465392	0.093586	0.118107	0.149212
Bra011614	BraA01g002990.3C	1.96412	1.84564	1.26604	4.43148	5.32127	2.57755	1.07361	0.585404	0.276692	5.37004	2.00387	4.46198
Bra011628	BraA01g002850.3C	13.3602	19.2353	19.4475	0.269559	0.166349	0.644437	5.27469	2.89969	4.24962	0	0	0
Bra011630	BraA01g002830.3C	0.262185	0.084749	0.373659	5.58304	6.90858	2.87732	0.744301	0.55221	0.218507	0.282051	0.329203	0.356536
Bra011631	BraA01g002820.3C	40.9865	56.1867	61.5472	0.479487	0.047215	0.395834	21.8423	9.14058	17.4571	0.196543	0.031623	0.110202
Bra011638	BraA01g002750.3C	24.2529	25.2814	25.7228	24.5072	21.513	19.8408	11.6196	8.07444	11.4739	8.99663	11.0827	9.56043
Bra011640	BraA01g002730.3C	0.353034	0.511108	0.261175	0.148875	0.180632	0.767173	0	0.035912	0	0.923537	1.10101	1.00132
Bra011651	BraA01g002620.3C	11.4603	9.60973	11.0456	1.56919	1.28338	2.92702	3.28733	1.34979	2.02566	0.721639	0.718229	0.761325
Bra011660	BraA01g002530.3C	34.5737	22.4988	28.0975	29.2479	24.2451	22.4613	4.5941	0.916949	1.25497	0.457612	0.830347	0.419236
Bra011672	BraA01g002410.3C	0.677394	0.232635	0.042687	1.17928	0.528566	0.592613	0.051295	0	0.143731	0.688261	2.29271	1.5809
Bra011673	BraA01g002400.3C	1.59408	2.33574	2.01599	2.61639	3.77535	3.17306	1.53062	0.447051	1.39611	0.885661	0.774834	1.73025
Bra011678	BraA01g002350.3C	1.8391	5.2207	4.44877	1.96227	1.73926	3.58317	8.25933	8.14295	8.744	8.29658	5.15623	7.19368
Bra011683	BraA01g002300.3C	3.93036	8.45849	8.60133	0.845003	1.28773	0.741176	2.98031	0.743261	2.99684	2.03578	2.54235	1.34078
Bra011692	BraA01g002210.3C	1.4116	1.66065	1.70701	2.348	1.3645	2.18197	2.13118	2.25922	2.43212	4.6528	4.20635	4.86277
Bra011694	BraA01g002190.3C	0.155908	0	0.08502	2.14108	1.55816	0.602075	0.152886	0.160311	0	0.264941	0.070258	0.183853
Bra011696	BraA01g002170.3C	45.9217	42.6562	36.0078	54.4265	48.9895	49.0861	8.47525	4.15514	5.59063	5.13871	4.54089	4.21067
Bra011711	BraA01g001980.3C	1.20112	2.72535	2.79846	6.50338	6.09875	5.15568	14.7566	16.1389	17.039	4.68494	5.88106	4.19118
Bra011720	BraA01g001890.3C	7.29311	9.82918	8.865	16.8187	17.2211	17.197	16.3232	20.6707	21.8777	12.8301	13.8599	14.4274
Bra011721	BraA01g001880.3C	8.75532	9.08965	8.13804	5.82286	6.69105	10.0035	1.49527	1.16279	2.24785	1.34481	1.28876	1.37609
Bra011722	BraA01g001860.3C	0.826647	1.49333	1.56453	4.59647	3.95344	2.80697	3.26619	3.39525	1.95373	3.54626	4.35234	4.03952
Bra011730	BraA01g001790.3C	2.13341	1.49753	1.55223	1.56912	1.63028	1.46968	0.26224	0.18673	0.372389	2.3857	3.93275	2.67705
Bra011731	BraA01g001780.3C	64.3795	39.2567	47.3872	70.0638	59.8347	35.641	2.71719	0.524797	0.873123	65.813	74.5938	66.8077
Bra011732	BraA01g001770.3C	15.8865	12.4543	12.2444	22.6393	19.3978	14.4433	2.41149	0.171365	0.470096	0.272774	0.119396	0.246838
Bra011739	BraA01g001700.3C	1.67521	1.38726	0.985983	0.535863	0.345663	1.01435	0.320285	0.509137	0.267997	0.466524	0.31157	0.035226
Bra011755	BraA01g001540.3C	2.15628	0.806594	1.22435	31.1692	41.9932	20.8355	4.02828	3.92861	3.47667	4.7143	3.48479	3.72507
Bra011758	BraA01g001490.3C	0.494068	0.534468	0.418543	0.997164	1.19939	0.565291	0.328326	0.103123	0.241857	0.104993	0	0.142373
Bra011760	BraA01g001480.3C	3.98284	2.87494	3.01854	0.022973	0.03921	0.802412	0.169902	0.068079	0.20531	0	0	0
Bra011761	BraA02g012430.3C	5.43335	5.22156	6.50642	121.424	138.273	74.1002	10.7218	12.358	9.68888	4.00718	7.5044	4.79529
Bra011765	BraA01g001430.3C	34.1632	38.0324	40.0574	28.7768	26.0267	13.1463	21.2605	9.05115	13.2078	3.86313	19.6621	0.796774
Bra011766	BraA01g001420.3C	50.6119	50.1119	58.5535	40.1449	37.3096	97.7082	33.0134	28.3784	22.4254	15.3114	29.2483	24.6855
Bra011771	BraA01g001360.3C	4.52953	5.29793	5.04604	3.93238	4.63316	5.49975	2.40917	2.08471	2.97205	2.38443	3.05647	1.37239
Bra011772	BraA01g001340.3C	4.77752	4.07881	4.85493	12.5233	11.6613	10.4547	17.9133	15.4903	15.4105	12.4478	10.8816	11.7527
Bra011779	BraA01g001270.3C	62.0769	44.9626	41.0058	13.4773	14.396	21.4777	35.1755	24.4931	33.8153	27.913	25.9041	28.3467
Bra011785	BraA01g001210.3C	5.152	9.71037	9.9965	8.65075	8.52376	8.21578	1.0318	0.707394	1.2391	2.98351	5.71536	5.13108
Bra011789	BraA01g001180.3C	7.3035	6.76275	4.91786	0	0	0.923032	0.334144	0.15717	0.331646	0	0	0
Bra011792	BraA01g001150.3C	246.824	338.819	346.183	170.328	164.996	162.911	233.533	206.651	268.61	237.977	202.135	222.781
Bra011794	BraA01g001130.3C	2.8931	4.01733	2.09406	3.05281	2.00373	4.10194	1.27617	1.40352	4.17086	88.1744	89.4115	86.2565
Bra011795	BraA01g001120.3C	26.6709	29.7171	32.4102	27.8744	26.0475	25.8985	32.0978	35.2942	31.921	5.21723	6.40957	5.14702
Bra011797	BraA01g001100.3C	2.42496	2.22443	2.15485	0.656179	0.275229	1.01275	0.104131	0	0.402475	0	0	0
Bra011799	BraA01g001080.3C	1.04288	1.21959	1.50542	1.86389	2.39602	0.934316	2.66284	2.40098	2.37765	3.50724	3.44911	4.37493
Bra011802	BraA01g001050.3C	0.973263	0.849993	0.958865	0.290455	0.163241	1.54373	0.016425	0.041374	0.071199	2.57273	2.27589	2.69232
Bra011811	BraA01g000930.3C	0.853676	1.6563	1.51645	1.76919	2.08129	1.25713	0.572568	1.09394	0.773672	0.858297	0.259526	0.083927
Bra011814	BraA01g000890.3C	3.01763	3.76964	3.01316	0.172258	0.137909	0.825889	1.43188	0.409697	1.03871	0.841556	0.795457	1.13763
Bra011830	BraA01g000700.3C	52.419	23.9491	25.3167	31.1379	25.9277	23.7742	118.523	95.5976	111.983	97.7459	98.9411	92.2454
Bra011837	BraA01g000650.3C	1.19702	0.27545	0.968735	0	0.184806	1.49491	0	0	0.077068	1.13249	2.04557	1.60006
Bra011840	BraA01g000620.3C	38.1321	36.6583	35.6525	23.6539	30.9909	29.811	4.6113	2.00581	3.18731	9.46959	11.6954	12.1152
Bra011846	BraA01g000550.3C	8.00784	10.7763	12.1923	0.251177	0.130584	0.412538	8.55324	2.19851	5.67008	0.041688	0.168281	0.144362
Bra011851	BraA01g000490.3C	1.67316	1.89801	1.43914	0.361717	0.300468	1.65867	0.172592	0.155871	0	0.704387	0.302063	0.533951
Bra011853	BraA01g000500.3C	2.77012	2.0559	2.39098	0.275293	0.17496	0.765442	0.190809	0.06186	0.081718	0.345329	0.687909	0.589446
Bra011875	BraA08g022630.3C	2.64865	6.4331	5.40468	0.123004	0.051678	0.104338	2.06529	0.576428	2.40833	0.179619	0.137205	0.096808
Bra011876	BraA01g000280.3C	10.0275	7.82475	7.90149	0.578285	0.241245	0.378191	4.98148	2.2197	4.15557	0	0	0
Bra011881	BraA01g000230.3C	5.7475	4.41916	5.67621	5.86873	5.37101	5.60914	1.98229	1.45196	2.29767	4.43646	5.30973	5.48258
Bra011888	BraA01g000160.3C	0.500259	0.367292	0.601708	0.461229	0.351813	1.07207	0.080904	0.047407	0.087606	0.892711	1.11892	0.678975
Bra011889	BraA01g000150.3C	1.63198	1.36254	1.2787	1.71226	1.35901	2.51508	4.4808	5.60607	5.61585	5.85188	3.34833	4.47745
Bra011891	BraA01g000130.3C	1.19402	0.420861	0.987194	0.656105	0.569633	1.57636	3.93718	2.40099	2.29169	5.16577	4.15456	2.94503
Bra011893	BraA08g022830.3C	9.93967	12.3077	10.6751	9.93705	11.4537	10.7733	1.74435	1.11944	1.83495	2.05042	2.87347	2.4411
Bra011895	BraA01g000110.3C	1.82416	1.79237	1.56377	0.630224	0.063111	0.730773	0.339554	0.21818	0.146076	0.240018	0.167707	0.164015
Bra011900	BraA01g000060.3C	10.5563	10.0231	10.1159	0.109989	0.014109	0.912058	2.08592	0.819964	1.66889	0.037938	0.049864	0
Bra011928	BraA07g019060.3C	26.8521	30.2251	22.6454	11.2122	12.5796	21.6576	13.0123	11.2161	10.8929	10.3816	12.4593	10.7543
Bra011933	BraA07g019010.3C	21.9787	19.7605	22.019	0.874652	0.215236	7.917	1.53496	0.821955	1.47913	1.04437	0.808596	1.29441
Bra011947	BraA07g018820.3C	2.5123	5.8468	3.93439	4.43971	3.87003	1.60741	2.32696	1.80645	1.17836	4.50641	4.16467	3.06537
Bra011948	BraA07g018810.3C	1.68873	2.05974	2.55751	1.57184	1.20672	1.37629	1.17532	0.50574	0.578631	0.40657	0.595571	0.6075
Bra011960	BraA07g018690.3C	3.76426	5.52961	5.9152	2.05623	1.72057	3.89217	2.0833	2.24181	2.94771	3.11403	2.20089	2.53315
Bra011962	BraA04g020220.3C	0.509774	0.235167	1.07945	1.80589	1.70424	0.809974	1.92666	1.34958	2.20261	1.21892	1.19061	2.13862
Bra011969	BraA07g018600.3C	5.80322	5.64471	5.588	0.194389	0.050673	1.52749	0.410868	0.044773	0.202267	0	0	0
Bra011970	BraA07g018590.3C	13.7996	15.7932	17.6502	14.0708	11.4024	12.4327	7.50501	5.81222	1.09062	8.60941	6.77294	5.72898
Bra011976	BraA07g018530.3C	25.8909	18.8425	18.8878	0.884822	0.935496	2.48748	2.64771	1.1317	1.62374	0.881003	0.90896	0.704139
Bra011977	BraA07g018520.3C	2.62793	2.40088	2.03855	1.81057	1.4	2.30555	0.972713	0.937094	1.3257	0.967116	1.16516	0.946968
Bra011986	BraA07g018450.3C	60.1669	47.5214	49.9988	31.5704	31.672	39.7936	21.6659	17.3115	21.6095	15.9224	14.6674	15.1647
Bra012025	BraA07g018080.3C	0.086627	0	0.070213	2.27552	3.03313	0.893681	0	0	0.053085	0.101728	0.314157	0.150305
Bra012052	BraA07g017760.3C	22.7477	16.4726	27.3815	33.6684	50.4183	32.3622	63.5797	40.899	61.4897	50.2867	54.7377	35.0835
Bra012056	BraA07g017710.3C	54.1471	40.2654	38.7224	24.9075	28.9055	26.9308	3.48319	0.279941	2.30984	2.20699	4.824	2.83593
Bra012084	BraA07g017370.3C	1.67524	1.65646	2.03615	2.47042	2.88653	1.83475	4.54663	4.76905	4.70566	5.08194	3.20517	5.28439
Bra012096	BraA07g017220.3C	6.26262	6.084	5.49102	0	0	0.642237	0.292037	0.158146	0.433685	0	0.037822	0
Bra012097	BraA07g017210.3C	29.5904	24.997	23.893	16.7211	17.4042	14.2113	12.8585	12.607	13.6499	10.9755	12.3273	12.0575
Bra012112	BraA07g017050.3C	3.28212	2.23827	2.05398	0.026018	0.017342	0.795009	0.19352	0.006009	0.647675	0.156262	0.045136	0.119033
Bra012117	BraA07g017000.3C	4.3211	7.75163	7.35733	4.04588	2.9669	8.40797	10.0572	9.76147	10.397	7.41665	9.82518	8.91501
Bra012127	BraA07g016880.3C	75.4688	47.994	51.3935	51.1769	58.7184	61.1291	140.425	156.834	146.928	128.878	129.444	135.79
Bra012155	BraA07g016560.3C	0.827228	1.79583	2.89963	1.38967	2.35191	3.41076	3.91026	3.97426	4.18749	3.12303	2.30743	3.34258
Bra012158	BraA07g016530.3C	4.7764	3.33511	4.60395	8.8393	7.34398	7.22982	8.1047	7.59708	10.5008	9.85075	8.05006	8.23878
Bra012162	BraA07g016510.3C	4.63213	1.51351	4.68637	2.13618	2.65866	3.09264	9.82542	8.73716	7.77281	7.78026	8.94914	6.64589
Bra012172	BraA07g016370.3C	0.659623	0.565198	1.09576	1.40313	1.1803	1.35163	0.059884	0.182669	0.082081	1.76538	1.2376	1.42929
Bra012183	BraA07g016250.3C	5.50589	7.47204	6.85915	0.376565	0.94873	1.84541	2.24109	1.80373	2.60015	1.48308	1.07561	1.42699
Bra012190	BraA07g016200.3C	34.1942	32.0617	31.4532	41.6117	36.4746	39.0707	14.4237	9.34307	13.2303	10.5114	11.768	10.1507
[truncated: 5,139 more rows]

## Sheet: Long non-coding RNAs
Supplemental data 1. Expression data of differentially expressed protein-coding genes and non-coding RNAs
ID of transcripts	Expression in B line			Expression in A line			Expression in P line			Expression in O line
	L13	L14	L15	L16	L17	L18	L19	L20	L21	L22	L23	L24
MSTRG.10100.6	0.454804	1.12885	1.43995	0	0	0.198898	0.375453	0.196327	0.126691	0.428635	0	0.46806
MSTRG.10192.4	0	0	0	0	1.81479	0	2.95972	0	1.80479	0	2.23756	0
MSTRG.10339.1	92.3688	324.423	189.732	236.278	377.02	447.009	1935.53	1913.52	1011.33	541.593	833.261	1093.93
MSTRG.10343.1	13.3789	0.099302	10.4858	0.29781	0.132004	1.36756	5.31503	1.18617	3.0965	0.375249	0	0.225313
MSTRG.10552.1	2.80192	0.281322	0.092453	11.4989	13.4491	0	17.1997	18.4737	16.5545	14.4694	0	8.69782
MSTRG.10680.1	20.4194	14.5022	13.1214	7.04892	5.84943	14.1924	3.34118	2.94396	2.54432	5.18817	3.74692	4.28014
MSTRG.1090.1	10.686	4.74316	5.33118	7.55095	4.86301	4.49114	1.99391	0.052858	0.378844	3.33627	1.55945	3.12031
MSTRG.10921.1	0.424219	0.560748	0.349045	1.30905	1.47028	1.04227	1.51346	0.919376	0.52011	6.30628	5.50467	4.26596
MSTRG.10921.2	0	0	0	0	0	0.087879	0	0	0.082541	1.90225	1.47093	1.12431
MSTRG.10948.1	0.010678	0.020838	0.021788	0.28816	1.10807	0.99989	0.042377	0.006943	0.036907	0.026504	0.130595	0.050832
MSTRG.11057.1	0.44776	0.248894	0.076124	0.060272	0	0	0	0	0	2.87086	2.42248	1.83326
MSTRG.11146.1	5.10216	2.52415	3.90471	0	0	0.602171	0	0	0	0	0	0
MSTRG.11296.2	0.766313	1.61269	5.90576	0.680604	0.515582	0.967812	4.21659	3.75585	5.43338	5.12705	4.53616	5.57991
MSTRG.11784.1	10.1641	7.57413	5.81484	0.319505	0.501835	0.889619	1.59353	0.698789	1.83525	0.305751	0.190553	0
MSTRG.11806.7	0	0	0	0	10.6239	5.21668	9.6714	0	0	0	0	8.46791
MSTRG.11855.1	0.819159	0.960584	0.903247	0.035508	0	0.279481	0.155316	0	0.273676	0.00625	0.051816	0
MSTRG.1209.1	2.93438	3.01162	2.18917	0	0	0.060281	0.679307	0.167602	0.501971	0.024362	0	0
MSTRG.12231.1	93.6369	73.1955	71.7887	0	0	10.8674	14.9082	7.26874	17.0636	0	0	0
MSTRG.12239.1	152.607	105.583	125.988	0.656169	0.59286	8.76325	23.6194	11.2372	21.6966	0	0	0
MSTRG.12242.2	108.708	98.4473	88.3265	0.681356	0.541975	11.4401	26.2268	12.2153	13.2265	0	0	0
MSTRG.12676.1	0.036874	0	0.063033	2.6413	3.41928	1.94639	0.124252	0.061392	0.081745	0.046899	0.104818	0.057791
MSTRG.12882.1	0.453242	0.678787	0.24844	1.9965	2.52796	0.801828	0.120192	0	0	0.213442	0.622923	0.531803
MSTRG.13259.1	5.19987	6.60494	6.07439	0	0	0.107823	5.21488	1.90888	4.77572	0	0	0
MSTRG.13597.1	8.98833	15.7646	12.9039	0.139991	0.061387	0.1363	6.05026	1.72286	6.59054	0	0	0
MSTRG.1364.1	0.790673	0.470353	0.571959	0.17052	0.169316	0.095962	0	0.05621	0.045815	5.0711	3.96078	5.34214
MSTRG.13823.1	1.25511	1.05517	1.06688	2.07408	1.96002	1.54536	0	0.06823	0.053314	0	0.232496	0
MSTRG.13936.3	0	0	0.114991	2.4272	1.80824	0.723173	0.167357	0.01038	0	0.032549	0	0
MSTRG.14028.1	0.580797	0.991407	1.07851	0	0	0.059284	0.079973	0	0.10285	0	0	0
MSTRG.14311.1	1.78249	2.26378	1.51231	2.27895	0	0	2.19548	1.95702	2.26188	0	0	0
MSTRG.14905.1	5.1148	3.48983	7.15946	0.724002	0.11395	0.525712	0.490845	0.324457	0.57759	0	0	0.104766
MSTRG.15027.1	0.369364	0.407321	0.304721	0.068454	0.602104	0	0.050321	0	0	0.720766	1.42096	0.963115
MSTRG.1513.1	2.35676	0.984682	0.64796	0.144268	0	0.952614	0.52583	0.176354	0.329644	0	0	0
MSTRG.15315.1	25.136	11.6289	13.4995	28.5531	29.6115	12.398	4.35947	1.23551	1.52098	8.90793	5.10182	11.2471
MSTRG.15374.1	2.32638	1.84213	0.875279	0	0	0.111353	0.769269	0.123453	0.429378	0	0.055586	0.108756
MSTRG.15587.2	4.81552	1.46997	2.95029	0.517024	0.232863	1.13976	0.368543	0.48274	0.676639	0.369379	0.508283	0.135527
MSTRG.1571.1	0.476482	1.98942	0	4.53386	1.039	0.080189	0.239991	0	0	0.897262	3.65736	2.68355
MSTRG.1571.4	1.78074	3.16959	0.030607	7.63316	0.699362	0.296487	0	0	0	2.06319	3.77236	2.17428
MSTRG.15857.1	109.392	100.916	82.8956	0.725802	0.203822	5.11438	17.5123	9.30491	23.8819	0	0.077833	0.076569
MSTRG.15930.2	2.0222	3.2492	1.93637	4.1489	1.78156	1.01572	2.8044	0.967019	3.81303	12.1421	14.0008	14.7402
MSTRG.16067.1	1.89401	1.36125	1.09878	0	0.100828	0.821252	0.127677	0.079138	0.095125	0	0.045956	0.015555
MSTRG.16171.1	3.18609	2.5053	3.7689	0.068954	0	0.848158	0.326108	0.067207	0.109923	0.039469	0	0
MSTRG.1622.1	1.29825	1.91459	2.18427	2.05298	1.62266	0.353419	5.33355	5.66546	5.64309	4.51499	4.60037	4.28944
MSTRG.16333.1	2.13167	5.28163	6.25695	0.511178	0.764632	2.58252	1.66991	0.234515	1.63916	0.428571	0.449067	0.646323
MSTRG.16333.2	7.0345	9.46573	6.3151	2.38829	1.8254	5.69038	4.3041	2.51821	4.19148	2.41489	0.899361	0.001401
MSTRG.16388.1	118.124	91.4836	99.8981	0.482951	0.27742	10.7696	22.2886	9.54886	20.6926	0	0	0
MSTRG.16423.1	3.02418	1.55283	1.69431	0	0	0.166636	0	0	0	0	0	0
MSTRG.165.1	1.09298	1.9856	2.40764	0.039154	0.063273	0.035985	0.423278	0.153931	0.557361	0	0	0
MSTRG.16864.1	4.09944	1.93195	2.65004	0.675336	0.343699	1.23946	0.446543	0.505825	0.593714	0.198603	0.357239	0.214257
MSTRG.17104.1	5.16452	2.80196	6.62269	0.793257	1.03983	1.42999	1.18778	0.773417	0.523569	0.530248	0.409561	0.339985
MSTRG.17213.1	0.721977	0.866653	0.955901	0.527143	0	1.26879	0.140407	0.159369	0.052292	0	0	0
MSTRG.17408.1	2.53044	2.0285	2.73618	1.16744	1.42032	2.24829	0.194384	0.163208	0.302062	0.598023	0.426086	0.628023
MSTRG.1750.1	0	0	0	3.28018	2.21785	0.69822	0	0	0	0	0.394879	0.161001
MSTRG.17519.1	4.78235	9.8638	6.4166	0.091701	0.077474	0	4.92253	2.17437	6.37661	0	0	0
MSTRG.17813.1	0	0	0	0	0	0	0	0.668443	1.47945	3.95362	3.11601	4.18636
MSTRG.17964.1	0.362009	1.05293	0.912683	0.49015	0.65426	0	2.99082	1.45743	1.41522	2.23443	2.13897	3.67716
MSTRG.17965.1	0	0.050046	0	0.066359	1.03455	1.17475	0.993592	1.66697	2.04204	1.6134	0.613541	0
MSTRG.18350.1	0.998202	0.335961	0.678858	0	0	0	0	0	0.069321	0	0	0
MSTRG.18645.1	0.617305	0.866007	1.0231	0.334659	0.198419	0.844126	0.258839	0	0.138541	0	0	0
MSTRG.18645.2	0.928103	1.39038	0	0.432017	0.789764	0.869916	0.192725	0	0	0	0	0
MSTRG.18645.4	0.74767	0	0.817244	0.175824	0.441961	0.705599	0	0	0	0	0	0
MSTRG.18645.5	0.598379	0.646833	0.510432	0.266047	0.216541	0	0.219525	0	0	0	0	0
MSTRG.18646.1	5.96332	4.61699	5.73495	0	0	1.04019	0.183837	0	0.099799	0	0	0.069073
MSTRG.18646.2	23.2188	19.8435	21.4061	0	0	3.32058	2.56774	0.791841	2.71221	0	0	0
MSTRG.18898.1	22.8499	15.5768	18.0528	32.2081	31.2095	25.0759	3.74423	1.32726	2.96874	1.08237	1.34429	0.732289
MSTRG.19026.1	649.909	503.684	468.113	454.089	356.353	369.526	357.177	242.487	178.346	409.82	408.703	475.059
MSTRG.19026.2	200.833	168.834	82.6336	0	192.848	0	21.2501	6.54573	0	138.335	0.040003	0.219839
MSTRG.19026.3	0	0.151142	0	0	31.6412	0	0	13.4115	23.7767	38.7149	22.5081	0
MSTRG.19083.1	160.483	119.748	117.541	0.766297	0.052391	12.9105	29.6193	11.9254	23.1663	1.94949	1.13034	1.31909
MSTRG.19267.1	3.44741	2.42849	1.46616	1.4613	1.7929	3.68513	0.181521	0.062189	0.150647	4.34312	2.99568	4.14341
MSTRG.19310.1	131.08	103.128	109.528	0.748564	0.458643	6.44954	18.2033	8.76613	17.1012	0	0	0
MSTRG.19321.1	121.507	90.8508	102.979	0.65326	0.150453	7.3334	21.809	9.3106	18.5534	0	0	0.195501
MSTRG.19557.1	3.35034	4.07461	3.13884	1.2276	1.33476	1.68311	0.84346	0.4758	0.69164	0.441577	0.353487	0.481283
MSTRG.19566.1	3.34373	1.47228	2.47717	8.74303	4.25124	2.86325	0.242168	0.031208	0.094326	0.928292	3.23346	1.37337
MSTRG.19606.1	3.72086	0.974586	2.37414	2.02593	1.10731	0.879984	0.632831	0	0.05932	0.639743	0.417565	0.379822
MSTRG.19684.1	0.513013	0.731977	1.37599	0.334396	0	1.35627	0	0.219428	0	3.39642	2.08362	3.64681
MSTRG.19688.1	5.85588	8.72183	0.307777	1.6221	6.69896	1.11419	9.32322	13.878	9.53553	0.075527	0	0
MSTRG.19906.1	0.892344	0.355329	0.497322	0.234863	0.275806	0.508577	0.059474	0.032065	0.20388	0	0	0
MSTRG.19907.1	0	0	0	0.124545	0.015032	0	0	0	0	3.59586	3.24923	2.42517
MSTRG.19908.2	0	0	0	0	0	0	0	0	0	0.490217	0.372716	0.522992
MSTRG.19908.3	0	0	0.009035	0.026754	0.007543	0	0	0.008731	0	0.511817	0.558871	0.159188
MSTRG.19908.4	0	0	0	0	0	0	0	0	0	0	0.923141	0.706161
MSTRG.19954.1	2.58245	1.18244	2.77586	0.066595	0	0.062671	0	0	0.087676	0	0	0
MSTRG.20068.1	70.0378	32.1598	67.881	0.092208	0	3.78093	9.0297	0.970989	5.64754	0	0	0
MSTRG.20076.1	1.29658	1.98684	0.615844	0	0	0.504312	0	0.131075	0	0	0	0
MSTRG.20239.1	0.675218	0.479738	0.324708	0.352892	1.0796	0.009209	0.011344	0.049249	0.065909	0.244103	0.001887	0.248346
MSTRG.20324.1	5.23058	4.78338	4.8539	0	0.13202	0.92366	2.05071	0.236443	1.20302	0.060382	0.17994	0
MSTRG.20552.1	7.6004	2.83414	3.14928	13.1196	14.1981	10.2116	0.902054	0.447546	0.371478	0.614585	0	0.481189
MSTRG.20734.1	4.2783	3.75621	3.78494	0.581005	1.09968	1.89632	0.524694	0.090102	0.019927	0	0	0
MSTRG.20734.2	1.97813	1.6655	0.441415	0.955956	0.525828	0.870859	0	0	0.361492	0	0	0
MSTRG.20797.3	0.047533	0.077562	0.337285	1.12064	3.78	3.5529	0.089521	0.538131	1.02474	0.398212	1.02031	0.090676
MSTRG.21147.1	0.565231	0	0.289178	0.932305	0	0	0	0	0	0	0	0.08884
MSTRG.21168.2	1.57714	1.56924	1.82103	0.854184	0.484151	2.24678	0.996583	0.172886	0.399855	0.124939	0.489167	0.069399
MSTRG.21699.1	4.73114	4.253	3.69419	0	0	0.231293	0.733884	0.295319	0.923383	0.130362	0	0.052568
MSTRG.21699.2	1.63357	1.37352	1.66954	0	0	0.08581	0.181733	0.001864	0.198708	0	0	0
MSTRG.21856.1	0.906428	0.977075	0.398032	0	0	0.079905	0.026824	0	0.093447	0	0	0
MSTRG.21862.1	9.34997	5.42081	5.43322	5.88617	8.38007	5.34104	1.02865	0.592415	0.601719	9.76165	7.39379	9.51358
MSTRG.21918.1	4.58105	4.01602	2.03956	0.953343	0.770616	1.40711	0.981936	0.524256	0.568927	0.679908	0.840581	0.293067
MSTRG.22687.1	0	0.031119	0	0.394025	1.01989	1.30572	0	0.014593	0	4.6e-05	0.712463	0
MSTRG.22869.1	3.35858	4.39339	3.43854	6.51898	7.07159	11.1347	9.73516	12.75	10.9375	9.98479	7.82635	7.28255
MSTRG.23012.1	82.5321	60.3713	48.1391	9.84112	8.09028	22.0302	9.76442	7.59513	8.18511	11.5713	14.0166	12.4184
MSTRG.23115.1	1.50293	1.1639	0.405999	0.085239	0.177584	0.324955	0	0	0	0	0.145893	0.09582
MSTRG.23466.1	4.2728	2.86691	2.43836	5.10729	3.6623	3.93067	0.162993	0	0	0.328476	0.675997	0.238433
MSTRG.23838.1	0.250117	0.119374	0.433175	1.26669	1.36321	2.54845	1.4493	1.35839	2.50778	1.43241	1.35001	0.953872
MSTRG.2388.1	0.513267	2.10929	2.22703	0	0	0	2.51536	1.0968	1.60054	0.423784	0.526602	0.540359
MSTRG.24792.1	4.57057	3.06045	2.49858	5.27355	4.61738	3.68246	0.499925	0.075352	0.122582	0.018029	0.030288	0.068926
MSTRG.24937.3	6.11548	2.46229	2.20041	5.29638	1.34579	4.12923	0.125199	0	0	1.20678	2.36477	2.69129
MSTRG.25011.1	3.59521	2.00331	5.21904	9.90745	7.79492	6.49245	1.78007	1.43654	2.75999	0.750106	1.55552	0
MSTRG.25212.1	0.514286	0	0	0	0.89581	1.03947	0.60286	0	0	1.46898	0.950505	1.15481
MSTRG.2523.1	3.83442	3.29712	2.4412	0.110131	0.257039	1.71647	0.430137	0.05403	0.17439	0.865676	0.731973	1.56932
MSTRG.25360.2	1.54443	0.952052	0.989839	0.596843	1.64264	3.00603	0.38128	0.108965	0.357206	0	0	0
MSTRG.25390.1	3.48349	2.84503	2.54618	0.781608	0.442574	0.909967	0	0.058838	0	0	0	0
MSTRG.25550.1	6.29842	4.23003	8.76995	9.26504	12.5825	8.69432	0.360415	0.209487	0.29072	0.858443	2.26196	1.19283
MSTRG.25550.2	5.20985	2.62354	4.40981	11.9268	7.55594	6.18885	0.739634	1.17018	0.939816	0.807137	4.64261	1.53547
MSTRG.25551.1	2.68457	1.42257	5.19461	4.25033	4.9735	2.53553	0.236288	0	0.049745	0.315126	0.424576	0
MSTRG.25551.2	0	0	0	10.9012	12.52	7.25791	0	0	0	0	0	0
MSTRG.25551.3	5.05666	2.6787	6.12723	1.42469	4.02185	2.37513	0.159051	0.15597	0.2846	0.455445	0.911573	1.1921
MSTRG.25563.6	0.93957	0.782214	0.564177	1.47974	2.13259	0.90202	0	0	0	0	0	0
MSTRG.25604.1	0	0	0	0	0.020859	0	0	0	0.022534	0.225256	0.907926	0.732455
MSTRG.25678.3	0	0	0	0	0	0	0	0	0	1.54072	1.71378	1.46671
MSTRG.25816.1	1.50569	0.910107	1.56293	0	0	0.805245	0	0.062897	0.188066	0	0	0
MSTRG.25867.1	0.887769	0.025565	0.027982	0	0	0	0.883013	3.11077	3.18213	1.09518	2.82998	1.89746
MSTRG.25879.1	9.6713	5.82896	6.39945	1.65413	1.05367	2.41129	0.622194	0.127714	0.69189	0	0.097242	0
MSTRG.25904.1	2.02696	2.82737	2.27613	0	0.130798	1.49528	0	0.224102	0.636774	0	0	0.148571
MSTRG.25913.1	4.64375	5.18197	6.18956	5.5365	5.68313	6.36948	1.31321	0.345979	0.113151	0	0.017261	0
MSTRG.2608.1	3.47422	1.48567	0	0	2.56004	0	0	0	0	0	4.99915	1.45616
MSTRG.26116.1	7.52786	4.97782	3.78254	4.2896	3.68535	4.066	2.11391	0.053131	0.206759	1.7579	1.52625	3.55891
MSTRG.26127.1	92.9776	71.1803	67.3285	0.490935	0.226879	7.40317	9.94489	6.07222	9.48458	0	0	0.042934
MSTRG.2622.1	3.03907	9.24534	6.20539	0	0	0.310317	3.45703	0.713641	4.06512	0	0	0
MSTRG.26483.1	2.75733	3.01967	2.56704	0	0.505751	0.527099	0.74761	0.350392	0.882517	0.093578	0	0.089738
MSTRG.26529.1	10.3183	8.73833	8.19436	6.32154	9.74226	14.1788	0.925951	0.713919	1.46562	15.1155	12.8622	16.0189
MSTRG.26668.1	0	0	0	0	0	0	0	0	0	2.79691	2.59344	2.10006
MSTRG.26804.1	112.239	109.757	91.3686	0.751633	0.539846	10.961	15.9767	6.40728	15.5541	0	0	0
MSTRG.26865.2	602.66	444.579	351.575	10.0299	4.02303	86.9979	29.4617	13.1573	28.2348	0	0	0
MSTRG.26956.2	0.131891	0.145081	0.140091	0.349663	0	0	5.86322	15.5566	14.1646	12.9464	0.237865	12.0461
MSTRG.2734.1	1.17094	1.85555	1.04571	1.69077	2.77639	1.01846	6.52895	10.0363	10.5023	5.64565	4.47951	5.33827
MSTRG.27367.1	9.64565	13.594	9.15587	0.089046	0	1.08011	2.47129	0.919046	3.59316	0	0	0
MSTRG.27387.1	4.97804	4.51164	5.79037	0	0	0	1.5557	0.991143	1.12454	0	0	0
MSTRG.27754.2	0	0	0	1.07922	0.662865	0.805214	0	0	0.06192	0	0	0
MSTRG.27755.1	0	0	0	0.992003	3.63544	0.910708	0	0	0	0	0	0
MSTRG.2776.1	8.38357	4.85635	5.31696	0.091845	0.052906	1.28709	0.771801	0.149424	0.39166	0	0.070648	0
MSTRG.2782.1	17.182	9.6701	11.6631	14.6843	12.0679	10.5401	2.84938	0.873276	1.5818	9.47676	12.4342	11.0157
MSTRG.28116.10	0.337647	0	0	0.693205	0.827453	0	0	1.87432	2.20995	1.8241	1.52554	0.709654
MSTRG.28116.11	0.540976	0	0.678124	1.43058	0	0	1.56161	0	0	0	0	0
MSTRG.28116.12	0.420484	0	0.425738	0.683283	1.11561	1.36326	0.884419	0	0	0	0.444906	0
MSTRG.28170.1	14.6053	11.0712	14.9637	0	0	1.76717	2.91103	1.52859	2.17857	0	0	0
MSTRG.28275.1	16.0316	21.1398	20.8364	0.397895	0	3.82097	8.5621	2.24298	8.65474	0	0	0.055109
MSTRG.28409.1	102.482	94.4844	81.4775	25.4356	20.0538	25.3623	22.3122	16.3984	20.9247	12.1864	16.4093	9.72864
MSTRG.2873.1	2.78015	2.0845	2.0147	0	0	0	0.405999	0	0.191326	0	0	0
MSTRG.29423.1	545.446	295.698	679.028	239.186	184.659	175.856	170.852	117.485	83.9864	380.423	261.055	350.055
MSTRG.29754.6	1.03693	0.758413	0.633851	0.023161	0.003568	0.004375	0.004353	0.469226	0.001306	0.136976	1.98181	0.798383
MSTRG.29822.1	101.722	75.6948	85.9474	0.423832	0.329115	6.46836	20.7823	9.71884	17.3107	0	0	0
MSTRG.29894.1	1.39756	2.37653	3.22664	0.051638	0	0.121082	1.8665	0.517601	1.33348	0	0	0
MSTRG.29943.1	9.59375	10.7199	10.4901	8.62018	17.1574	19.707	2.90549	1.33946	2.10959	5.51028	1.57184	4.83357
MSTRG.30082.1	3.21858	3.6266	2.87308	0.094638	0	1.28635	0.302715	0	0.149233	0	0.106769	0
MSTRG.30876.5	0.091944	1.76225	1.55376	0.07061	0	0.060334	0.018062	0.023301	0.018191	0	0.034678	0.037255
MSTRG.30886.1	11.7605	9.33253	10.0193	0.107474	0.116057	0.92633	3.64641	1.71032	4.8731	0	0.239766	0
MSTRG.31045.1	52.5372	32.3727	44.8327	0.338615	0.13947	2.79287	8.46819	3.21966	5.35581	0.091214	0	0
MSTRG.31094.1	7.72302	4.69507	6.0192	4.35992	4.67779	3.09982	0.867859	0	0.790081	5.11809	5.6326	4.97122
MSTRG.3136.27	1.03401	0.747508	0.452478	6.58454	7.95924	10.0813	0.456143	0.461959	0.780066	0.452893	5.45118	0.515196
MSTRG.31437.1	17.9907	11.7929	13.4551	14.7362	13.9262	11.8817	2.06221	0.597432	1.9263	6.62459	11.6916	10.103
MSTRG.31452.1	0	0	2.36824	0	0.00951	0	0.025302	6.4215	0.022488	0.031527	4.85946	6.40306
MSTRG.31712.2	0	0	0	0	0.814451	0.049924	0	0.071157	0	0.463614	1.39	0.776114
MSTRG.31776.1	0.453977	0	0.27744	0.396962	0.295331	0.395828	0	0	0	0	0.046092	0.028009
MSTRG.31806.1	2.3064	1.30771	1.85503	0.641563	0.789143	0.833036	0	0.038658	0	0.585728	0	0.365729
MSTRG.31834.1	4.42454	4.72542	5.32051	3.40598	6.19773	5.61551	4.05294	1.66058	2.87097	1.27451	1.38458	0.024043
MSTRG.31944.1	0.888663	1.30586	1.10128	0.607462	0.373781	0.755492	0.041345	0.041822	0	1.33896	1.31628	1.68523
MSTRG.32231.40	20.308	47.936	0.526306	0.18555	0.132674	0.088003	0.192375	0.245137	0.215511	0.08343	0.151138	0
MSTRG.32398.2	0	0	0	0	0	0	0	0	0	0.897511	1.53751	1.28519
MSTRG.32398.5	0.173706	0	0.045904	0.085111	0.135361	0	0	0	0.102922	1.18305	1.58516	1.35495
MSTRG.32797.1	4.4538	3.70942	2.25111	1.9312	1.55184	2.8096	0.981614	0.852529	0.898252	0.575526	0.619948	0.582769
MSTRG.33000.1	3.412	2.12401	2.67351	12.2335	18.7145	12.6094	2.09034	0.141553	0.619808	0.544451	0.083829	0.462558
MSTRG.33014.1	1.87958	3.05132	1.21429	0	0.104684	0	0.106253	0	0.214164	0	0	0
MSTRG.3302.1	4.31698	7.93056	6.3966	0	0.12255	0	2.97584	0.814008	3.34911	0.344726	0.407905	0.575638
MSTRG.33663.1	5.04511	1.51541	2.97739	0.295723	0.590024	1.27102	0.433145	0.230545	0.776958	0	0	0.129947
MSTRG.33689.1	0.33392	0.348639	0.127867	1.55352	0.117589	1.4892	0.001128	0.066201	0.002719	0.860207	0.788608	0.020922
MSTRG.33689.2	0	0	0.148966	0.300348	0.2242	0.642954	0.002573	0.170564	0.08562	0	0	0
MSTRG.33710.1	109.92	92.4484	107.616	0.755073	0.356251	6.91521	21.7724	10.5405	23.4687	0	0	0
MSTRG.33726.1	2.1103	2.11072	2.2068	0	0.979567	2.3665	1.18597	0	0	0.067255	0	0
MSTRG.3388.1	11.3959	9.18436	0.542433	6.38425	0.332027	0.249203	13.554	8.79004	7.54962	16.7495	12.4313	15.6563
MSTRG.34080.2	0.000298	3.86952	1.55475	3.00154	3.79502	4.06694	5.41404	0.281221	0.301384	0	0	0.291001
MSTRG.34240.1	3.74729	1.86016	3.30939	0.085037	0.032656	0.907445	0	0	0	0	0	0.077796
MSTRG.34275.1	0	0.252684	0.209516	0	0	0	0	0	0	9.23121	15.232	13.028
MSTRG.34310.1	5.40982	4.22746	3.56107	0.432849	0.181058	0.80319	0.047138	0	0	0	0	0.233989
MSTRG.34461.2	3.77054	2.47769	1.81801	1.89861	1.52637	2.26401	0.360395	0.369368	0.437805	0.053894	0	0.062313
MSTRG.34461.4	3.53819	2.20521	1.96156	0.296487	0.142852	1.42302	0.438226	0	0.249894	0	0	0
MSTRG.34516.1	2.7902	3.73562	3.39656	9.00197	9.78313	8.33265	9.90196	14.7785	17.7666	19.4443	16.718	15.7341
MSTRG.34878.1	0	0	0	0.045989	0.062082	0	0.082348	0	0	1.69503	5.18436	3.81892
MSTRG.35020.2	11.059	4.74978	4.70268	0.042393	0.060394	4.51635	0	0	0	0.071132	0	7.96114
MSTRG.35542.1	1.82724	0.986328	1.46662	0.045235	0.030455	0.276728	0	0.261108	0.439949	0.056362	0.38777	0.051659
MSTRG.35911.1	0.770809	0.882303	0.593245	0	0	0.053775	0.055016	0	0	0	0	0
MSTRG.3609.1	5.20976	4.78345	4.22159	0.106658	0.514231	0.594563	1.25434	0.564629	1.76206	0	0	0
MSTRG.36298.1	21.1096	15.8547	17.7834	0	0.077084	1.77784	3.14462	0.912961	2.2979	0	0	0
MSTRG.36329.1	7.26501	2.88009	3.89725	5.06865	5.88265	3.41023	1.35455	0.044029	0.196658	0.781377	0.354538	1.72598
MSTRG.36522.1	19.6147	14.084	12.6612	19.9643	29.6811	16.3157	46.4251	38.1762	29.9591	46.251	23.4967	30.489
MSTRG.36542.1	49.2934	56.0551	54.0541	0.539039	0.153926	3.97184	14.5568	6.92745	13.3966	0.37276	0.533673	0.24965
MSTRG.37001.1	1.59419	1.49857	0.221504	0	0	0.424358	0	0	0.092056	0.054559	0	0
MSTRG.37113.1	0.838431	1.2184	0.4361	0.580146	2.13845	2.20491	0.026733	0	0.059581	0	0	0
MSTRG.37463.1	1.16507	2.1924	1.79235	0	0	0	1.233	0.380309	0.903202	0	0	0
MSTRG.37625.1	273.359	86.1521	131.706	116.177	105.846	35.9318	26.9561	3.01216	4.82058	44.1837	33.3202	52.1467
MSTRG.37792.1	0.888564	2.3436	2.39519	0	0	0.21724	0.553632	0	0.09159	0	0	0
MSTRG.38026.1	48.6881	36.9221	43.2015	0.286068	0.126868	2.20379	9.6408	4.59704	10.5418	0.261992	0.394	0.245715
MSTRG.38556.1	0.062726	0.032713	0	0.100107	0.06402	0.082554	0.099175	0	0	2.83206	4.18788	2.27666
MSTRG.39025.1	0.045829	0.22663	0.21637	2.47935	2.25674	1.40717	0.79912	0.722713	0.35981	0.648577	0.440906	0.439444
MSTRG.39120.1	5.48681	2.78877	7.8293	0.645533	3.30524	0.004244	0.507094	0.003239	1.2851	1.51343	0.003221	1.07245
MSTRG.39453.1	4.42462	2.51281	5.38052	0.046009	0	0.517847	0.477786	0.290959	0.620627	0	0	0
MSTRG.39657.1	10.2869	4.90274	9.34676	1.32152	0.626708	3.80312	2.22628	0.562948	1.81055	1.06771	0.998041	0.691699
MSTRG.39664.1	108.086	67.1049	94.0444	1.06187	0.135076	7.99549	22.4287	10.2407	23.6365	0	0	0
MSTRG.40024.1	0	0	0.139679	0.471955	0.480265	0.233522	1.13063	1.61499	1.71377	0.98481	0.752577	0.76618
MSTRG.40310.1	0.476676	0.304386	0.650366	1.65248	2.14699	1.32687	0.232838	0.142819	0.097712	0.136503	0.08298	0.026916
MSTRG.40549.1	1.86927	1.99534	2.25972	2.35414	1.27954	0.076919	0.275647	0	0.043675	1.05655	1.13023	0.422883
MSTRG.40881.1	1.23006	0.39254	1.62895	0.06834	0	4.03622	0	0.185954	0.290561	0	0	0
MSTRG.40893.1	18.5272	13.8569	16.6264	20.5777	21.6127	18.5076	2.01979	1.22178	1.92382	3.49291	3.19657	3.08165
MSTRG.41023.3	0.189845	0.662004	0.551951	0	0	0.441078	0	0	0	0	0	0
MSTRG.41023.4	0.53828	0.072638	0.565655	0.047133	0	0.756005	0	0	0	0	0	0
MSTRG.41227.1	0	0	1.13899	2.32042	0	2.23948	0	0	0	1.42058	1.45402	0
MSTRG.41319.1	1.44658	1.37037	0.927451	0.111078	0	0.331751	0.044183	0	0.141239	0	0	0
MSTRG.41319.2	1.48843	1.39334	0.701615	0	0	0.756972	0	0.095826	0.074042	0	0	0
MSTRG.41320.1	1.7522	1.30663	1.28936	0.076418	0	0.590126	0.243851	0.037365	0.333384	0	0	0
MSTRG.41604.1	0.068079	0	0	4.702	3.01066	0.787389	0	0	0.24577	0.125479	0.182444	0.236714
MSTRG.41791.1	11.8313	8.35182	6.61959	4.85753	11.8854	4.07116	1.52162	0.342449	0.099243	2.00075	1.70469	2.81176
MSTRG.41814.1	74.2818	41.7528	50.7358	54.7877	55.1186	51.6934	5.25135	0.868635	3.24403	0	0	0
MSTRG.42347.2	0	0.765552	0	0	0	0	0	2.22374	1.36306	0	0	0
MSTRG.42453.1	4.10556	3.8053	3.39418	0.062028	0.14146	0.725822	1.87574	0.829254	1.29866	0.388624	0.421657	1.08311
MSTRG.42458.1	0	2.4823	0.049254	3.20426	3.78463	3.39476	0.320532	0	0	7.30013	8.44113	4.89109
MSTRG.42661.1	0.827605	1.03103	1.26365	0	0	0	0.46692	0.457467	0.631501	0	0.047818	0
MSTRG.43010.3	0.131839	0.231824	0.55765	0.139213	0.75962	1.0458	0.700492	1.31614	1.05938	4.43244	5.07073	1.70052
MSTRG.4302.4	4.18634	6.3689	3.62457	0	0	1.25473	0	0	0	0	0	0
MSTRG.43493.1	0	0	0	0	0	0	0	0	0	0.985042	1.20577	0.82657
MSTRG.43801.1	1.45508	3.7876	3.61852	0	0	0	1.0243	0.463057	1.99365	0	0	0
MSTRG.43872.1	6.02264	0.83621	6.13031	0	0	0	0.049252	0	0	0	0	0
MSTRG.43872.3	15.7951	5.43212	3.00482	0	0	0	0.748809	0	0	0	0	0
MSTRG.44535.1	4.40075	3.30605	8.00562	4.74075	5.52548	3.54704	0.88048	0.122383	1.75256	1.01729	0.506896	0.572446
MSTRG.44642.1	0.957472	1.06403	1.15808	0	0	0.052387	0.112528	0.049544	0.27802	0	0	0
MSTRG.44949.1	4.02515	11.5837	11.2542	0.097792	0.015654	0.861033	4.51514	2.49443	5.97398	3.02372	0.020526	0.582978
MSTRG.45087.1	16.3096	11.1269	11.7523	0.289143	0	1.5646	1.80813	0.209942	1.05792	0	0	0
MSTRG.45595.1	25.5229	18.9256	25.614	2.79748	11.9204	10.0829	16.4553	5.59917	4.32154	24.1012	4.00919	10.9816
MSTRG.45595.6	16.787	16.9258	12.7421	7.83341	6.12229	5.21999	2.64215	9.21448	7.60245	0	6.77975	8.3331
MSTRG.45706.1	4.90794	9.1176	7.23883	0.240733	0.083763	0.180386	1.78588	1.22212	3.7388	0.201569	0.224453	0.199786
MSTRG.4601.1	0	0.101406	0.31703	1.69375	0.058052	0.203716	2.08092	1.17879	2.53421	0	0.037235	0.30928
MSTRG.46194.1	7.50535	5.01336	4.22919	6.7519	9.75357	4.83892	0.408047	0.576693	0.358371	7.89419	6.47606	8.40583
MSTRG.46278.1	4.58373	14.6541	13.0523	0.120019	0	0.700645	5.95879	0.515922	5.4311	0	0.036588	0
MSTRG.46409.1	14.0683	10.8973	11.1493	0.263299	0	0.880747	0.456708	0.566676	0.976122	0	0	0
MSTRG.46987.1	8.02594	15.228	14.4093	0	0	0.357445	7.23523	3.27217	8.04324	0	0	0
MSTRG.47235.1	36.6716	33.6164	64.2309	48.2583	84.2309	38.9101	1.85258	0.466339	1.94075	28.6863	20.805	25.2941
MSTRG.47271.1	20.4151	119.812	92.6229	1.74658	0.573626	18.4307	40.4481	21.5955	29.6919	0	0	0
MSTRG.47271.3	39.0383	70.0925	56.2264	0.145126	0	4.53804	0	0.055054	8.17576	0	0	0
MSTRG.47394.1	1.11716	2.97641	2.9766	0.105529	0.089157	0	0	0	0.084115	0.12081	0.059528	0
MSTRG.47411.1	5.53507	3.7976	2.48167	0	0.069131	0.95878	0.277525	0.087963	0.428254	0	0	0
MSTRG.47571.3	2.15893	4.02252	5.12161	0.973325	0.76512	1.24686	1.39888	3.97041	7.62334	4.22646	2.44494	4.01011
MSTRG.47683.1	4.16777	3.13139	0	0	0	0	0	0	0.369389	0	0	0
MSTRG.47971.1	1.09301	1.80551	3.00842	0.024807	0.041777	0.944358	0.045408	0.048519	0.079093	0	0	0
MSTRG.48020.1	23.4181	20.2872	18.1281	20.9906	19.357	25.8567	3.67285	0.777567	2.91372	2.55461	1.68096	0.905862
MSTRG.48051.1	0.42125	0.696038	0.65162	0.605385	0.713916	0.763652	0	0.028079	0	0.364116	1.15431	0.315007
MSTRG.48057.1	15.7685	8.82203	22.0232	0	0.132683	1.32276	1.79616	1.25424	3.18746	0	0	0
MSTRG.4807.2	0.501601	0.179875	1.16956	0	0	0.074629	0	0.796976	0.451363	0	0	0
MSTRG.48086.1	19.1726	17.6627	17.5338	31.1821	38.392	34.3731	38.5801	40.5057	45.2848	38.4189	34.909	32.2397
MSTRG.48329.1	0.721722	1.01757	1.21217	0.02927	0.047018	0.209062	0.026436	0.028247	0.096161	0	0	0
MSTRG.48336.1	3.72864	3.5911	1.79095	0.310577	0.31602	4.26331	0.521862	0.17902	0.494102	0	0	0
MSTRG.4886.1	32.2419	22.4262	27.5666	0.348204	0.236423	2.67356	4.86961	2.37192	4.99589	0.071036	0.010275	0.189233
MSTRG.50087.1	0.574215	0.676899	0.653984	0.61068	1.01104	1.67853	0.111559	0	0.081664	0.113494	0.145577	0.205223
MSTRG.50180.1	11.5153	8.84807	14.2746	0.08362	0.123512	6.48184	1.29762	0.741527	0.611263	0	0.048292	0.046993
MSTRG.50425.1	3.38855	1.50986	1.82053	1.6787	1.22649	3.62526	0	0	0.095368	0	1.0626	1.17754
MSTRG.50556.1	7.09924	5.81817	4.15994	0.054436	0.066122	0.442186	0.342617	0.582524	0.821424	0	0	0
MSTRG.5093.1	1.87424	0.655688	1.24942	2.51282	3.33294	2.32428	0.080283	0.010509	0.110596	0.034137	0.161483	0
MSTRG.51147.1	1.2951	1.04928	2.18396	0.171287	0.01994	0.025995	0.000363	0.019498	0.012983	0.000948	0.131397	1.29826
MSTRG.51147.3	0	0	0	0.121481	0.07349	0	0.630131	0.029866	0.120657	0.559584	0.202157	1.76681
MSTRG.51147.5	0	0	0	0.402766	2.01806	0	0.190179	2.12953	0.645212	0.113191	0.670683	1.28843
MSTRG.51147.7	0	0	0	1.51507	0	0	0.489805	0	2.09076	1.24221	1.87723	0
MSTRG.51498.16	1.05138	0	0.697088	0	0	0	0	0	0	0	0	0
MSTRG.51687.1	3.38592	3.81565	2.75931	0.436338	0.209043	0.518171	0.488774	0.107728	0.243578	0.143695	0.134898	0
MSTRG.51687.2	4.16926	4.17753	4.12906	0	0	0.313723	0.225946	0	0.798065	0	0	0
MSTRG.51803.1	9.61199	7.25229	8.03631	0.090489	0	0.450882	0.886153	0.51075	0.98628	0	0	0
MSTRG.51804.1	48.4042	41.9448	37.9634	0.318962	0.126835	4.62465	4.10302	2.74132	5.06338	0	0	0
MSTRG.52362.4	0	0	0	1.64285	0	1.58028	0	0	0	0	1.47904	0
MSTRG.53158.1	1.4187	1.81921	1.0627	0	0.330353	1.21028	0.523043	0.598426	0.779598	0	0	0
MSTRG.53335.2	14.481	13.1427	1.92099	2.29977	3.21131	1.03428	11.5164	8.97779	9.99284	14.5832	11.2709	13.5362
MSTRG.53507.1	2.1899	3.10191	3.20585	0	0	0.241138	0.479016	0.142638	0.247199	0.107946	0	0
MSTRG.5365.1	55.4092	57.1629	39.8703	0.476683	0.088927	0.282341	17.4624	7.45488	15.1133	0	0	0
MSTRG.5365.2	229.235	162.739	175.666	1.01283	0.678893	25.5975	39.2564	16.4422	34.5959	0	0	0
MSTRG.54055.2	0	0	0	0	1.70234	0.997594	0	0	0	0	0	0.245183
MSTRG.54258.1	37.5368	44.276	43.1987	53.9579	57.1244	54.6232	48.3242	29.1317	35.9746	7.53915	18.7386	11.8109
MSTRG.54267.1	1.82482	1.58869	1.87787	2.8805	2.84114	4.12659	3.59979	5.434	6.82834	7.87744	7.37819	6.29083
MSTRG.54295.5	0	0	0	0.547565	0.647669	0.79275	0.543472	0	0	0	0.729359	0.744304
MSTRG.54890.1	60.0579	39.0843	33.4776	1.41556	3.18292	12.0315	2.83891	1.64237	3.18321	0	0	0.417667
MSTRG.55412.1	59.6214	60.6875	64.0336	104.92	61.1314	179.218	116.863	142.306	143.439	167.064	171.53	136.152
MSTRG.55487.1	1.69945	1.25426	0.978527	1.72136	1.87646	0.818111	0	0	0.31949	1.64976	0.784102	0.770427
MSTRG.55487.3	6.88641	0	2.66696	14.4646	22.3167	10.8693	1.01572	0.431227	0	7.85259	0	6.00886
MSTRG.55487.4	9.35419	11.9405	14.6371	16.917	11.2756	0.641184	0.539011	0	0	15.2299	15.7248	15.1321
MSTRG.55590.1	1.54345	0.860259	1.16517	0.188774	0.183813	0.510087	0.153374	0.047457	0.115397	0	0	0.053275
MSTRG.55652.1	0	0	0	0	0	0	0	0	0	2.57002	2.52109	2.0473
MSTRG.55760.1	7.18465	3.9131	6.07564	1.5046	1.82761	1.41538	1.05223	0.823533	0.811606	2.07088	1.94813	0.775283
MSTRG.5595.1	0.999445	3.85738	0.767569	1.19139	1.27107	1.31588	1.60513	2.8285	4.59255	0	0.098968	0
MSTRG.55991.1	0.816918	2.32652	1.46204	0	0.045728	0.101532	0.492879	0.234833	0.616637	0	0	0
MSTRG.56019.1	1.50489	1.78909	0.668046	0	0	0	0	0	0.248755	0	0	0
MSTRG.56228.14	0	0.322211	0	0.664634	0.253206	0.735846	0	0	0	0.983567	0.418086	0
MSTRG.56308.1	0	0	0	0.894474	1.97933	0.767274	0	0	0	0	0	0
MSTRG.56403.1	0.808794	1.2163	2.10353	1.89812	3.48836	3.84138	0.039856	0	0.479245	0.049854	0.388453	0.137368
MSTRG.56514.1	3.71758	3.07546	2.59258	0	0.018912	0.857257	0.193328	0.323838	0.259847	0	0	0
MSTRG.56515.1	0.98922	0.447363	0.783919	0.055946	0.33013	0.575278	0.149133	0	0.025803	0.018654	0	0
MSTRG.56558.1	0.153957	0.152774	0.162705	0.250356	0.655931	0.078273	0	0	0	1.76168	2.1516	1.089
MSTRG.56775.1	7.05158	7.87312	14.6071	14.1201	19.6658	7.79035	0	0	0	2.7985	5.60436	5.80582
MSTRG.56775.3	2.84684	10.9924	20.4218	22.7519	32.7974	12.7986	1.07167	0.756122	1.43506	0.069608	0.076852	8.16714
MSTRG.56796.1	0.027139	0.023309	0.028903	0.090586	0.005604	0.028174	0.817106	0.900778	0.82326	0.0262	0.004895	0.037626
MSTRG.56803.10	1.46011	0.770518	1.09957	0	0.217528	0.186443	0	0	0	0	0	0
MSTRG.56803.7	0.658749	0.108769	0.130928	0.832663	0.867588	0.589757	0.107707	0.276737	0.130032	0.093381	0.011647	0.036928
MSTRG.56864.1	2.70475	2.0716	1.48888	1.78974	0	1.52228	0	0	0	0.040928	0	0
MSTRG.56885.1	0.112761	0.059512	0	0.130853	0.141165	0.153008	0.046222	0.092415	0.130202	20.4666	19.9454	16.9754
MSTRG.56887.1	0	0.057581	0	0.063117	0	0	0	0	0.002348	1.85989	3.16943	1.4826
MSTRG.56927.1	1.05215	1.27116	1.1504	0	0	0.062181	0.133016	0	0.236427	0.016431	0	0.014126
MSTRG.57020.1	20.9992	21.3522	15.576	2.10164	1.51608	3.86705	2.94617	0.750282	1.31345	2.50599	2.31294	3.89875
MSTRG.57627.1	2.54748	1.25707	5.10526	4.19898	6.21262	3.65906	0.263815	0.071185	0.116041	0.165554	0.911556	0.311659
MSTRG.57645.1	0	0	0	0	0	0.023892	0	0	0	0.751237	0.927886	0.89635
MSTRG.5768.5	30.3793	12.3874	10.2042	0.000496	0	6.45521	1.2349	0.610664	0.883197	0	0	0
MSTRG.5770.1	191.007	89.5927	93.5173	0	0.195266	20.2217	3.50048	0	0.510026	0	0	0
MSTRG.5770.2	86.2539	31.8536	26.679	0	0.049692	6.62756	1.12929	0	0.049223	0	0	0
MSTRG.57948.1	0	0	0	0	0	0	0	0	0	6.7121	3.34654	2.22579
MSTRG.58105.1	6.30259	24.2545	13.9345	16.6292	27.024	37.884	137.709	133.01	66.4119	43.0522	54.8554	76.3535
MSTRG.58154.1	8.1895	6.92364	10.669	10.8639	7.04994	9.40747	1.17881	0.885865	1.14113	2.47244	1.3504	1.85953
MSTRG.58184.1	6.68815	6.95101	4.05638	0	0	0	1.61727	0	0.554562	0	0	0
MSTRG.58198.1	9.72224	5.38223	7.56342	14.0318	9.34471	7.7283	3.15477	1.54274	3.82032	2.94276	1.15628	1.95555
MSTRG.58262.1	3.82983	1.81248	2.07462	0.19114	0.077232	1.11973	0.241337	0.234432	0.152862	0.054887	0	0.09755
MSTRG.58274.1	0.584996	1.22379	0.820311	0.868673	1.82022	1.55308	8.788	9.56589	4.81638	4.60294	4.9469	3.06212
MSTRG.58340.1	250.427	197.99	228.744	1.60216	0.375299	11.8988	48.4472	22.8785	43.158	0	0	0
MSTRG.58373.1	55.235	46.2166	73.1694	0.090687	0.290422	4.38858	12.898	5.63929	12.1169	0	0	0
MSTRG.58418.1	2.4123	0.638915	2.12518	3.25572	2.87518	2.82596	0.072292	0	0.185735	0.22607	0.17318	0.086717
MSTRG.58478.1	4.97219	3.12191	2.04263	0	0.078012	0.979531	0	0.178793	0.512749	0.04616	0.104173	0
MSTRG.58490.1	9.99404	4.60536	6.37218	0	0	0.705274	0.320407	0.805038	0.783225	0	0	0
MSTRG.58519.1	0.40842	0	2.00511	0.072734	0.535766	0.159891	1.55548	1.31699	0.191135	4.14639	5.03046	6.60376
MSTRG.58706.1	15.3069	9.02151	11.5488	0	0	1.57223	1.58661	0.364828	2.01973	0	0	0
MSTRG.58765.1	35.1082	43.3823	51.8585	0.618343	0.530267	1.10281	8.8478	4.2333	11.1169	1.03787	0.466289	0.764066
MSTRG.58833.1	79.2693	50.0999	48.2871	0.787008	0.432356	3.90712	3.72486	3.94701	9.21127	0	0	0
MSTRG.6099.1	5.45058	6.42861	5.66154	0	0	0.243248	0.861071	0.339674	0.875686	0	0	0
MSTRG.6921.2	0.687894	2.04621	1.51653	1.3927	1.45193	1.69589	0	0	0	0	1.71857	0
MSTRG.7012.1	0.087435	0.043236	0	0.299707	0.079814	0.033228	0.167372	0	0.018825	1.44474	2.56287	1.4984
MSTRG.7270.1	0.805445	0.81419	1.44462	1.13707	0.974895	0.690694	1.35915	2.19072	2.61453	3.58393	6.54541	5.5155
MSTRG.732.5	1.91453	1.2459	1.49148	0	0	0.179411	0.045996	0	0	0	0	0
MSTRG.7520.4	0	0	0.266815	0	0	0	0	0	0	1.73559	1.78674	0.787814
MSTRG.7520.7	0.412091	0.094443	0.399492	0	0	0.13391	0.331006	0.427339	0.16877	1.5379	1.03581	1.13625
MSTRG.7593.1	0.128912	18.2913	8.24308	5.77318	4.05571	14.1111	0.367701	0.308664	1.95718	0.053534	0.278724	0.125287
MSTRG.7618.1	0.975665	4.05548	4.44175	0.62302	0.937135	0	1.22237	0.422627	1.6947	0.180261	0.530956	0.569682
MSTRG.7618.2	0.14744	4.43112	3.41478	0	0	0	0	0.379113	0.608344	0	0	0
MSTRG.7711.1	0	0	0.035153	0.884061	0.780119	0.489283	0	0	0	0	0	0
MSTRG.7772.1	3.10062	1.32554	0.92655	0.919141	0.385162	0.003789	0.193176	0	0.187755	0.02392	0.016418	0.956894
MSTRG.7802.2	0.001638	0	0.001648	1.2952	2.76441	3.09609	0	0	0.001686	0	0	0.009991
MSTRG.7851.2	0.135617	0.061701	0.026821	0	0	0	0.835746	1.66535	1.36942	0.305796	0.711466	0.230363
MSTRG.8026.1	0	0	0	0	0	0	3.24	2.60865	0	0	0	2.35975
MSTRG.8096.1	14.1527	6.66588	5.61106	36.2313	42.7098	28.2318	8.79124	23.7086	20.7074	37.9154	35.6207	38.5664
MSTRG.8356.1	1.51008	1.03396	0.454494	0	0	0.062531	0.276586	0	0.098584	0	0.137688	0
MSTRG.8461.1	0.759776	0.504031	0.766634	0.184435	0.268248	0.864942	0.303988	0.031133	0.024022	0	0	0
MSTRG.8563.1	2.38424	2.17474	4.83607	0	0	0.420615	0	0	0	0	0	0
MSTRG.8565.1	1.77928	1.70375	3.12405	0	0	0.285606	0	0	0	0	0	0
MSTRG.8656.3	0.003686	0.012477	0.044616	0.062617	0.253676	0.211397	0	0	0	0.800335	0.373386	0
MSTRG.9099.1	0.056911	0	0	0.531321	0.248484	0.134723	0.093898	0.040133	0.016301	0.841628	1.21626	1.09563
MSTRG.9243.1	0.240213	0.176233	0.102734	0.607271	0.28027	0.323805	0.010377	0.022177	0	0.071264	0.031426	0.037303
MSTRG.9348.1	3.05672	1.48475	1.76926	0	0.055428	1.44096	0	0.042867	0.052526	0.047506	0	0
MSTRG.9349.1	3.78481	1.51566	3.47633	0.274048	0.132461	1.61888	0.161458	0.307161	0.40683	0	0	0
MSTRG.9411.3	0.002652	0.02709	0.036653	0.5176	0.470454	0.611608	0.283718	0.967431	1.11757	1.39358	0.175237	0.754464
MSTRG.9531.1	0.645207	0.01023	0.653901	0	0	0	0	0	0.677937	0	0	0
MSTRG.9757.2	0.279335	0.122641	0.096361	0.527716	0.117438	0.147528	1.50289	0.68061	0.987795	0.152338	0.214389	0.215547
MSTRG.9757.5	0.153787	0.16007	0.002785	0.46269	0.257909	0.003252	0.631975	0.777752	0.927253	0.177551	0.197164	0.051341
MSTRG.9854.1	3.20836	3.51514	6.15121	0.649189	1.74247	0.467604	2.63004	2.15659	2.58799	1.53064	0.402266	0.795902

## Sheet: MicroRNAs
Supplemental data 1. Expression data of differentially expressed protein-coding genes and non-coding RNAs
ID of transcripts	Expression in B line			Expression in A line			Expression in P line			Expression in O line
	S01	S02	S03	S04	S05	S06	S07	S08	S09	S10	S11	S12
bra-miR156a-5p	1352.85	827.94	1368.71	791.445	650.834	727.302	288.103	256.969	328.909	388.639	559.715	371.487
bra-miR156c-3p	615.747	592.666	338.569	167.936	159.226	176.53	109.353	98.1153	90.2151	63.5955	90.3287	66.0173
bra-miR156f-3p	9052.25	7779.72	5197.95	6663.86	6631.74	7032.94	1554.07	1051.23	969.812	1904.33	2025.94	1752.26
bra-miR2111a-3p	26.8272	10.0832	7.8737	12.5059	45.7773	11.7686	16.8235	28.0329	31.9512	58.2959	90.3287	62.6605
bra-miR2111a-5p	14.0523	5.60176	9.18598	12.5059	13.9322	4.70746	12.6176	10.5123	24.4332	44.1635	43.5513	48.6738
bra-miR400-3p	1300.48	1934.85	2118.02	1230.94	1604.2	821.451	940.014	795.434	620.228	824.975	1083.94	1206.21
bra-miR400-5p	139.246	169.173	173.221	108.98	157.235	54.1357	27.3382	35.0412	58.2639	63.5955	72.5856	69.3741
bra-miR5654a	1296.65	1401.56	1400.21	780.725	1136.47	814.39	723.411	552.482	712.323	909.769	841.993	775.983
bra-miR5714	0	0	0	0	0	0	60.9852	45.5535	1.87948	30.0312	0	32.4492
bra-miR5717	16.6073	7.84246	7.8737	19.6521	23.8838	18.8298	25.2353	46.7215	28.1922	21.1985	11.2911	15.6651
bra-miR5718	30192	32076.8	29431.9	33424.7	36952.3	37410.1	10218.2	8546.54	8083.64	9608.22	8126.36	8981.71
bra-miR5724	14214.6	10499.9	11193.8	9642.05	10743.7	12262.9	2138.69	1504.43	2082.46	6322.45	6613.35	5141.51
bra-miR860-5p	99.6437	160.21	97.1089	98.2606	77.6224	94.1491	46.2647	44.3855	26.3127	56.5293	50.0034	52.0306
bra-miR9552b-3p	591.475	468.307	625.959	135.778	145.293	169.468	424.794	276.825	353.342	169.588	129.041	149.938
bra-miR9556-3p	24.2722	14.5646	17.0597	8.93278	1.99032	16.4761	10.5147	0	5.63844	1.76654	3.22602	0.559468
bra-miR9556-5p	97.0887	59.3786	53.8036	41.0908	19.9032	157.7	18.9264	11.6804	41.3486	26.4981	74.1986	46.4359
bra-miR9560a-5p	554.428	925.41	484.232	121.486	189.08	475.453	174.544	151.845	229.297	155.456	101.62	146.581
bra-miR9560b-3p	39.602	64.9804	55.1159	5.35967	1.99032	28.2447	6.30882	15.1845	9.3974	5.29962	11.2911	5.59468
bra-miR9563a-3p	17.8848	14.5646	22.3088	3.57311	15.9226	11.7686	8.41176	2.33608	3.75896	7.06616	1.61301	1.67841
bra-miR9566-5p	438.177	695.738	322.822	376.963	597.096	418.964	178.75	198.567	167.274	291.479	245.178	411.209
bra-miR9569-3p	2827.07	3806.95	1620.67	2558.35	8281.72	4410.89	683.455	183.382	280.043	1974.99	2414.68	2250.74
bra-miR9569-5p	1609.63	2301.2	1107.57	1364.93	5821.68	2904.5	818.043	233.608	313.873	1508.63	2059.82	1834.5
unconservative_A01_695	23162.1	17785.6	18204	2317.16	2093.82	6738.72	2994.58	1273.16	2069.31	3213.34	2219.51	2466.7
unconservative_A02_5092	393.465	425.734	413.369	371.604	292.577	348.352	138.794	86.4349	127.805	132.491	187.109	119.167
unconservative_A02_5254	2.55497	5.60176	3.93685	10.7193	7.96128	7.06118	16.8235	25.6969	13.1564	12.3658	3.22602	17.3435
unconservative_A02_5624	781.82	734.951	389.748	505.595	678.699	619.03	71.4999	8.17627	18.7948	7.06616	3.22602	20.1409
unconservative_A02_6732	327.036	342.828	187.656	144.711	151.264	258.91	88.3234	87.6029	46.987	91.8601	72.5856	99.5854
unconservative_A02_6733	327.036	342.828	187.656	144.711	151.264	258.91	88.3234	87.6029	46.987	91.8601	72.5856	99.5854
unconservative_A02_7738	16.6073	7.84246	14.4351	117.913	55.7289	28.2447	100.941	25.6969	150.358	90.0936	85.4897	62.101
unconservative_A03_10228	5568.55	10769.9	3821.37	15418	25099.9	16076	23260.6	17687.6	15124.2	20707.4	10812	20318.8
unconservative_A03_10692	2922.88	3009.26	2301.74	3112.18	3379.56	3316.4	923.19	1340.91	1148.36	771.978	1129.11	1013.2
unconservative_A03_12372	1105.02	786.487	742.752	1041.56	1036.96	906.185	447.926	426.334	390.932	443.402	580.684	514.711
unconservative_A03_12748	2316.08	2363.94	1923.81	62.5295	91.5547	449.562	250.25	163.525	272.525	40.6304	35.4863	84.4797
unconservative_A03_13822	922.343	1160.68	905.475	1968.79	2603.34	2913.91	363.808	64.2421	118.407	1155.32	2056.59	1244.82
unconservative_A05_17540	1598.13	1242.47	1148.25	1464.98	899.624	1379.28	710.793	633.077	665.336	802.01	930.708	760.318
unconservative_A05_18537	535.266	478.39	539.348	366.244	362.238	400.134	182.956	214.919	199.225	277.347	312.924	331.765
unconservative_A05_20239	304.041	402.206	822.801	893.278	831.953	298.923	1421.59	937.935	1206.63	2209.94	2153.37	2252.98
unconservative_A05_20714	548.04	491.834	545.91	373.39	368.209	404.841	195.573	223.095	199.225	275.58	316.15	341.835
unconservative_A05_21435	312.983	438.057	145.663	686.038	1295.7	856.757	2309.03	2053.41	1432.16	983.963	879.092	1446.23
unconservative_A05_21622	35.7695	11.2035	7.8737	12.5059	69.6612	11.7686	18.9264	45.5535	56.3844	102.459	153.236	103.502
unconservative_A06_21721	670.679	518.723	345.13	71.4623	145.293	265.971	155.617	82.9307	69.5408	187.253	127.428	195.254
unconservative_A06_21764	39797.4	34158.4	24916.3	87.5413	77.6224	1795.89	3030.33	994.001	2341.83	84.794	85.4897	72.7309
unconservative_A06_21945	185.235	120.998	144.351	14.2925	11.9419	77.673	4.20588	1.16804	7.51792	0	0	0.559468
unconservative_A06_23706	77.9265	76.1839	62.9896	10.7193	1.99032	23.5373	4.20588	2.33608	7.51792	26.4981	16.1301	29.6518
unconservative_A07_27283	4601.5	4360.41	3473.61	1064.79	1285.75	1652.32	1907.37	2682.98	2623.75	1925.53	2021.1	1769.6
unconservative_A07_27582	287.434	551.213	261.144	316.221	712.534	932.076	8.41176	1.16804	13.1564	35.3308	35.4863	29.6518
unconservative_A07_27586	392.187	429.095	431.741	371.604	312.48	341.291	136.691	84.0988	133.443	130.724	182.27	121.405
unconservative_A07_29030	20.4397	7.84246	13.1228	116.126	59.7096	25.891	96.7352	22.1927	154.117	86.5605	83.8766	64.3389
unconservative_A07_29991	63.8742	73.9432	52.4913	60.7429	47.7677	23.5373	6.30882	7.00823	11.2769	31.7977	38.7123	32.4492
unconservative_A08_32883	1627.51	1662.6	1283.41	1.78656	1.99032	134.162	153.515	60.738	120.287	7.06616	3.22602	5.03522
unconservative_A09_35318	1548.31	1825.05	1308.35	718.196	704.573	854.403	1459.44	990.497	1439.68	643.021	558.102	675.838
unconservative_A09_39764	4868.49	7113.11	6558.79	6143.97	6605.87	5072.28	4763.16	3018.21	2608.72	2759.34	1437.19	2597.05
unconservative_A10_42699	5574.94	4066.88	2452.66	44.6639	45.7773	367.182	365.911	171.702	223.658	17.6654	20.9692	11.7488
unconservative_Scaffold000096_42992	185.235	120.998	144.351	14.2925	11.9419	77.673	4.20588	1.16804	7.51792	0	0	0.559468
unconservative_Scaffold000373_46968	206.952	200.543	91.8598	26.7983	57.7193	44.7208	46.2647	28.0329	50.746	67.1286	67.7465	76.0877
unconservative_Scaffold000777_48008	185.235	120.998	144.351	14.2925	11.9419	77.673	4.20588	1.16804	7.51792	0	0	0.559468
