# Supplementary material for: Transcript Profiling Analysis and ncRNAs’ Identification of Male-Sterile Systems of Brassica campestris Reveal New Insights Into the Mechanism Underlying Anther and Pollen Development
Source: Front Plant Sci. 2022 Feb 8;13:806865. doi: 10.3389/fpls.2022.806865 (PMC8861278; doi:10.3389/fpls.2022.806865)
Supplement: Supplementary file 2 [file Table_2.XLSX]

## Sheet: Sheet1
Supplemental data.2 Information of non-coding RNAs co-expressed with genes regulating anther cell differentiation
Gene name		ID in BRAD		Homlogous gene ID in TAIR	Expression levels in samples												ID of non-coding RNAs	Expression levels in samples												Correlation coefficient	Significance
Full name	Abbreviation	Version 1.5	Version 3.0		B line			A line			P line			O line				B line			A line			P line			O line
SPOROCYTELESS/NOZZLE	SPL/NZZ	Bra026359	BraA01g018070.3C	AT4G27330	11.1338	7.20561	6.25413	5.39792	5.95284	6.4674	3.64433	2.89514	4.12447	4.78239	5.33021	4.72701	MSTRG.2229.1	0.35618	0	0	0	0	0	0	0	0	0	0	0	0.814**	0.001
		Bra019056	BraA03g053640.3C	AT4G27330	2.45902	1.89827	1.67906	0.883353	0.794973	1.28716	1.39676	1.44354	1.3723	1.12939	0.879813	0.905405	MSTRG.17700.1	0	0	0.143144	0	0.239017	0.265351	0.125576	0	0.212721	0.317936	0.430879	0.305924	-0.610*	0.035
TGACG (TGA) MOTIF-BINDING PROTEIN 10	TGA10	Bra009233	BraA10g029530.3C	AT5G06839	5.162	5.35782	5.87035	4.90131	4.4071	4.69095	1.03038	1.02178	1.22572	1.71315	2.64321	2.32916	MSTRG.54890.1	60.0579	39.0843	33.4776	1.41556	3.18292	12.0315	2.83891	1.64237	3.18321	0	0	0.417667	0.667*	0.018
																	MSTRG.54937.1	0.368192	1.12024	1.00786	1.43354	0.719171	1.55324	1.90307	1.69515	1.52473	1.23668	1.0074	1.49965	-0.618*	0.032
TGACG (TGA) MOTIF-BINDING PROTEIN 10	TGA10	Bra005914	BraA03g002710.3C	AT5G06839	2.93521	3.2712	2.90045	2.63404	2.77651	3.09251	0.814077	0.321148	1.20318	1.16814	2.34063	1.43232	MSTRG.11507.8	1.14285	1.40137	1.54774	1.69729	1.16503	0.668241	1.70644	1.97929	2.57308	1.4861	2.22227	1.98636	-0.602*	0.038
PLEIOTROPIC REGULATORY LOCUS 2	PRL2	Bra021188	BraA01g035860.3C	AT3G16650	2.59511	1.57729	1.95642	1.49592	1.29009	2.25284	0.245999	0.165524	0.623128	1.40329	1.60111	1.58061	MSTRG.4512.1	0.065081	0.650729	0.49499	0.502586	0.361753	0.265638	1.70018	1.46039	1.34949	0.649548	0.890311	0.706682	-0.923**	0
CARBOXYESTERASE 12	CXE12	Bra029913	BraA01g024130.3C	AT3G48690	63.8812	49.1434	57.8068	91.967	87.216	71.3038	7.20032	4.48363	7.92799	32.5914	62.7705	43.2568	Bra-miR9568-3p	45.9894	44.8141	49.8667	64.316	51.7483	40.0134	50.4705	29.201	35.7101	40.6304	48.3904	39.7223	0.683*	0.014
MYB DOMAIN PROTEIN 7	MYB7	Bra002042	BraA01g039610.3C	AT2G16720	8.14008	8.83025	8.86805	9.41573	8.49747	7.82424	3.48393	2.34367	3.66366	4.34477	6.64872	5.51883	MSTRG.33978.1	0.025815	0.006593	0.002523	0.166209	0.029021	0	0.904073	1.04188	0.595792	0	0	0.105831	-0.779**	0.003
																	Bra-miR159a	237913	227722	255873	292570	279801	256803	290712	288695	316971	292000	311740	294633	-0.588*	0.044
																	Bra-miR319-3p	116192	144416	115109	122947	129265	135972	177236	185168	156121	178053	146720	176935	-0.887**	0
MYB DOMAIN PROTEIN 56	MYB56	Bra006422	BraA03g008160.3C	AT5G17800	1.65251	1.68727	0.917178	1.97023	1.68483	1.15024	0.689848	0.358622	0.6925	1.16234	1.42541	1.21165	MSTRG.12118.1	0.182477	0	0	0.393006	0	0	0	0	0	0	0	0	0.579*	0.049
LATERAL ORGAN FUSION2	LOF2	Bra003995	BraA07g030340.3C	AT1G69560	0.881075	1.8755	1.59716	1.73926	1.97934	2.08525	0.493553	0.46831	0.217351	1.27937	1.52554	1.46946	MSTRG.37395.1	0	0	0	0	0	0	0	0.122784	0.311004	0	0	0	-0.671*	0.017
C-TERMINALLY ENCODED PEPTIDE RECEPTOR 2	CEPR2	Bra003889	BraA07g029240.3C	AT1G72180	1.52338	2.20822	1.95341	2.29143	3.24518	1.92997	3.93472	4.49887	4.11364	3.40347	3.09673	3.02367	MSTRG.37228.1	0.344433	0.23556	0.425175	0.454369	0.710379	0.784877	0.779377	1.47039	1.34041	1.2918	0.653405	0.802145	0.824**	0.001
Note: numbers in bold format mean differentially expressed transcripts in sterile lines, red color represents up-regulated and green color represents down-regulated
