# Supplementary material for: Transcript Profiling Analysis and ncRNAs’ Identification of Male-Sterile Systems of Brassica campestris Reveal New Insights Into the Mechanism Underlying Anther and Pollen Development
Source: Front Plant Sci. 2022 Feb 8;13:806865. doi: 10.3389/fpls.2022.806865 (PMC8861278; doi:10.3389/fpls.2022.806865)
Supplement: Supplementary file 3 [file Table_3.XLSX]

## Sheet: Sheet1
Supplemental data.3 Information of non-coding RNAs associated with meiotic cytokinesis cell plate forming related genes
Gene name		ID in BRAD		Homlogous gene ID in TAIR	Expression levels in samples												ID of non-coding RNAs	Expression levels in samples												Correlation coefficient	Significance
Full name	Abbreviation	Version 1.5	Version 3.0		B line			A line			P line			O line				B line			A line			P line			O line
ACTIN DEPOLYMERIZING FACTOR 10	ADF10	Bra033236	BraA10g000270.3C	AT5G52360	7.92784	13.022	15.7575	2.25298	3.81599	5.51566	10.6078	9.73779	10.3683	12.5541	9.92806	8.63814	MSTRG.52377.1	0.014956	0	0	0.337099	0.098098	0	0	0	0	0.057458	0	0	-0.643*	0.024
CLATHRIN LIGHT CHAIN 3	CLC3	Bra033472	BraA04g007370.3C	AT3G51890	1.30506	2.67188	3.62412	6.68908	6.26263	6.1643	3.87256	4.98949	4.62889	5.23284	5.2274	5.38754	MSTRG.19660.4	0.613926	0	0.598039	0	0	0	0	0	0	0	0	0	-0.661*	0.019
																	MSTRG.19660.2	0.433744	0	0	0	0	0	0.163366	0	0	0	0	0	-0.710**	0.01
MITOGEN-ACTIVATED PROTEIN KINASE KINASE KINASE 17	MAPKKK17	Bra021794	BraA04g023340.3C	AT2G32510	0.604733	0.719265	0.307574	3.60447	4.18924	2.79784	0.795759	1.16132	0.730741	0.414709	0.50562	0.500307	MSTRG.52333.3	0.332406	0.263458	0.127272	0.303891	0.407052	0.170215	0.079833	0.13119	0.027506	0.02716	0.103161	0.158151	-0.606*	0.037
																	MSTRG.21581.2	0	0	0	0.356586	1.06609	0.195881	0	0.054559	0.225866	0	0.377227	0.183743	0.758**	0.004
																	MSTRG.21581.3	0	0	0	0.376169	0.474577	0	0.050148	0	0.147658	0	0	0	0.837**	0.001
																	MSTRG.21568.2	0.454073	0.640708	1.08045	0.877724	1.3131	1.27608	0.52674	0.128151	0.703835	0.718704	0.649805	0.127265	0.609*	0.035
																	MSTRG.21586.1	0	0	0	0	0.3031	0	0	0	0	0	0	0	0.655*	0.021
																	MSTRG.21595.1	0.159857	0	0	0.134154	0.271818	0.334058	0	0	0.070499	0	0	0	0.779**	0.003
																	MSTRG.21568.1	0.014523	0.302911	0.306273	0.427923	0.564735	0.513826	0.288185	0.010318	0.431675	0.092513	0.038612	0.066611	0.707*	0.01
NUCLEUS- AND PHRAGMOPLAST-LOCALIZED PROTEIN KINASE 1	NPK1	Bra002635	BraA10g016470.3C		0.080929	0.181678	0.160921	0.683994	0.498157	0.834932	0	0.171746	0.062139	0.24441	0.28571	0.19483	MSTRG.53335.1	3.5225	3.42769	11.737	13.3554	11.9387	15.0028	3.72928	3.15477	3.33585	5.1353	3.55975	3.6058	0.833**	0.001
																	MSTRG.53335.2	14.481	13.1427	1.92099	2.29977	3.21131	1.03428	11.5164	8.97779	9.99284	14.5832	11.2709	13.5362	-0.709**	0.01
MITOGEN-ACTIVATED PROTEIN KINASE KINASE KINASE 20	MAPKKK20	Bra030001	BraA01g023170.3C	AT3G50310	0.305906	0.103811	0.151309	1.10102	1.30477	0.376223	0.103558	0.057367	0.031172	0.179083	0.247957	0.14626	MSTRG.3174.1	0.402776	0.278805	0.253205	0.223028	0.777752	0.4626	0.332807	0.115491	0.152374	0.143467	0.204167	0	0.650*	0.022
																	MSTRG.3170.1	0.72438	0.321824	0.921479	0.585652	0.938337	0.521981	0	0	0	0	0	0.056585	0.616*	0.033
Note: numbers in bold format mean differentially expressed transcripts in sterile lines, red color represent up-regulated and green color represent down-regulated
