# Supplementary material for: Transcript Profiling Analysis and ncRNAs’ Identification of Male-Sterile Systems of Brassica campestris Reveal New Insights Into the Mechanism Underlying Anther and Pollen Development
Source: Front Plant Sci. 2022 Feb 8;13:806865. doi: 10.3389/fpls.2022.806865 (PMC8861278; doi:10.3389/fpls.2022.806865)
Supplement: Supplementary file 4 [file Table_4.xlsx]

## Sheet: Sheet1
Suplemental data 4. Information of non-coding RNAs correlated with genes in metabolism of components of pollen wall
	Gene name		ID in BRAD		Homlogous gene ID in TAIR	Expression levels												ID of non-coding RNA	Expression levels												Correlation coefficient	Significance
	Full name	Abbreviation	Version 1.5	Version 3.0		B line			A line			P line			O line				B line			A line			P line			O line
Sporopollenin metabolism	ABORTED MICROSPORES	AMS	Bra013041	BraA03g043400.3C	AT2G16910	81.9403	61.2427	64.7355	65.4521	51.2042	60.9745	7.07833	1.2056	4.561	39.5815	38.8102	40.5413	MSTRG.16387.1	2.33917	1.23392	0.853957	0	0	0.087995	0.065543	0	0.081819	0	0	0	0.595*	0.041
																		MSTRG.16374.1	0	0	0	0	0	0	0.23664	0	0.184188	0.208117	0	0	-0.586*	0.045
	MYB DOMAIN PROTEIN 80	MYB80	Bra035604	BraA02g013010.3C	AT5G56110	9.83978	7.46002	7.87028	11.4885	11.6794	6.49578	0.387617	0.068198	0.377671	8.91289	14.5545	10.0974	MSTRG.7053.1	0.14028	0	0.190023	0.227381	0.190553	0.007872	0.134174	0	0.031565	0.129102	0.180485	0.173902	0.654*	0.021
	TETRAKETIDE ALPHA-PYRONE REDUCTASE 1	TKPR1	Bra010535	BraA08g020830.3C	AT4G35420	183.137	111.407	125.232	250.141	205.936	155.987	9.29403	2.76251	8.68126	236.803	338.062	271.431	MSTRG.41702.3	0.018973	0.078652	0.084744	0	0.134986	0.166324	0.263291	0.394618	0.239954	0	0.189526	0.139201	-0.602*	0.0385427
																		MSTRG.41682.1	0.080582	0.211223	0.26031	0.115187	0	0.271907	0	0	0.092428	0.816416	0.643429	0.317832	0.620*	0.0315467
	POLYKETIDE SYNTHASE B	PKSB	Bra017681	BraA03g059080.3C	AT4G34850	163.321	113.153	120.499	199.866	174.917	128.903	9.72259	2.91694	11.3919	130.263	258.278	178.645	MSTRG.18364.1	17.2496	18.3437	19.9327	12.5228	18.6658	18.9652	23.0152	21.9411	24.8192	22.8857	20.6744	21.4782	-0.577*	0.0493735
			Bra034658	BraA08g015650.3C	AT4G34850	30.6018	34.9929	41.9376	58.4767	41.9648	48.8588	4.44951	1.04395	4.28557	23.7583	57.7022	36.5872	MSTRG.41048.1	0	0	0	0	0	0	0.667838	0.56347	0	0	0	0	-0.676*	0.0158148
	4-COUMARATE:CoA LIGASE	4CL	Bra030429	BraA05g018190.3C	AT1G51680	53.8632	54.3328	46.7845	27.6427	27.8934	38.1308	29.293	25.4623	36.1017	24.6216	32.507	25.0278	MSTRG.25178.1	0.185325	0.703723	0.842973	0	0	0.163815	0.262461	0	0.313752	0.040866	0	0	0.739**	0.00601381
	CYTOCHROME P450 FAMILY 703 SUBFAMILY A POLYPEPTIDE 2	CYP703A2	Bra033272	BraA09g066080.3C	AT1G01280	100.139	70.2364	77.0647	95.3486	97.5312	68.5782	3.96191	0.796988	5.45264	81.3265	125.647	100.682	MSTRG.52308.1	0	0	0	0	0	0	0.359682	0.153732	0	0	0	0	-0.664*	0.0186355
	ACYL-COA SYNTHETASE 5	ACOS5	Bra036646	BraA09g012700.3C	AT1G62940	198.323	123.023	142.992	220.782	203.86	175.203	14.5696	2.67816	16.3183	200.915	338.89	233.153	MSTRG.44957.1	0	0	0	0	0.056546	0.125552	0.365894	0.388785	0	0	0	0	-0.653*	0.0212474
	MALE STERILITY 2	MS2	Bra038691	BraA01g039260.3C	AT3G11980	267.298	172.818	194.019	281.591	256.658	204.73	10.3044	1.66278	8.47336	232.64	258.553	234.461	MSTRG.4916.1	0.069845	0	0	0	0	0.188174	0.368457	0.263511	0.080291	0.057467	0.09565	0.108006	-0.671*	0.0168846
Pectin and cellulose metabolism	CELL WALL INVERTASE 1	cwINV1	Bra021508	BraA01g037790.3C	AT3G13790	0.431978	0.623758	0.818588	1.78764	1.58046	0.72704	1.32086	1.5669	1.68935	1.54908	1.01297	1.07484	MSTRG.4785.1	0.467061	0.76621	0.348434	0	0	0.337145	0	0	0.100834	0	0.343756	0.084	-0.854**	0.000409412
	CELL WALL INVERTASE 2	cwINV2	Bra033419	BraA04g006780.3C	AT3G52600	2.07787	5.29619	3.58723	0.083642	0.823534	1.6727	4.18176	1.64939	2.02459	0.912661	3.42243	3.55197	MSTRG.19556.8	0	0.225847	0.194704	0	0.008369	0	0.318211	0	0.121987	0	0	0	0.697*	0.011806
	FRUCTOKINASE 5	FRK5	Bra000704	BraA03g027170.3C	AT4G10260	51.1898	51.4018	49.0497	0.464564	0.086681	14.807	2.35923	0.792497	2.95563	0	0	0	MSTRG.14413.1	0.788304	0.775523	0.544673	0.313742	0.258377	0.9341	0	0.284754	0	0.205241	0	0.170904	0.743**	0.00565024
																		MSTRG.14404.1	0.830452	0.740903	0.581277	0.08949	0.293846	0.194665	0	0	0.302073	0	0.070329	0.502054	0.840**	0.000628683
	FRUCTOKINASE 7	FRK7	Bra003378	BraA07g023920.3C	AT3G59480	20.5224	18.878	15.394	2.98437	4.11396	10.4848	0.940418	0.610393	1.73681	3.04628	3.16856	2.1658	MSTRG.36556.1	0.563253	0.544776	0.740585	0.369474	0.276241	0.323829	0.149622	0.053292	0	0.061762	0	0.036978	0.860**	0.000333503
																		MSTRG.36522.1	19.6147	14.084	12.6612	19.9643	29.6811	16.3157	46.4251	38.1762	29.9591	46.251	23.4967	30.489	-0.716**	0.00875904
																		MSTRG.36542.1	49.2934	56.0551	54.0541	0.539039	0.153926	3.97184	14.5568	6.92745	13.3966	0.37276	0.533673	0.24965	0.873**	0.000208166
	GALACTURONOSYLTRANSFERASE 2	GAUT2	Bra004535	BraA05g001340.3C	AT2G46480	1.52015	0.947184	1.26934	0.112735	0	0.484545	0.064218	0.05255	0.048844	1.56652	1.73883	1.64885	MSTRG.22885.1	0.936088	0.608821	1.21996	1.02549	1.71664	1.50078	1.28547	1.5938	1.178	0.797316	0.899009	1.10782	-0.631*	0.027927
	GALACTURONOSYLTRANSFERASE 12	GAUT12	Bra002963	BraA10g012780.3C	AT5G54690	5.39129	6.49507	5.4592	2.13014	1.5344	3.4961	2.15603	2.75467	2.69989	1.84413	2.27438	2.29107	MSTRG.52887.1	0	0.006762	0.038665	0.30427	0.225752	0.071317	0.174845	0	0.121415	0.043887	0.040951	0.146813	-0.596*	0.0410223
			Bra022739	BraA02g013720.3C	AT5G54690	3.66841	3.67018	2.71198	0.818096	1.00446	1.4235	1.09252	1.43991	1.89933	0.982405	1.09134	1.3607	MSTRG.7156.1	0.058688	0	0.068539	0.203188	0.366103	0.255166	0.216227	0.187405	0.026902	0.69005	0.635817	0.407334	-0.668*	0.0175103
Callose metabolism	GLUCAN SYNTHASE-LIKE 2/CALLOSE SYNTHASE 5	GSL2/Cals5	Bra037213	BraA09g010050.3C	AT2G13680	36.8681	30.4095	27.8952	1.87628	1.63409	4.17492	4.07906	1.59859	4.08651	0.777487	1.3323	0.780946	MSTRG.7137.1	0.340309	0.275854	0.141564	0.719084	0.579438	0.59272	0.499763	0.653995	0.82644	1.02432	0.752132	0.644845	-0.727**	0.00743862
	GLUCAN SYNTHASE-LIKE 12/CALLOSE SYNTHASE 3	GSL12/Cals3	Bra027120	BraA09g016710.3C	AT5G13000	2.62224	1.47251	1.42418	1.92035	2.22728	1.65212	0.386509	0.387242	0.171676	0.432232	0.239821	0.20562	Bra-miR400-3p	1300.48	1934.85	2118.02	1230.94	1604.2	821.451	940.014	795.434	620.228	824.975	1083.94	1206.21	0.652*	0.0216466
		A6	Bra032758	BraA04g008040.3C	AT4G14080	376.22	247.744	269.597	363.587	350.643	263.705	12.9916	2.01851	16.3974	555.807	724.767	618.184	MSTRG.45529.13	0.499844	0.012066	0.00669	0.177397	0.117595	0.148132	0.105482	0.011578	0.004345	0.126275	0.080083	0.111207	0.603*	0.0378743
	RUPTURED POLLEN GRAIN 1	RPG1	Bra025595	BraA04g012750.3C	AT5G40260	36.1028	27.0863	28.7585	12.5665	14.4574	22.6556	3.22773	1.11479	3.07473	10.6121	11.9023	8.87387	MSTRG.19712.1	0.440986	0.138131	0.312361	0	0.401207	0.074235	0	0.111972	0	0.36243	1.25008	0.347557	0.754**	0.00464101
	RUPTURED POLLEN GRAIN 2	RPG2	Bra022761	BraA03g015850.3C	AT5G50800	61.3289	51.7074	68.9493	27.9242	28.3279	43.3117	17.948	10.6904	15.221	43.6117	42.4596	35.3477	MSTRG.20226.8	0.189922	0.835663	0.721912	1.42558	0.387921	1.7787	1.97243	1.59307	1.69463	2.37776	1.24323	1.75575	-0.693*	0.0124455
																		MSTRG.13011.1	0	0.260418	0.334158	1.11436	0.901498	1.05411	0.911528	0.707627	0.846254	0.29784	0.486958	0.418371	-0.684*	0.0141932
	DEFECTIVE IN EXINE FORMATION 1	DEX1	Bra029746	BraA05g037230.3C	AT3G09090	0.289249	0.504159	0.279356	0.388425	0.105111	0.499809	0.184325	0.287518	0.440296	0.141715	0.192101	0	None
	MALE STERILITY 1	MS1	Bra002401	BraA10g019050.3C	AT5G22260	11.6304	8.9942	11.6893	16.9196	16.4031	12.0732	0.740885	0.025948	0.515219	9.28219	13.0985	11.4393	MSTRG.13002.1	0.428774	0.133747	0.206689	0.142708	0.030039	0	0.033432	0	0.029117	0.082523	0	0.067907	0.661*	0.0191419
																		MSTRG.53617.1	0	0	0	0	0	0	0	0	0.068578	0.133753	0.810163	0.161001	0.665*	0.0182721
																		MSTRG.53650.1	0.533393	0.542828	0.563013	0	0.039051	0.536433	0	0	0	1.16644	0.669395	0.828482	0.772**	0.00326628
Note: numbers in bold format mean differentially expressed transcripts in sterile lines, red color represents up-regulated and green color represents down-regulated
