# Supplementary material for: Transcript Profiling Analysis and ncRNAs’ Identification of Male-Sterile Systems of Brassica campestris Reveal New Insights Into the Mechanism Underlying Anther and Pollen Development
Source: Front Plant Sci. 2022 Feb 8;13:806865. doi: 10.3389/fpls.2022.806865 (PMC8861278; doi:10.3389/fpls.2022.806865)
Supplement: Supplementary file 5 [file Table_5.xlsx]

## Sheet: Sheet1
Suplemental data 5. Information of non-coding RNAs related to genes in tapetum development
Gene name		ID in BRAD		Homlogous gene ID in TAIR	Expression levels in samples												ID of non-coding RNA	Expression levels in samples												Correlation coefficient	Significance
Full name	Abbreviation	Version 1.5	Version 3.0		B line			A line			P line			O line				B line			A line			P line			O line
WUSCHEL	WUS	Bra039894	BraA07g002990.3C	AT2G17950	19.8056	17.7202	12.9045	1.39311	2.14504	4.56128	1.93326	1.19795	2.20408	0.266492	0.519149	0.323717	MSTRG.33891.1	0.301979	0.006615	0.546632	0	0	0	0	0	0	0	0	0	0.628*	0.029
																	MSTRG.33874.2	0.464426	0.269748	0	0	0.260756	0.151656	0	0	0	0	0	0	0.735**	0.007
																	MSTRG.33884.1	0.407683	0.095479	0	0.095522	0	0.161269	0	0	0	0	0	0	0.685*	0.014
SPOROCYTELESS/NOZZLE	SPL/NZZ	Bra026359	BraA01g018070.3C	AT4G27330	11.1338	7.20561	6.25413	5.39792	5.95284	6.4674	3.64433	2.89514	4.12447	4.78239	5.33021	4.72701	MSTRG.2229.1	0.35618	0	0	0	0	0	0	0	0	0	0	0	0.814**	0.001
		Bra019056	BraA03g053640.3C	AT4G27330	2.45902	1.89827	1.67906	0.883353	0.794973	1.28716	1.39676	1.44354	1.3723	1.12939	0.879813	0.905405	MSTRG.17700.1	0	0	0.143144	0	0.239017	0.265351	0.125576	0	0.212721	0.317936	0.430879	0.305924	-0.610*	0.035
TAPETUM DETERMINANT 1	TDF1	Bra025337	BraA06g037000.3C	AT3G28470	4.32244	2.90136	3.54445	4.45805	4.98091	4.08929	0.826626	0.631643	0.936885	4.73487	5.35372	4.62186	Unconservative_A03_9803	150.743	76.1839	82.6738	108.98	111.458	51.782	195.573	196.231	182.31	137.79	120.976	146.581	-0.600*	0.039
ABORTED MICROSPORES	AMS	Bra013041	BraA03g043400.3C	AT2G16910	81.9403	61.2427	64.7355	65.4521	51.2042	60.9745	7.07833	1.2056	4.561	39.5815	38.8102	40.5413	MSTRG.16387.1	2.33917	1.23392	0.853957	0	0	0.087995	0.065543	0	0.081819	0	0	0	0.595*	0.041
																	MSTRG.16374.1	0	0	0	0	0	0	0.23664	0	0.184188	0.208117	0	0	-0.586*	0.045
MYB DOMAIN PROTEIN 80	MYB80	Bra035604	BraA02g013010.3C	AT5G56110	9.83978	7.46002	7.87028	11.4885	11.6794	6.49578	0.387617	0.068198	0.377671	8.91289	14.5545	10.0974	MSTRG.7053.1	0.14028	0	0.190023	0.227381	0.190553	0.007872	0.134174	0	0.031565	0.129102	0.180485	0.173902	0.654*	0.021
MALE STERILITY 1	MS1	Bra002401	BraA10g019050.3C	AT5G22260	11.6304	8.9942	11.6893	16.9196	16.4031	12.0732	0.740885	0.025948	0.515219	9.28219	13.0985	11.4393	MSTRG.53629.1	0.094341	0	0.093231	0.155377	0.335752	0.279324	0	0	0	0	0.158437	0	0.688*	0.013
MALE STERILITY 2	MS2	Bra038691	BraA01g039260.3C	AT3G11980	267.298	172.818	194.019	281.591	256.658	204.73	10.3044	1.66278	8.47336	232.64	258.553	234.461	MSTRG.4916.1	0.069845	0	0	0	0	0.188174	0.368457	0.263511	0.080291	0.057467	0.09565	0.108006	-0.671*	0.017
VANGUARD1	VGD1	Bra040474	BraA04g032370.3C	AT2G47040	395.892	398.868	393.459	3.70333	1.75325	20.4958	77.8904	31.2117	71.9598	3.03285	2.60285	2.82029	MSTRG.22654.1	0.629298	0.276314	0.69278	0	0	0	0.281913	0.075308	0.245319	0	0	0	0.885**	0
																	MSTRG.22680.1	0	0	0	0.046613	0.454401	0.18441	0	0.08474	0	0.190532	0.294289	0.192882	-0.584*	0.046
VANGUARD1	VGD1	Bra000438	BraA03g024320.3C	AT2G47040	521.615	503.095	485.448	4.31991	1.89607	28.7497	90.8274	37.0302	81.007	3.11929	3.03135	3.37386	MSTRG.14002.1	103.702	106.916	119.795	97.6885	85.8287	71.8989	88.5124	94.0635	99.5431	105.55	92.8414	84.5156	0.668*	0.018
																	MSTRG.14028.1	0.580797	0.991407	1.07851	0	0	0.059284	0.079973	0	0.10285	0	0	0	0.948**	0
GLYOXAL OXIDASE 1	GLOX1	Bra004215	BraA07g032630.3C	AT1G67290	223.427	224.433	211.662	1.58038	0.813977	12.9739	46.209	18.7312	42.8167	0.089607	0.024977	0.109439	MSTRG.37665.2	26.833	23.5728	23.4225	33.3742	39.907	32.951	35.9894	40.1282	40.3873	28.6216	33.1495	33.8251	-0.746**	0.005
GLYOXAL OXIDASE 1	GLOX1	Bra034008	BraA02g017570.3C	AT1G67290	14.3425	27.8897	26.4737	0.257407	0.069776	0.337561	10.2259	3.2337	9.47354	0	0.026558	0.027805	MSTRG.7668.1	1.01886	1.69237	2.08655	0	0.066735	0.074088	1.83767	0.463736	1.66679	0	0	0	0.870**	0
																	MSTRG.7658.1	0	0.060855	0.499588	0	0	0	0	0	0	0	0	0	0.648*	0.023
																	MSTRG.7637.1	0	0.348355	0.12938	0	0.194431	0.059959	0	0	0	0	0	0	0.598*	0.04
RESPONSIVE TO DEHYDRATION 19A	RD19A	Bra010706	BraA08g022650.3C	AT4G39090	56.5849	70.4532	63.9561	109.025	86.9922	77.5487	28.9677	25.5042	32.478	38.5331	69.2372	34.8411	MSTRG.41920.1	0	0	0	0.381723	0	0	0	0	0	0	0	0	0.613*	0.034
RESPONSIVE TO DEHYDRATION 19C	RD19C	Bra012733	BraA03g046760.3C	AT4G16190	907.999	540.495	458.537	46.2556	27.9911	163.268	46.3215	20.8465	40.3252	0.082092	0.062615	0.098766	MSTRG.16804.1	0.260762	0.298469	0.796711	0	0	0.053742	0	0	0.10459	0	0	0	0.648*	0.023
																	MSTRG.16805.1	0.342937	0.075863	0.051741	0	0	0	0.137994	0	0.060391	0	0	0	0.802**	0.002
Note: numbers in bold format mean differentially expressed transcripts in sterile lines, red color represent up-regulated and green color represent down-regulated
