# Supplementary material for: Transcript Profiling Analysis and ncRNAs’ Identification of Male-Sterile Systems of Brassica campestris Reveal New Insights Into the Mechanism Underlying Anther and Pollen Development
Source: Front Plant Sci. 2022 Feb 8;13:806865. doi: 10.3389/fpls.2022.806865 (PMC8861278; doi:10.3389/fpls.2022.806865)
Supplement: Supplementary file 6 [file Table_6.xlsx]

## Sheet: Targets
Supplemental data 6. Information of long non-coding RNAs interacted with miRNAs
miRNA_Acc.	Target_Acc.		Expectation	UPE$	miRNA_start	miRNA_end	Target_start	Target_end	miRNA_aligned_fragment	alignment	Target_aligned_fragment	Inhibition	Target_Desc.	Multiplicity
bra-miR1140	MSTRG.9586.1		2.5	20.241	1	21	59	79	ACAGCCUAAACCAAUCGGAGC	-:::.::::::::-:::.:::	UCUCUGAUUGGUUAAGGUUGU	Cleavage	A02 19308239-19308476	1
bra-miR156a-3p	MSTRG.3897.1		2.5	11.951	1	21	138	158	GCUUACUCUCUCUCUGUCACC	--:::.:::-::::.:::.::	AUUGAUAGAUAGAGGGUAGGC	Cleavage	A01 19460854-19463709	1
bra-miR156a-3p	MSTRG.56585.1		3	14.922	1	21	764	784	GCUUACUCUCUCUCUGUCACC	:::::-::-::-:::::::::	GGUGAGAGUGAUAGAGUAAGC	Translation	Scaffold000185 83215-87323	1
bra-miR156a-3p	MSTRG.56585.2		3	18.982	1	21	478	498	GCUUACUCUCUCUCUGUCACC	:::::-::-::-:::::::::	GGUGAGAGUGAUAGAGUAAGC	Translation	Scaffold000185 83433-87323	1
bra-miR156a-3p	MSTRG.56585.4		3	13.846	1	21	434	454	GCUUACUCUCUCUCUGUCACC	:::::-::-::-:::::::::	GGUGAGAGUGAUAGAGUAAGC	Translation	Scaffold000185 83488-87314	1
bra-miR156a-5p	MSTRG.16677.1		2.5	8.985	1	20	27	46	UGACAGAAGAGAGUGAGCAC	-::::.::::::::.:-:::	UUGCUUACUCUCUUUUCUCA	Cleavage	A03 21955912-21956856	1
bra-miR156b-3p	MSTRG.27971.2		3	17.234	1	21	76	96	GCUCACUCUCUAUCUGUCACC	---::::::-::::::::::-	AUAGACAGACAGAGAGUGAGA	Cleavage	A05 24826200-24826439	1
bra-miR156b-3p	MSTRG.3897.1		3	11.951	1	21	138	158	GCUCACUCUCUAUCUGUCACC	--:::.::::::::.::-.::	AUUGAUAGAUAGAGGGUAGGC	Cleavage	A01 19460854-19463709	1
bra-miR156e-3p	MSTRG.11691.1		3	14.248	1	23	234	256	UGCUCACCUCUCUUUCUGUCAGU	----:-:::.::::::::::-::	GUGAAAAGAGAGAGAGGUGAUCA	Cleavage	A03 1861087-1862215	1
bra-miR156e-3p	MSTRG.18081.1		2.5	24.393	1	23	239	261	UGCUCACCUCUCUUUCUGUCAGU	---::-::::.:::.::::::.:	GGGGAAAGAAGGAGGGGUGAGUA	Cleavage	A03 28430716-28431500	1
bra-miR156e-3p	MSTRG.26295.1		3	18.492	1	23	401	423	UGCUCACCUCUCUUUCUGUCAGU	-----::-::-::::::::::::	AGUCUCAUAAUGAGAGGUGAGCA	Cleavage	A05 18145787-18146642	1
bra-miR156e-3p	MSTRG.40952.1		3	19.501	1	23	466	488	UGCUCACCUCUCUUUCUGUCAGU	:.:-.-:::.:::::::::.:.:	AUUUGGAGAGAGAGAGGUGGGUA	Cleavage	A08 11010970-11011570	1
bra-miR156f-3p	MSTRG.31707.1		3	11.077	1	23	201	223	UGCUCACUGCUCUUUCUGUCAGA	----:::::.::.:-:::::::-	AAAAACAGAGAGGGAAGUGAGCU	Translation	A06 17072809-17073035	1
bra-miR157a	MSTRG.46648.1		3	10.99	1	21	440	460	UUGACAGAAGAUAGAGAGCAC	:-:::.:::.:.:::-:::::	GAGCUUUCUGUUUUCGGUCAA	Cleavage	A09 15362432-15364217	1
bra-miR157a	MSTRG.56403.1		3	24.346	1	21	196	216	UUGACAGAAGAUAGAGAGCAC	---::.::::::::::::.:-	UCUCUUUCUAUCUUCUGUUAU	Cleavage	Scaffold000167 200185-200642	1
bra-miR157a	MSTRG.7137.1		3	11.88	1	21	671	691	UUGACAGAAGAUAGAGAGCAC	:-:.:::::-::::::::-::	GCGUUCUCUUUCUUCUGUAAA	Cleavage	A02 6657549-6658700	1
bra-miR157a	MSTRG.7857.1		3	21.609	1	21	156	176	UUGACAGAAGAUAGAGAGCAC	--::::-:::-:::::::.:.	AAGCUCACUAACUUCUGUUAG	Translation	A02 10306254-10306473	1
bra-miR158-3p	MSTRG.1858.3		3	16.434	1	21	869	889	UUUCCAAAUGUAGACAAAGCA	--::-:::::-.::::::::.	CACUAUGUCUCUAUUUGGAAG	Translation	A01 7819150-7821753	1
bra-miR158-5p	MSTRG.11718.1		3	9.849	1	22	32	53	CUUUGUCUAUCGUUUGGAAAAG	---:-...::::::.:::::::	UGGUAUUGAACGAUGGACAAAG	Cleavage	A03 1938616-1938851	1
bra-miR158-5p	MSTRG.20734.1		3	12.675	1	22	188	209	CUUUGUCUAUCGUUUGGAAAAG	-::::.:::::--::::.::::	AUUUUUCAAACUCUAGAUAAAG	Translation	A04 10445600-10446767	1
bra-miR158-5p	MSTRG.20734.2		3	12.675	1	22	188	209	CUUUGUCUAUCGUUUGGAAAAG	-::::.:::::--::::.::::	AUUUUUCAAACUCUAGAUAAAG	Translation	A04 10445600-10446767	1
bra-miR158-5p	MSTRG.36761.1		3	18.721	1	22	343	364	CUUUGUCUAUCGUUUGGAAAAG	--:::--::::::-::::::::	AGUUUGAAAACGAAAGACAAAG	Translation	A07 17016380-17017487	1
bra-miR158-5p	MSTRG.8013.4		2.5	14.788	1	22	248	269	CUUUGUCUAUCGUUUGGAAAAG	----::::::.:::.::::.::	AUGAUCCAAAUGAUGGACAGAG	Cleavage	A02 11067739-11068604	1
bra-miR159a	MSTRG.20410.1		1	17.618	1	21	689	709	UUUGGAUUGAAGGGAGCUCUA	-.::::::::::::.:::::.	GGGAGCUCCCUUCAGUCCAAG	Cleavage	A04 8816511-8817674	1
bra-miR159a	MSTRG.36114.1		1	13.567	1	21	345	365	UUUGGAUUGAAGGGAGCUCUA	-.::::::::::::.:::::.	AGGAGCUCCCUUCAGUCCAAG	Cleavage	A07 14415765-14416538	1
bra-miR159a	MSTRG.38294.1		0	19.397	1	21	3113	3133	UUUGGAUUGAAGGGAGCUCUA	:::::::::::::::::::::	UAGAGCUCCCUUCAAUCCAAA	Cleavage	A07 23274488-23278377	1
bra-miR159a	MSTRG.40534.1		2.5	12.604	1	21	13	33	UUUGGAUUGAAGGGAGCUCUA	--:-:-::::::::::.::::	CUGUGGUCCCUUCAAUUCAAA	Cleavage	A08 8649569-8649979	1
bra-miR159a	MSTRG.43674.1		3	10.292	1	21	275	295	UUUGGAUUGAAGGGAGCUCUA	--:::.:..:-:.::::::::	ACGAGUUUUCAUUAAUCCAAA	Translation	A09 945640-946129	1
bra-miR159a	MSTRG.52079.1		3	15.027	1	21	250	270	UUUGGAUUGAAGGGAGCUCUA	:-:::.:::-::::.:..:::	UCGAGUUCCGUUCAGUUUAAA	Cleavage	A10 2252543-2252895	1
bra-miR159a	MSTRG.54687.1		2.5	7.417	1	21	364	384	UUUGGAUUGAAGGGAGCUCUA	--:::::-::::..:::.:::	CCGAGCUACCUUUGAUCUAAA	Cleavage	A10 13896721-13897264	1
bra-miR159a	MSTRG.8259.1		0	13.535	1	21	1231	1251	UUUGGAUUGAAGGGAGCUCUA	:::::::::::::::::::::	UAGAGCUCCCUUCAAUCCAAA	Cleavage	A02 12181708-12183814	1
bra-miR159a	MSTRG.9489.1		2.5	12.233	1	21	375	395	UUUGGAUUGAAGGGAGCUCUA	---::::.::::::::..:::	AGUAGCUUCCUUCAAUUUAAA	Cleavage	A02 18839187-18839859	1
bra-miR161-3p	MSTRG.5781.1		3	22.995	1	21	22	42	GUCACUUUCAAUGCGUUGAUC	--::-::::::::.:.:::..	CCUCCACGCAUUGGAGGUGGU	Cleavage	A02 1183270-1183602	1
bra-miR164a	MSTRG.22474.1		3	17.468	1	21	63	83	UGGAGAAGCAGGGCACGUGCA	-::::-:::.::-:::::.::	AGCACAUGCUCUUCUUCUUCA	Translation	A04 18307376-18307799	1
bra-miR164a	MSTRG.23174.2		3	16.079	1	21	160	180	UGGAGAAGCAGGGCACGUGCA	--::.:::..::-.:::::::	GACAUGUGUUCUUUUUCUCCA	Translation	A05 1687808-1688372	1
bra-miR164a	MSTRG.5487.1		0	18.033	1	21	1287	1307	UGGAGAAGCAGGGCACGUGCA	:::::::::::::::::::::	UGCACGUGCCCUGCUUCUCCA	Cleavage	A02 72024-73610	1
bra-miR164a	MSTRG.7820.1		3	10.287	1	21	47	67	UGGAGAAGCAGGGCACGUGCA	::::::::.:::-.::::::-	UGCACGUGUCCUCUUUCUCCC	Translation	A02 10127275-10127476	1
bra-miR164b-3p	MSTRG.13005.1		2.5	20.736	1	21	907	927	CACGUGUUCUACUACUCCAAC	--:::.--:::::::::::::	UGUGGGUCAGUAGAACACGUG	Cleavage	A03 6959824-6961153	1
bra-miR164b-5p	MSTRG.22474.1		3	17.468	1	21	63	83	UGGAGAAGCAGGGCACGUGCG	-::::-:::.::-:::::.::	AGCACAUGCUCUUCUUCUUCA	Translation	A04 18307376-18307799	1
bra-miR164b-5p	MSTRG.23174.2		3	16.079	1	21	160	180	UGGAGAAGCAGGGCACGUGCG	--::.:::..::-.:::::::	GACAUGUGUUCUUUUUCUCCA	Translation	A05 1687808-1688372	1
bra-miR164b-5p	MSTRG.5487.1		0	18.033	1	21	1287	1307	UGGAGAAGCAGGGCACGUGCG	.::::::::::::::::::::	UGCACGUGCCCUGCUUCUCCA	Cleavage	A02 72024-73610	1
bra-miR164b-5p	MSTRG.7820.1		3	10.287	1	21	47	67	UGGAGAAGCAGGGCACGUGCG	.:::::::.:::-.::::::-	UGCACGUGUCCUCUUUCUCCC	Translation	A02 10127275-10127476	1
bra-miR164e-3p	MSTRG.20726.1		3	13.063	1	21	351	371	CACGUGCUCCCCUCCUCCAAC	-:-:::::.-:::::::.:::	UUGGGAGGGAGGGAGCAUGUG	Cleavage	A04 10413114-10413529	1
bra-miR164e-5p	MSTRG.22474.1		3	17.468	1	22	62	83	UGGAGAAGCAGGGCACGUGCAA	--::::-:::.::-:::::.::	GAGCACAUGCUCUUCUUCUUCA	Translation	A04 18307376-18307799	1
bra-miR164e-5p	MSTRG.23174.2		3	16.079	1	22	159	180	UGGAGAAGCAGGGCACGUGCAA	---::.:::..::-.:::::::	UGACAUGUGUUCUUUUUCUCCA	Translation	A05 1687808-1688372	1
bra-miR164e-5p	MSTRG.5487.1		0	18.033	1	22	1286	1307	UGGAGAAGCAGGGCACGUGCAA	-:::::::::::::::::::::	AUGCACGUGCCCUGCUUCUCCA	Cleavage	A02 72024-73610	1
bra-miR164e-5p	MSTRG.7820.1		3	10.287	1	22	46	67	UGGAGAAGCAGGGCACGUGCAA	-::::::::.:::-.::::::-	AUGCACGUGUCCUCUUUCUCCC	Translation	A02 10127275-10127476	1
bra-miR167a	MSTRG.47571.2		0	15.753	1	21	1119	1139	UGAAGCUGCCAGCAUGAUCUA	-::::::::::::::::::::	CAGAUCAUGCUGGCAGCUUCA	Cleavage	A09 21152675-21154944	1
bra-miR167a	MSTRG.47572.1		0	15.753	1	21	1082	1102	UGAAGCUGCCAGCAUGAUCUA	-::::::::::::::::::::	CAGAUCAUGCUGGCAGCUUCA	Cleavage	A09 21152675-21154950	1
bra-miR171a	MSTRG.16666.4		3	19.368	1	21	73	93	UUGAGCCGUGCCAAUAUCACG	--::::::::::-.::.:::-	UUUGAUAUUGGCCUGGUUCAC	Translation	A03 21931137-21931946	1
bra-miR171e	MSTRG.34212.1		2.5	20.02	1	21	247	267	UGAUUGAGCCGCGCCAAUAUC	---:::::::.::::..::::	GUCAUUGGCGUGGCUUGAUCA	Cleavage	A07 3710414-3710991	1
bra-miR172a	MSTRG.19252.1		0	18.153	1	21	1674	1694	AGAAUCUUGAUGAUGCUGCAU	-::::::::::::::::::::	CUGCAGCAUCAUCAAGAUUCU	Cleavage	A04 2698193-2700519	1
bra-miR172a	MSTRG.23536.1		3	10.859	1	21	171	191	AGAAUCUUGAUGAUGCUGCAU	---:.:::::-:.::::::::	AAACGGCAUCCUUAAGAUUCU	Translation	A05 3165596-3165807	1
bra-miR172a	MSTRG.25967.1		3	15.737	1	21	21	41	AGAAUCUUGAUGAUGCUGCAU	---.::-::::::::::::.:	UGUUAGAAUCAUCAAGAUUUU	Cleavage	A05 16439531-16439879	1
bra-miR172a	MSTRG.30326.1		2.5	17.324	1	21	272	292	AGAAUCUUGAUGAUGCUGCAU	---::-:::::::::::::.:	UAUCAUCAUCAUCAAGAUUUU	Cleavage	A06 9790268-9791980	1
bra-miR172a	MSTRG.3085.1		3	17.851	1	21	737	757	AGAAUCUUGAUGAUGCUGCAU	--:-:::::.::::-::::::	GAGAAGCAUUAUCAUGAUUCU	Cleavage	A01 14527427-14529153	1
bra-miR172a	MSTRG.3085.2		3	20.294	1	21	658	678	AGAAUCUUGAUGAUGCUGCAU	--:-:::::.::::-::::::	GAGAAGCAUUAUCAUGAUUCU	Cleavage	A01 14527590-14528337	1
bra-miR172c-3p	MSTRG.19252.1		0	18.153	1	21	1674	1694	AGAAUCUUGAUGAUGCUGCAG	:::::::::::::::::::::	CUGCAGCAUCAUCAAGAUUCU	Cleavage	A04 2698193-2700519	1
bra-miR172c-3p	MSTRG.23536.1		3	10.859	1	21	171	191	AGAAUCUUGAUGAUGCUGCAG	---:.:::::-:.::::::::	AAACGGCAUCCUUAAGAUUCU	Translation	A05 3165596-3165807	1
bra-miR172c-3p	MSTRG.25967.1		3	15.737	1	21	21	41	AGAAUCUUGAUGAUGCUGCAG	---.::-::::::::::::.:	UGUUAGAAUCAUCAAGAUUUU	Cleavage	A05 16439531-16439879	1
bra-miR172c-3p	MSTRG.30326.1		2.5	17.324	1	21	272	292	AGAAUCUUGAUGAUGCUGCAG	---::-:::::::::::::.:	UAUCAUCAUCAUCAAGAUUUU	Cleavage	A06 9790268-9791980	1
bra-miR172c-3p	MSTRG.3085.1		3	17.851	1	21	737	757	AGAAUCUUGAUGAUGCUGCAG	--:-:::::.::::-::::::	GAGAAGCAUUAUCAUGAUUCU	Cleavage	A01 14527427-14529153	1
bra-miR172c-3p	MSTRG.3085.2		3	20.294	1	21	658	678	AGAAUCUUGAUGAUGCUGCAG	--:-:::::.::::-::::::	GAGAAGCAUUAUCAUGAUUCU	Cleavage	A01 14527590-14528337	1
bra-miR172c-5p	MSTRG.16351.4		3	17.684	1	21	153	173	GCAUCAUCAUCAAGAUUCAGA	-:::::-:-:::::::::::-	ACUGAAGCGUGAUGAUGAUGA	Cleavage	A03 20711344-20711739	1
bra-miR172c-5p	MSTRG.3379.2		3	12.745	1	21	514	534	GCAUCAUCAUCAAGAUUCAGA	:.::.-:::::.::::::::-	UUUGGUUCUUGGUGAUGAUGA	Cleavage	A01 16326349-16327845	1
bra-miR172c-5p	MSTRG.3380.1		3	12.745	1	21	421	441	GCAUCAUCAUCAAGAUUCAGA	:.::.-:::::.::::::::-	UUUGGUUCUUGGUGAUGAUGA	Cleavage	A01 16326351-16327696	1
bra-miR172c-5p	MSTRG.35085.2		3	23.399	1	21	537	557	GCAUCAUCAUCAAGAUUCAGA	-.:::.:::-:.::::::::-	AUUGAGUCUCGGUGAUGAUGA	Cleavage	A07 9394002-9395445	1
bra-miR172c-5p	MSTRG.43875.1		3	16.664	1	21	309	329	GCAUCAUCAUCAAGAUUCAGA	---::::::-::::::::::-	GAAGAAUCUCGAUGAUGAUGA	Cleavage	A09 1777805-1779305	1
bra-miR172c-5p	MSTRG.56387.2		3	15.582	1	21	19	39	GCAUCAUCAUCAAGAUUCAGA	--:::-::-:::::::::::-	CAUGAUUCAUGAUGAUGAUGA	Cleavage	Scaffold000167 76212-76793	1
bra-miR172c-5p	MSTRG.5645.1		2.5	7.475	1	21	92	112	GCAUCAUCAUCAAGAUUCAGA	-::-::::::::-:::::::.	ACUUAAUCUUGACGAUGAUGU	Translation	A02 667854-668099	1
bra-miR172d-3p	MSTRG.19252.1		0.5	18.153	1	21	1674	1694	GGAAUCUUGAUGAUGCUGCAU	-:::::::::::::::::::.	CUGCAGCAUCAUCAAGAUUCU	Cleavage	A04 2698193-2700519	1
bra-miR172d-3p	MSTRG.30326.1		3	17.324	1	21	272	292	GGAAUCUUGAUGAUGCUGCAU	---::-:::::::::::::..	UAUCAUCAUCAUCAAGAUUUU	Cleavage	A06 9790268-9791980	1
bra-miR1885a	MSTRG.32993.1		3	10.678	1	22	2	23	CAUCAAUGAAAGGUAUGAUUCC	--.:-:::::.:::.::::::-	CUGAACAUACUUUUUAUUGAUU	Cleavage	A06 22908703-22908904	1
bra-miR1885a	MSTRG.33325.1		3	12.731	1	22	261	281	CAUCAAUGAAAGGUAUGAUUCC	::::::::::-::::::::::-	GGAAUCAUAC-UUUCAUUGAUA	Cleavage	A06 24221824-24223277	1
bra-miR1885a	MSTRG.46727.1		3	13.057	1	22	2	23	CAUCAAUGAAAGGUAUGAUUCC	--.:::-::.-:::.:::::::	AAGAUCUUAUGUUUUAUUGAUG	Cleavage	A09 15827818-15828102	1
bra-miR1885b	MSTRG.17949.1		3	13.943	1	22	132	153	UACAUCUUCUCCGCGGAAGCUC	-::-::..:::::-::::::::	UAGGUUUUGCGGAAAAGAUGUA	Translation	A03 27863917-27864121	1
bra-miR2111-3p	MSTRG.20272.1		3	19.159	1	21	374	394	GACCUCAGGAUGCGGAUUACC	---:::::-:::::::::::-	CAAAAUCCUCAUCCUGAGGUA	Cleavage	A04 8144332-8145359	1
bra-miR319-3p	MSTRG.20410.1		0	17.817	1	21	688	708	UUGGACUGAAGGGAGCUCCCU	:::::::::::::::::::::	AGGGAGCUCCCUUCAGUCCAA	Cleavage	A04 8816511-8817674	1
bra-miR319-3p	MSTRG.22255.1		2.5	16.312	1	21	910	930	UUGGACUGAAGGGAGCUCCCU	:-::::-:.:.:::::::::.	AAGGAGAUUCUUUCAGUCCAG	Cleavage	A04 17462700-17465612	1
bra-miR319-3p	MSTRG.22971.1		2	15.215	1	21	1665	1685	UUGGACUGAAGGGAGCUCCCU	--::::-:.:.::::::::::	CAGGAGAUUCUUUCAGUCCAA	Cleavage	A05 909610-913124	1
bra-miR319-3p	MSTRG.22971.2		2	15.215	1	21	986	1006	UUGGACUGAAGGGAGCUCCCU	--::::-:.:.::::::::::	CAGGAGAUUCUUUCAGUCCAA	Cleavage	A05 909674-911752	1
bra-miR319-3p	MSTRG.36114.1		0	13.548	1	21	344	364	UUGGACUGAAGGGAGCUCCCU	:-:::::::::::::::::::	AAGGAGCUCCCUUCAGUCCAA	Cleavage	A07 14415765-14416538	1
bra-miR319-3p	MSTRG.38294.1		2.5	18.451	1	21	3112	3132	UUGGACUGAAGGGAGCUCCCU	---::::::::::::-:::::	GUAGAGCUCCCUUCAAUCCAA	Cleavage	A07 23274488-23278377	1
bra-miR319-3p	MSTRG.8259.1		2.5	13.838	1	21	1230	1250	UUGGACUGAAGGGAGCUCCCU	---::::::::::::-:::::	GUAGAGCUCCCUUCAAUCCAA	Cleavage	A02 12181708-12183814	1
bra-miR319-5p	MSTRG.47791.1		2	16.092	1	21	90	110	AGAGCUUCCUUGAGUCCAUUC	-:::-:::::-::::::::::	AAAUAGACUCUAGGAAGCUCU	Translation	A09 22594661-22594873	1
bra-miR391-3p	MSTRG.41589.1		3	12.072	1	21	961	981	ACGGUAUCUCUCCUACGUAGC	-.:.::::--::::::::.::	AUUGCGUAUCAGAGAUACUGU	Cleavage	A08 13903171-13904928	1
bra-miR395a-3p	MSTRG.23504.2		2	13.14	1	21	256	277	CUGAAGUGUUUGGG-GGAACUC	-::::::-::::::::::::::	UAGUUCCACCCAAACACUUCAG	Cleavage	A05 3030041-3030677	1
bra-miR395a-3p	MSTRG.2399.1		3	12.783	1	21	137	157	CUGAAGUGUUUGGGGGAACUC	---::::-.::::.:::::::	CUUUUCCGUCAAAUACUUCAG	Cleavage	A01 10179277-10179548	1
bra-miR395a-3p	MSTRG.3745.1		3	12.858	1	21	89	109	CUGAAGUGUUUGGGGGAACUC	::::::.::::::.:.::.:-	GAGUUCUCCCAAAUAUUUUAC	Cleavage	A01 18651040-18651248	1
bra-miR396-3p	MSTRG.24451.1		3	15.503	1	21	130	150	GCUCAAGAAAGCUGUGGGAAA	---::::.:-.::::::::::	GGGCCCAUAAUUUUCUUGAGC	Cleavage	A05 7132014-7133148	1
bra-miR396-3p	MSTRG.24451.2		3	15.044	1	21	8	28	GCUCAAGAAAGCUGUGGGAAA	---::::.:-.::::::::::	GGGCCCAUAAUUUUCUUGAGC	Cleavage	A05 7132136-7133133	1
bra-miR396-3p	MSTRG.37569.1		2.5	15.29	1	21	965	985	GCUCAAGAAAGCUGUGGGAAA	:-::::::::-::::::::-:	UCUCCCACAGAUUUCUUGAAC	Translation	A07 20264699-20265702	1
bra-miR396-3p	MSTRG.40477.13		0	16.205	1	21	571	591	GCUCAAGAAAGCUGUGGGAAA	:::::::::::::::::::::	UUUCCCACAGCUUUCUUGAGC	Cleavage	A08 8352717-8356025	1
bra-miR396-3p	MSTRG.40477.14		0	19.358	1	21	2735	2755	GCUCAAGAAAGCUGUGGGAAA	:::::::::::::::::::::	UUUCCCACAGCUUUCUUGAGC	Cleavage	A08 8352717-8355998	1
bra-miR396-3p	MSTRG.40477.15		0	14.503	1	21	2500	2520	GCUCAAGAAAGCUGUGGGAAA	:::::::::::::::::::::	UUUCCCACAGCUUUCUUGAGC	Cleavage	A08 8352833-8355999	1
bra-miR396-3p	MSTRG.44677.1		2	8.47	1	21	194	214	GCUCAAGAAAGCUGUGGGAAA	:-:.:::::::::::::::-:	UCUUCCACAGCUUUCUUGAAC	Cleavage	A09 4886393-4890157	1
bra-miR396-5p	MSTRG.11376.1		2	11.185	1	21	559	579	UUCCACAGCUUUCUUGAACUU	-:::-:::::.::.:::::::	UAGUACAAGAGAGUUGUGGAA	Cleavage	A03 692029-693867	1
bra-miR396-5p	MSTRG.11376.2		2	11.185	1	21	107	127	UUCCACAGCUUUCUUGAACUU	-:::-:::::.::.:::::::	UAGUACAAGAGAGUUGUGGAA	Cleavage	A03 692481-693865	1
bra-miR396-5p	MSTRG.44677.1		1.5	18.853	1	21	307	327	UUCCACAGCUUUCUUGAACUU	-.::::::-::::::::::.:	CGGUUCAAUAAAGCUGUGGGA	Cleavage	A09 4886393-4890157	1
bra-miR398-3p	MSTRG.50391.12		3	17.603	1	21	1645	1665	UGUGUUCUCAGGUCACCCCUG	:::-::::--:::::::::::	CAGUGGUGCACUGAGAACACA	Cleavage	A09 33982950-33985366	1
bra-miR398-3p	MSTRG.50391.13		3	17.603	1	21	1371	1391	UGUGUUCUCAGGUCACCCCUG	:::-::::--:::::::::::	CAGUGGUGCACUGAGAACACA	Cleavage	A09 33982956-33985360	1
bra-miR398-3p	MSTRG.50391.18		3	17.603	1	21	887	907	UGUGUUCUCAGGUCACCCCUG	:::-::::--:::::::::::	CAGUGGUGCACUGAGAACACA	Cleavage	A09 33983887-33985370	1
bra-miR398-5p	MSTRG.32781.1		3	19.22	1	21	152	172	GGGUCGACAUGAGAACACAUG	..:-::::.-::::::::.::	UGUCUGUUUGCAUGUCGAUCC	Cleavage	A06 22045413-22045651	1
bra-miR400-3p	MSTRG.24022.1		2.5	15.518	1	21	19	39	GACUUAUAAUGAUCUCAUGAA	--.:::-:::.:::::.::::	GCUAUGUGAUUAUUAUGAGUC	Cleavage	A05 5232842-5233596	1
bra-miR400-3p	MSTRG.25733.6		0.5	23.552	1	21	121	141	GACUUAUAAUGAUCUCAUGAA	::::::::::.::::::::::	UUCAUGAGAUUAUUAUAAGUC	Cleavage	A05 14940377-14940855	1
bra-miR400-5p	MSTRG.49267.1		3	15.877	1	21	649	669	UAUGAGAGUAUUAUAAGUCAC	---::::.:::::.:.::.::	AAUACUUGUAAUAUUUUCGUA	Cleavage	A09 29491986-29493237	1
bra-miR400-5p	MSTRG.56632.1		3	13.245	1	21	1243	1263	UAUGAGAGUAUUAUAAGUCAC	-::::-:.:::::-:::::::	AUGACCUGUAAUAGUCUCAUA	Cleavage	Scaffold000191 102623-105289	1
bra-miR403-5p	MSTRG.11848.1		3	12.261	1	22	153	174	UGUUUUGUGCGUGAAUCUAAUU	::-::::::..::-:.::::.:	AAAUAGAUUUGCGAAUAAAAUA	Translation	A03 2407211-2408076	1
bra-miR403-5p	MSTRG.13936.3		3	8.781	1	22	720	741	UGUUUUGUGCGUGAAUCUAAUU	--:::-.-:::.::::::::::	UCUUAUGAUCAUGCACAAAACA	Cleavage	A03 10867235-10868775	1
bra-miR403-5p	MSTRG.2319.1		3	12.734	1	22	397	418	UGUUUUGUGCGUGAAUCUAAUU	.:::.::::-:::-:.::::::	GAUUGGAUUAACGAAUAAAACA	Translation	A01 9875560-9875981	1
bra-miR408-3p	MSTRG.23713.1		2	15.448	1	21	425	445	UGCUUGUUCCCUGUCUCUCUC	-:-:-::::::::::::::::	CACAAAGACAGGGAACAAGCA	Cleavage	A05 3884791-3886172	1
bra-miR408-3p	MSTRG.39657.1		2.5	3.87	1	21	719	739	UGCUUGUUCCCUGUCUCUCUC	::::::::-::::::.:::..	GAGAGAGAGAGGGAAUAAGUG	Cleavage	A08 3770939-3771852	1
bra-miR5654a	MSTRG.25733.6		0	18.276	1	21	3	23	AUAAAUCCCAAGCAUCAUCCA	:::::::::::::::::::::	UGGAUGAUGCUUGGGAUUUAU	Cleavage	A05 14940377-14940855	1
bra-miR5712	MSTRG.29122.1		3	13.745	1	21	45	65	AAUAUUAAUAUAAUUGGUGAG	--.::--:::::.::::::::	AAUACACAUUAUGUUAAUAUU	Cleavage	A06 4374056-4374285	1
bra-miR5712	MSTRG.33803.7		3	10.103	1	21	744	764	AAUAUUAAUAUAAUUGGUGAG	.::::.:::-:-:::.:::::	UUCACUAAUAAAAUUGAUAUU	Translation	A07 1409977-1412785	1
bra-miR5712	MSTRG.39614.1		3	14.219	1	21	122	142	AAUAUUAAUAUAAUUGGUGAG	::-::::::-::-::::::::	CUAACCAAUCAUUUUAAUAUU	Translation	A08 3541256-3541464	1
bra-miR5712	MSTRG.42041.1		3	13.35	1	21	794	814	AAUAUUAAUAUAAUUGGUGAG	-:::..::::--:::::::::	AUCAUUAAUUUAAUUAAUAUU	Translation	A08 15756087-15757812	1
bra-miR5712	MSTRG.46432.4		3	17.063	1	21	819	839	AAUAUUAAUAUAAUUGGUGAG	--.::.:--::::::::::::	GAUACUACAUAUAUUAAUAUU	Cleavage	A09 13951408-13953668	1
bra-miR5712	MSTRG.6099.1		3	10.131	1	21	245	266	AAUAUUAAUA-UAAUUGGUGAG	--::.:.::::-::::::::::	UCCAUCGAUUAGUAUUAAUAUU	Translation	A02 2366088-2366430	1
bra-miR5714	MSTRG.16098.1		2.5	15.119	1	22	448	469	AGACUCUACGACAUCAAGAAAC	---:.:-:.::::::::.::::	AGAUUUGGGUGUCGUAGGGUCU	Cleavage	A03 19749829-19750426	1
bra-miR5715	MSTRG.40947.1		3	21.171	1	21	293	313	ACGUGAUAAGCCUCUGAAGAA	:::::::::-:::::::.-::	UUCUUCAGAAGCUUAUCGGGU	Cleavage	A08 10986911-10987407	1
bra-miR5716	MSTRG.10215.1		3	9.565	1	21	77	97	UUGGAUAAUUGAAGAUAUAAA	:-:::::.:::::-:::..::	UAUAUAUUUUCAAGUAUUUAA	Cleavage	A02 22518617-22519041	1
bra-miR5716	MSTRG.17417.1		3	9.497	1	21	103	123	UUGGAUAAUUGAAGAUAUAAA	:-:::::.:::::-:::..::	UAUAUAUUUUCAAGUAUUUAA	Cleavage	A03 25393282-25393543	1
bra-miR5716	MSTRG.17999.1		3	10.677	1	21	3	23	UUGGAUAAUUGAAGAUAUAAA	:::::::.:::::-:::..::	UUUAUAUUUUCAAAUAUUUAA	Cleavage	A03 28064187-28064543	1
bra-miR5716	MSTRG.23632.1		3	8.714	1	21	9	29	UUGGAUAAUUGAAGAUAUAAA	:-:::::.::.:::::::..-	UAUAUAUUUUUAAUUAUCUGU	Cleavage	A05 3573458-3573662	1
bra-miR5716	MSTRG.31226.1		3	11.206	1	21	152	172	UUGGAUAAUUGAAGAUAUAAA	:-:::::.:-.:-::::::::	UGUAUAUUUGUACUUAUCCAA	Translation	A06 14932163-14932758	1
bra-miR5716	MSTRG.40479.1		3	9.466	1	21	53	73	UUGGAUAAUUGAAGAUAUAAA	:-:::::.:::::-:::..::	UAUAUAUUUUCAAGUAUUUAA	Cleavage	A08 8360051-8360255	1
bra-miR5716	MSTRG.42041.1		3	10.943	1	21	898	918	UUGGAUAAUUGAAGAUAUAAA	:-:::::-:::-:::::..::	UGUAUAUAUUCUAUUAUUUAA	Translation	A08 15756087-15757812	1
bra-miR5716	MSTRG.43408.1		2.5	9.363	1	21	273	293	UUGGAUAAUUGAAGAUAUAAA	:::::.:::::--::::::::	UUUAUGUCUUCUUUUAUCCAA	Translation	A08 20702240-20703604	1
bra-miR5716	MSTRG.58157.1		3	10.959	1	21	155	175	UUGGAUAAUUGAAGAUAUAAA	:-:::::.::-::::::-:::	UAUAUAUUUUAAAUUAUACAA	Translation	Scaffold001381 188-393	1
bra-miR5717	MSTRG.19816.1		3	9.823	1	21	214	234	GUUUGGAUUGUUUGCCUUGGC	:-:::::.::.::-::::.::	GGCAAGGUAAGCAUUCCAGAC	Cleavage	A04 5700560-5700796	1
bra-miR5717	MSTRG.20272.1		3	14.235	1	21	425	445	GUUUGGAUUGUUUGCCUUGGC	---:.:::::..::::::::.	CUGAGGGCAAGUAAUCCAAAU	Cleavage	A04 8144332-8145359	1
bra-miR5717	MSTRG.30777.1		3	8.5	1	21	77	97	GUUUGGAUUGUUUGCCUUGGC	--::-:-:::.::::::.:::	CACACGCCAAGCAAUCCGAAC	Cleavage	A06 12345190-12345413	1
bra-miR5717	MSTRG.9243.1		3	13.089	1	21	2461	2481	GUUUGGAUUGUUUGCCUUGGC	-...::-:::-::::::::::	AUUGAGCCAACCAAUCCAAAC	Translation	A02 17507423-17510940	1
bra-miR5718	MSTRG.13476.1		2	14.582	1	22	289	310	UCAGAACCAAACACAGAACAAG	---:::--::::::::::::::	UGAGUUGAGUGUUUGGUUCUGA	Cleavage	A03 8930304-8930789	1
bra-miR5719	MSTRG.40129.2		2.5	15.616	1	21	1284	1304	UUGUGAUGAUAAUACGACUUC	-.:::.:::-:.:.:::::::	AGAGUUGUAGUGUUAUCACAA	Cleavage	A08 6657970-6664902	1
bra-miR5719	MSTRG.40129.3		2.5	15.616	1	21	1305	1325	UUGUGAUGAUAAUACGACUUC	-.:::.:::-:.:.:::::::	AGAGUUGUAGUGUUAUCACAA	Cleavage	A08 6657970-6664893	1
bra-miR5719	MSTRG.40129.4		2.5	15.616	1	21	1309	1329	UUGUGAUGAUAAUACGACUUC	-.:::.:::-:.:.:::::::	AGAGUUGUAGUGUUAUCACAA	Cleavage	A08 6657971-6664897	1
bra-miR5719	MSTRG.40129.6		2.5	15.616	1	21	1286	1306	UUGUGAUGAUAAUACGACUUC	-.:::.:::-:.:.:::::::	AGAGUUGUAGUGUUAUCACAA	Cleavage	A08 6657973-6664767	1
bra-miR5719	MSTRG.47429.1		3	7.572	1	21	135	155	UUGUGAUGAUAAUACGACUUC	--::::-:::-.::::::::.	CCAGUCUUAUCGUCAUCACAG	Translation	A09 20356345-20356614	1
bra-miR5719	MSTRG.55412.1		3	19.363	1	21	584	604	UUGUGAUGAUAAUACGACUUC	:..:::--::::::::.::::	GGGGUCACAUUAUCAUUACAA	Cleavage	Scaffold000096 96100-96876	1
bra-miR5720	MSTRG.10286.1		2.5	21.163	1	21	829	849	UUGUGAUUUGGUUGGAAUAUC	-.:.::.::-::::.::::::	UGUGUUUCAUCCAAGUCACAA	Cleavage	A02 22768677-22770829	1
bra-miR5720	MSTRG.20434.1		2.5	3.927	1	21	12	32	UUGUGAUUUGGUUGGAAUAUC	::-:::.::::.::::::.::	GACAUUUCAACUAAAUCAUAA	Cleavage	A04 8934639-8934858	1
bra-miR5720	MSTRG.41306.1		3	8.524	1	21	165	185	UUGUGAUUUGGUUGGAAUAUC	--::-::::.::-:::.::::	AUUAGUCCAGCCCAAUUACAA	Translation	A08 12672173-12672653	1
bra-miR5720	MSTRG.50969.1		3	22.327	1	21	493	513	UUGUGAUUUGGUUGGAAUAUC	---:::.:-:::::::.::::	ACAAUUUCCACCAAAUUACAA	Cleavage	A09 36339755-36340528	1
bra-miR5720	MSTRG.50969.2		3	22.327	1	21	382	402	UUGUGAUUUGGUUGGAAUAUC	---:::.:-:::::::.::::	ACAAUUUCCACCAAAUUACAA	Cleavage	A09 36339760-36340528	1
bra-miR5720	MSTRG.853.1		2.5	14.067	1	21	209	229	UUGUGAUUUGGUUGGAAUAUC	--:.:::.::-:::.::::::	UUUGUUCUAAACAAGUCACAA	Translation	A01 3307971-3308322	1
bra-miR5721	MSTRG.1040.1		2.5	14.85	1	21	189	209	AAAAAUGGAGUGAGAAAUGGA	:.::::-:::-::::.:::::	UUCAUUACUCCCUCCGUUUUU	Translation	A01 4170713-4171018	1
bra-miR5721	MSTRG.27198.1		3	24.071	1	21	491	511	AAAAAUGGAGUGAGAAAUGGA	--:::::.:-:-:.:::::::	GACAUUUUUGAAUUCAUUUUU	Translation	A05 21966926-21967467	1
bra-miR5721	MSTRG.35569.2		3	20.998	1	21	981	1001	AAAAAUGGAGUGAGAAAUGGA	:.::-::::::.:.::::::-	UUCAAUUCUCAUUUCAUUUUG	Cleavage	A07 11771188-11772715	1
bra-miR5721	MSTRG.35569.3		3	20.998	1	21	542	562	AAAAAUGGAGUGAGAAAUGGA	:.::-::::::.:.::::::-	UUCAAUUCUCAUUUCAUUUUG	Cleavage	A07 11771225-11772717	1
bra-miR5721	MSTRG.37445.2		3	7.015	1	21	1467	1487	AAAAAUGGAGUGAGAAAUGGA	::.::::.:.-.:::::::::	UCUAUUUUUUUUUCCAUUUUU	Translation	A07 19727196-19729379	1
bra-miR5721	MSTRG.3884.1		3	8.983	1	21	278	298	AAAAAUGGAGUGAGAAAUGGA	::.::::::.-:::::::::-	UCUAUUUCUUUCUCCAUUUUA	Translation	A01 19377433-19378558	1
bra-miR5721	MSTRG.3884.2		3	12.077	1	21	278	298	AAAAAUGGAGUGAGAAAUGGA	::.::::::.-:::::::::-	UCUAUUUCUUUCUCCAUUUUA	Translation	A01 19377433-19378558	1
bra-miR5721	MSTRG.3884.3		3	13.058	1	21	272	292	AAAAAUGGAGUGAGAAAUGGA	::.::::::.-:::::::::-	UCUAUUUCUUUCUCCAUUUUA	Translation	A01 19377439-19378465	1
bra-miR5721	MSTRG.43329.1		2	17.88	1	21	138	158	AAAAAUGGAGUGAGAAAUGGA	:.:::::-:::::..::::::	UUCAUUUAUCACUUUAUUUUU	Cleavage	A08 20455800-20456062	1
bra-miR5721	MSTRG.47676.1		3	2.145	1	21	116	136	AAAAAUGGAGUGAGAAAUGGA	-..:-:::::-::.:::::::	AUUACUUCUCUCUUCAUUUUU	Translation	A09 21830447-21830669	1
bra-miR5721	MSTRG.7040.1		3	9.149	1	21	776	796	AAAAAUGGAGUGAGAAAUGGA	:-::-::.:...:::::::::	UACAAUUUUUGUUCCAUUUUU	Cleavage	A02 6241864-6243393	1
bra-miR5721	MSTRG.8959.1		2.5	11.993	1	21	245	265	AAAAAUGGAGUGAGAAAUGGA	--::-::-::::::.::::::	AACAAUUAUCACUCUAUUUUU	Cleavage	A02 15549792-15550087	1
bra-miR5721	MSTRG.9443.1		2.5	8.442	1	21	596	616	AAAAAUGGAGUGAGAAAUGGA	::::::-.::::::..:::::	UCCAUUGUUCACUCUGUUUUU	Cleavage	A02 18613038-18614040	1
bra-miR5722	MSTRG.12020.1		3	23.071	1	22	59	80	UGAAAUAGAGUCAUGUGGAACG	---::.:::::.::.:.:::..	GCCUCUACAUGGCUUUGUUUUG	Cleavage	A03 3074915-3075350	1
bra-miR5722	MSTRG.23362.1		3	12.556	1	22	1510	1531	UGAAAUAGAGUCAUGUGGAACG	---:::-:::::.::-::::::	GAGUCCUCAUGAUUCAAUUUCA	Cleavage	A05 2506145-2508377	1
bra-miR5722	MSTRG.28891.2		3	12.975	1	22	643	664	UGAAAUAGAGUCAUGUGGAACG	---:.:::::::-:.:.:::.:	UUGUUCACAUGAGUUUGUUUUA	Translation	A06 3436885-3437619	1
bra-miR5722	MSTRG.48959.1		2	18.437	1	22	702	723	UGAAAUAGAGUCAUGUGGAACG	---::::..::::::::::::-	UUCUCCAUGUGACUCUAUUUCC	Cleavage	A09 28161249-28162106	1
bra-miR5725	MSTRG.271.1		3	15.148	1	21	121	141	AUUUGGCACAAUCUGAUCUGC	-.::::-:::-:-::::::::	AUAGAUAAGAGUUUGCCAAAU	Translation	A01 975198-975405	1
bra-miR6032-3p	MSTRG.7137.1		0	23.788	1	22	933	954	UCUGCUGGUCGUUCCAUGUUAA	::::::::::::::::::::::	UUAACAUGGAACGACCAGCAGA	Cleavage	A02 6657549-6658700	1
bra-miR6032-5p	MSTRG.13947.1		3	10.754	1	21	106	126	AACAUGGAGCAUCAACAGAUC	:::-:::::::-::::::::-	GAUGUGUUGAUUCUCCAUGUA	Translation	A03 10894340-10894918	1
bra-miR6032-5p	MSTRG.25005.1		3	19.5	1	21	321	341	AACAUGGAGCAUCAACAGAUC	--:.::::::::-:.:::::-	UUUUUGUUGAUGGUUCAUGUA	Translation	A05 10407157-10407562	1
bra-miR6032-5p	MSTRG.32409.1		3	17.239	1	21	94	114	AACAUGGAGCAUCAACAGAUC	-:-::-::::::::..:::::	CAGCUUUUGAUGCUUUAUGUU	Cleavage	A06 20636808-20637150	1
bra-miR6032-5p	MSTRG.47539.1		3	14.72	1	21	641	661	AACAUGGAGCAUCAACAGAUC	-::::--::::-:::::::::	CAUCUUGUGAUCCUCCAUGUU	Translation	A09 20967565-20968508	1
bra-miR824	MSTRG.1858.1		2	21.778	1	21	869	889	UAGACCAUUUGUGAGAAGGGA	::::::::::.-.::::::::	UCCCUUCUCAUCGAUGGUCUA	Translation	A01 7819150-7821755	1
bra-miR824	MSTRG.1858.2		2	21.778	1	21	994	1014	UAGACCAUUUGUGAGAAGGGA	::::::::::.-.::::::::	UCCCUUCUCAUCGAUGGUCUA	Translation	A01 7819150-7821755	1
bra-miR824	MSTRG.1858.3		2	21.778	1	21	1909	1929	UAGACCAUUUGUGAGAAGGGA	::::::::::.-.::::::::	UCCCUUCUCAUCGAUGGUCUA	Translation	A01 7819150-7821753	1
bra-miR824	MSTRG.21735.1		3	15.129	1	21	215	235	UAGACCAUUUGUGAGAAGGGA	-:.:::::::..-:::::.::	ACUCUUCUCAUGCAUGGUUUA	Translation	A04 15238247-15238936	1
bra-miR824	MSTRG.41625.1		0	20.092	1	21	896	916	UAGACCAUUUGUGAGAAGGGA	:::::::::::::::::::::	UCCCUUCUCACAAAUGGUCUA	Cleavage	A08 14020211-14022223	1
bra-miR824	MSTRG.41625.2		0	20.1	1	21	802	822	UAGACCAUUUGUGAGAAGGGA	:::::::::::::::::::::	UCCCUUCUCACAAAUGGUCUA	Cleavage	A08 14020232-14022192	1
bra-miR824	MSTRG.41625.3		0	20.092	1	21	798	818	UAGACCAUUUGUGAGAAGGGA	:::::::::::::::::::::	UCCCUUCUCACAAAUGGUCUA	Cleavage	A08 14020236-14022223	1
bra-miR824	MSTRG.41625.4		0	20.1	1	21	866	886	UAGACCAUUUGUGAGAAGGGA	:::::::::::::::::::::	UCCCUUCUCACAAAUGGUCUA	Cleavage	A08 14020241-14022394	1
bra-miR824	MSTRG.41625.6		0	20.092	1	21	757	777	UAGACCAUUUGUGAGAAGGGA	:::::::::::::::::::::	UCCCUUCUCACAAAUGGUCUA	Cleavage	A08 14020297-14022197	1
bra-miR860-3p	MSTRG.39916.1		2.5	11.467	1	21	126	146	UCAAUACAUUGGACUACAUAU	.:::::.::.:::::::::-:	GUAUGUGGUUCAAUGUAUUUA	Cleavage	A08 5360571-5361619	1
bra-miR860-5p	MSTRG.40200.1		3	10.92	1	21	175	195	AUGUAGUCCAAUCUAUUGAAG	.::.:::-::::-::.:::::	UUUUAAUUGAUUUGAUUACAU	Translation	A08 6998346-6998589	1
bra-miR9408-3p	MSTRG.12676.1		3	9.37	1	22	735	756	UUUCAUCUUAGAGAAUGUUGUU	::-.:::-:.:-::::::::::	AAAGACACUUUAUAAGAUGAAA	Translation	A03 5500172-5502073	1
bra-miR9408-3p	MSTRG.12793.1		3	8.223	1	22	1146	1167	UUUCAUCUUAGAGAAUGUUGUU	-:-:..:-:.:.::::::::::	CAAAGUAAUUUUUAAGAUGAAA	Cleavage	A03 6010795-6012279	1
bra-miR9408-3p	MSTRG.13514.1		3	10.977	1	22	1621	1642	UUUCAUCUUAGAGAAUGUUGUU	---::.:::.:.:::::::...	AUAAAUAUUUUUUAAGAUGGGG	Cleavage	A03 9106787-9110012	1
bra-miR9408-3p	MSTRG.25781.1		3	17.845	1	22	166	187	UUUCAUCUUAGAGAAUGUUGUU	---::::-:.::-::::::::.	AUAAACAGUUUCCAAGAUGAAG	Translation	A05 15323991-15324676	1
bra-miR9408-3p	MSTRG.31176.1		2	10.041	1	22	125	146	UUUCAUCUUAGAGAAUGUUGUU	.::.:::::.:.:.::::::::	GACGACAUUUUUUGAGAUGAAA	Cleavage	A06 14687237-14687875	1
bra-miR9408-3p	MSTRG.32473.1		3	16.469	1	22	555	576	UUUCAUCUUAGAGAAUGUUGUU	.:.:::::-::::.::-:::::	GAUAACAUCCUCUGAGUUGAAA	Cleavage	A06 20875536-20876317	1
bra-miR9408-5p	MSTRG.18110.1		3	24.556	1	21	230	250	CAACAGUCUCAGGAUGGAAAA	---:-::::.:::::.:::::	UGGUGCAUCUUGAGAUUGUUG	Cleavage	A03 28561266-28561585	1
bra-miR9553-5p	MSTRG.19009.1		3	14.119	1	22	120	141	UACAAAGCUGAAGCUAAUUAUG	.:-:::::::::.-:.:::::-	UAGAAUUAGCUUUUGUUUUGUU	Translation	A04 1403043-1403263	1
bra-miR9553-5p	MSTRG.20329.1		2.5	23.546	1	22	190	211	UACAAAGCUGAAGCUAAUUAUG	-:-:::-.-:::::::::::::	AACAAUCGACUUCAGCUUUGUA	Cleavage	A04 8420998-8421438	1
bra-miR9553-5p	MSTRG.29484.1		2.5	14.559	1	22	50	71	UACAAAGCUGAAGCUAAUUAUG	---::-:::.::-:::::::::	UGAAACUAGUUUGAGCUUUGUA	Translation	A06 5926180-5927854	1
bra-miR9553-5p	MSTRG.39775.1		2.5	17.54	1	22	483	504	UACAAAGCUGAAGCUAAUUAUG	-:-::::::.:::::-:::::.	AAGAAUUAGUUUCAGAUUUGUG	Cleavage	A08 4418009-4418705	1
bra-miR9553-5p	MSTRG.52770.2		3	11.027	1	22	560	581	UACAAAGCUGAAGCUAAUUAUG	---::::--::-::::::::::	UUGAAUUCUCUCCAGCUUUGUA	Translation	A10 5900407-5901451	1
bra-miR9554-3p	MSTRG.57340.1		3	21.685	1	21	849	869	UCAUAUCCAAGUAUCAUUCCU	:-:.::-:-:.::::::::::	AUGGAUCAGAUUUGGAUAUGA	Cleavage	Scaffold000280 24822-25830	1
bra-miR9554-3p	MSTRG.58656.1		3	17.282	1	21	170	190	UCAUAUCCAAGUAUCAUUCCU	.::::-:::-.:::::::::.	GGGAAGGAUCUUUGGAUAUGG	Cleavage	Scaffold006223 3-342	1
bra-miR9554-3p	MSTRG.884.1		3	15.719	1	21	926	946	UCAUAUCCAAGUAUCAUUCCU	:-::::::::.:-:::-::::	AAGAAUGAUAUUCGGAAAUGA	Translation	A01 3437073-3438396	1
bra-miR9555a-5p	MSTRG.45676.10		2.5	17.835	1	21	1567	1587	UUCUAAGCUUUACGGGAAACC	-::::...-::::::::::::	UGUUUUUUAUAAAGCUUAGAA	Cleavage	A09 9791731-9797853	1
bra-miR9555a-5p	MSTRG.45676.11		2.5	17.835	1	21	1567	1587	UUCUAAGCUUUACGGGAAACC	-::::...-::::::::::::	UGUUUUUUAUAAAGCUUAGAA	Cleavage	A09 9791731-9799144	1
bra-miR9555a-5p	MSTRG.45676.9		2.5	17.835	1	21	1567	1587	UUCUAAGCUUUACGGGAAACC	-::::...-::::::::::::	UGUUUUUUAUAAAGCUUAGAA	Cleavage	A09 9791731-9799308	1
bra-miR9555a-5p	MSTRG.6100.1		2.5	18.929	1	21	233	253	UUCUAAGCUUUACGGGAAACC	:-:::::.:::::-.::::::	GAUUUCCUGUAAAAUUUAGAA	Cleavage	A02 2366701-2367034	1
bra-miR9557-3p	MSTRG.53770.1		3	12.963	1	21	503	523	GCUGAGUUGGAACGCAAAAUC	-:::::-.:::::::.:.::.	UAUUUUCUGUUCCAAUUUAGU	Cleavage	A10 10444836-10445690	1
bra-miR9558-3p	MSTRG.7520.11		3	14.398	1	22	1823	1844	UUGCAAGCCAGACAUUUCCUUU	...:::::--:.:::.::::::	GGGGGAAAGAUUUGGUUUGCAA	Cleavage	A02 8575948-8578424	1
bra-miR9558-3p	MSTRG.7520.4		3	17.4	1	22	1819	1840	UUGCAAGCCAGACAUUUCCUUU	...:::::--:.:::.::::::	GGGGGAAAGAUUUGGUUUGCAA	Cleavage	A02 8575947-8578625	1
bra-miR9558-3p	MSTRG.7520.5		3	17.4	1	22	2016	2037	UUGCAAGCCAGACAUUUCCUUU	...:::::--:.:::.::::::	GGGGGAAAGAUUUGGUUUGCAA	Cleavage	A02 8575947-8578563	1
bra-miR9558-5p	MSTRG.16098.1		3	15.427	1	21	365	385	AGAGAUGUCUGGCUUGCAACA	-:-::::.:-.::::::::::	CGAUGCAGGGUAGACAUCUCU	Cleavage	A03 19749829-19750426	1
bra-miR9559-3p	MSTRG.31339.1		2.5	15.005	1	19	1	19	ACAAUGAACGAAAUCCAAA	:::::.:::-:::..::::	UUUGGGUUUGGUUUGUUGU	Translation	A06 15393305-15393520	1
bra-miR9559-3p	MSTRG.32735.1		2.5	17.82	1	21	227	247	ACAAUGAACGAAAUCCAAAUC	-.:::-:-::::::::.::::	UGUUUUGUUUUCGUUCGUUGU	Cleavage	A06 21854507-21854852	1
bra-miR9559-3p	MSTRG.32735.2		2.5	10.893	1	21	121	141	ACAAUGAACGAAAUCCAAAUC	-.:::-:-::::::::.::::	UGUUUUGUUUUCGUUCGUUGU	Cleavage	A06 21854507-21854852	1
bra-miR9559-5p	MSTRG.17227.1		2.5	10.794	1	21	650	670	UUUGGAUUUUGGUCAUUGUUG	--:::::-::::.::::.::.	ACACAAUCACCAGAAUCUAAG	Cleavage	A03 24447743-24450095	1
bra-miR9559-5p	MSTRG.20124.1		3	10.899	1	21	25	45	UUUGGAUUUUGGUCAUUGUUG	-.:.-::-::::::.::::::	AGAUUAUAACCAAAGUCCAAA	Cleavage	A04 7400935-7401164	1
bra-miR9559-5p	MSTRG.23725.1		3	17.467	1	21	195	215	UUUGGAUUUUGGUCAUUGUUG	:.-:::-::-:::::::::::	CGUCAACGAACAAAAUCCAAA	Cleavage	A05 3939949-3940196	1
bra-miR9559-5p	MSTRG.24633.1		3	0.244	1	21	27	47	UUUGGAUUUUGGUCAUUGUUG	-:-:::--:::::::::::::	AACCAAAAACCAAAAUCCAAA	Cleavage	A05 7975753-7975995	1
bra-miR9559-5p	MSTRG.24938.2		3	12.415	1	21	895	914	UUUGGAUUUUGGUCAUUGUUG	-.:.::::-.:::::::::::	GGAUAAUG-UCAAAAUCCAAA	Cleavage	A05 9914796-9916814	1
bra-miR9559-5p	MSTRG.38065.1		2.5	19.521	1	21	118	138	UUUGGAUUUUGGUCAUUGUUG	--.::.:::::::.::.:.::	UCGCAGUGACCAAGAUUCGAA	Cleavage	A07 22360284-22361016	1
bra-miR9559-5p	MSTRG.41956.1		3	8.465	1	21	265	285	UUUGGAUUUUGGUCAUUGUUG	--:-:::-:.:::::::::.:	AUAAAAUCAUCAAAAUCCAGA	Cleavage	A08 15404718-15405418	1
bra-miR9559-5p	MSTRG.45390.1		3	10.875	1	21	1018	1038	UUUGGAUUUUGGUCAUUGUUG	..:.:::--:::::.::::::	UGAUAAUACCCAAAGUCCAAA	Cleavage	A09 8440048-8441630	1
bra-miR9559-5p	MSTRG.45602.1		2	7.144	1	21	170	190	UUUGGAUUUUGGUCAUUGUUG	:-:-::::::.::::::.:::	CCAAAAUGACUAAAAUCUAAA	Cleavage	A09 9472865-9473083	1
bra-miR9559-5p	MSTRG.45726.1		2.5	11.467	1	21	2652	2672	UUUGGAUUUUGGUCAUUGUUG	::::-:::::::::::-::::	CAACUAUGACCAAAAUACAAA	Cleavage	A09 10108851-10111625	1
bra-miR9559-5p	MSTRG.46458.1		3	4.146	1	21	370	390	UUUGGAUUUUGGUCAUUGUUG	---.::::::::::::..:.:	UCUUAAUGACCAAAAUUUAGA	Cleavage	A09 14093722-14094333	1
bra-miR9559-5p	MSTRG.51787.1		2.5	10.794	1	21	468	488	UUUGGAUUUUGGUCAUUGUUG	--:::::-::::.::::.::.	ACACAAUCACCAGAAUCUAAG	Cleavage	A10 920254-921619	1
bra-miR9559-5p	MSTRG.57340.1		3	8.111	1	21	525	545	UUUGGAUUUUGGUCAUUGUUG	---:::::.-::::::::::.	UCCCAAUGGACAAAAUCCAAG	Cleavage	Scaffold000280 24822-25830	1
bra-miR9559-5p	MSTRG.7039.1		2.5	8.178	1	21	893	913	UUUGGAUUUUGGUCAUUGUUG	::-::-::.::::::::::::	CAUCACUGGCCAAAAUCCAAA	Cleavage	A02 6239555-6241473	1
bra-miR9559-5p	MSTRG.8322.1		3	8.921	1	21	1338	1358	UUUGGAUUUUGGUCAUUGUUG	--:::::-:.:::::::-:::	ACACAAUUAUCAAAAUCAAAA	Cleavage	A02 12440250-12442168	1
bra-miR9559-5p	MSTRG.9701.1		3	15.9	1	21	136	156	UUUGGAUUUUGGUCAUUGUUG	--:.:::-::::::::.:.:.	UUAUAAUUACCAAAAUUCGAG	Cleavage	A02 19904370-19904597	1
bra-miR9560a-3p	MSTRG.38761.1		3	17.687	1	24	117	140	UCAUAUUAGUUCUACCUCCUGUUG	-::..::::-:.::..::::.:::	AAAUGGGAGUUGGAGUUAAUGUGA	Cleavage	A07 25078914-25079143	1
bra-miR9560a-3p	MSTRG.57903.1		2.5	15.262	1	24	654	677	UCAUAUUAGUUCUACCUCCUGUUG	-:::.:-::::.-:::::::::::	AAACGGCAGGUGUAACUAAUAUGA	Cleavage	Scaffold000525 1584-2664	1
bra-miR9560a-5p	MSTRG.35034.1		3	12.891	1	24	3	26	ACAGGUGGUGGAACAAAUAUGAGU	---:::.:::-:::::..:.::::	GAACAUGUUUCUUCCAUUAUCUGU	Cleavage	A07 9180867-9181271	1
bra-miR9560b-3p	MSTRG.38761.1		3	17.687	1	24	117	140	UCAUAUUAGUUCUACCUCCUGCUG	-:-..::::-:.::..::::.:::	AAAUGGGAGUUGGAGUUAAUGUGA	Cleavage	A07 25078914-25079143	1
bra-miR9560b-3p	MSTRG.57903.1		2.5	15.262	1	24	654	677	UCAUAUUAGUUCUACCUCCUGCUG	-:-:.:-::::.-:::::::::::	AAACGGCAGGUGUAACUAAUAUGA	Cleavage	Scaffold000525 1584-2664	1
bra-miR9561-3p	MSTRG.49327.2		3	20.377	1	22	75	96	GAGAGACUCUGAAAGACUCACC	-:-::-::::-:::.::.::::	AGAGAUUCUUCCAGGGUUUCUC	Cleavage	A09 29727346-29727967	1
bra-miR9561-5p	MSTRG.36765.1		2	20.812	1	23	97	119	UGAGUCUCUCACCAGUCUUUCAC	::--:::-::::::::.:::::.	GUUUAAGUCUGGUGAGGGACUCG	Cleavage	A07 17019657-17020768	1
bra-miR9562-5p	MSTRG.41728.2		3	11.234	1	21	382	402	ACUAUGCAAUUGUGAACAAAC	--::-::::-:.:::.:::::	UAUUUUUCAGAGUUGUAUAGU	Cleavage	A08 14422020-14423984	1
bra-miR9562-5p	MSTRG.7012.1		2.5	11.77	1	21	901	921	ACUAUGCAAUUGUGAACAAAC	--:::::.:::.:::::::-:	UCUUGUUUACAGUUGCAUAUU	Cleavage	A02 6144224-6145912	1
bra-miR9563a-3p	MSTRG.11385.1		2.5	18.259	1	21	282	302	UAAAAGUUAAGAGACAAGUUA	:.:.::-:.:.::::::::::	UGAUUUCUUUUUUAACUUUUA	Cleavage	A03 736127-736687	1
bra-miR9563a-3p	MSTRG.19475.1		3	12.286	1	21	212	232	UAAAAGUUAAGAGACAAGUUA	-.::::--.::::.:::::::	AGACUUUGUUCUUGACUUUUA	Cleavage	A04 3886026-3886890	1
bra-miR9563a-3p	MSTRG.2671.1		2.5	22.898	1	21	49	69	UAAAAGUUAAGAGACAAGUUA	-::--:::.::::::::::::	AAAACUGUUUCUUAACUUUUA	Cleavage	A01 11563171-11563787	1
bra-miR9563a-3p	MSTRG.27243.1		3	17.587	1	21	162	182	UAAAAGUUAAGAGACAAGUUA	-.:.::::.::::.:::-:::	AGAUUUGUUUCUUGACUGUUA	Cleavage	A05 22100021-22100381	1
bra-miR9563a-3p	MSTRG.47676.1		3	2.118	1	21	117	137	UAAAAGUUAAGAGACAAGUUA	:-::::-::::::-:.:::::	UUACUUCUCUCUUCAUUUUUA	Cleavage	A09 21830447-21830669	1
bra-miR9563a-3p	MSTRG.52841.1		2.5	11.398	1	21	650	670	UAAAAGUUAAGAGACAAGUUA	-::--::::::::::.:::::	AAAACUGUCUCUUAAUUUUUA	Cleavage	A10 6336338-6337156	1
bra-miR9563a-5p	MSTRG.16131.1		2.5	20.76	1	21	621	641	ACCCGUCUCUUAAUUUUUAAC	--:.::::-:.:::::.::::	UCUGAAAAGUGAGAGAUGGGU	Cleavage	A03 19882748-19883515	1
bra-miR9563a-5p	MSTRG.32108.1		3	17.463	1	21	260	280	ACCCGUCUCUUAAUUUUUAAC	:::::::.::::-:::::-::	GUUAAAAGUUAAAAGACGAGU	Translation	A06 18996368-18996707	1
bra-miR9563a-5p	MSTRG.50391.12		3	8.72	1	21	2079	2099	ACCCGUCUCUUAAUUUUUAAC	-::::--.::::::::.::::	AUUAAUUGUUAAGAGAUGGGU	Cleavage	A09 33982950-33985366	1
bra-miR9563a-5p	MSTRG.50391.13		3	9.545	1	21	1805	1825	ACCCGUCUCUUAAUUUUUAAC	-::::--.::::::::.::::	AUUAAUUGUUAAGAGAUGGGU	Cleavage	A09 33982956-33985360	1
bra-miR9563a-5p	MSTRG.50391.16		3	9.251	1	21	1315	1335	ACCCGUCUCUUAAUUUUUAAC	-::::--.::::::::.::::	AUUAAUUGUUAAGAGAUGGGU	Cleavage	A09 33983056-33985355	1
bra-miR9563a-5p	MSTRG.50391.18		3	10.215	1	21	1321	1341	ACCCGUCUCUUAAUUUUUAAC	-::::--.::::::::.::::	AUUAAUUGUUAAGAGAUGGGU	Cleavage	A09 33983887-33985370	1
bra-miR9563a-5p	MSTRG.50391.9		3	9.982	1	21	1714	1734	ACCCGUCUCUUAAUUUUUAAC	-::::--.::::::::.::::	AUUAAUUGUUAAGAGAUGGGU	Cleavage	A09 33982948-33985358	1
bra-miR9563a-5p	MSTRG.52583.1		3	16.474	1	21	208	228	ACCCGUCUCUUAAUUUUUAAC	--::-.:::-::::::.::::	AAUAUGAAUGAAGAGAUGGGU	Cleavage	A10 4792667-4793113	1
bra-miR9563b-5p	MSTRG.25753.1		3	18.821	1	24	137	160	AAGAACUCGUCUCUUAACUUUUAA	---::::--::::::::::::::-	AGUAAAGAGAAGAGACGAGUUCUC	Cleavage	A05 15157764-15158131	1
bra-miR9563b-5p	MSTRG.32108.1		1	14.04	1	24	261	284	AAGAACUCGUCUCUUAACUUUUAA	:::::::::::-::::::::::::	UUAAAAGUUAAAAGACGAGUUCUU	Cleavage	A06 18996368-18996707	1
bra-miR9563b-5p	MSTRG.9902.1		2.5	15.146	1	24	68	91	AAGAACUCGUCUCUUAACUUUUAA	----:.-:::::-:::::::::::	AGGCAGAUUAAGCGACGAGUUCUU	Cleavage	A02 20910994-20911214	1
bra-miR9564-3p	MSTRG.13441.1		3	10.847	1	22	136	157	CGAGCUGUGUAAUCGUUUUGUU	.:.::::.-::::::.::.:.:	GAUAAAAUAAUUACAUAGUUUG	Cleavage	A03 8770347-8770550	1
bra-miR9564-3p	MSTRG.29827.4		2.5	18.313	1	22	620	641	CGAGCUGUGUAAUCGUUUUGUU	.:-::::.:::::...::::.:	GAGAAAAUGAUUAUGUAGCUUG	Cleavage	A06 7360973-7363146	1
bra-miR9564-5p	MSTRG.25420.1		0	12.958	1	24	14	37	ACAAAACGAUUACACAGCUCGGUC	::::::::::::::::::::::::	GACCGAGCUGUGUAAUCGUUUUGU	Cleavage	A05 12832701-12833101	1
bra-miR9564-5p	MSTRG.46300.3		2	13.456	1	24	505	528	ACAAAACGAUUACACAGCUCGGUC	--:.:::.:-::::::.:::::::	AUCUGAGUUUUGUAAUUGUUUUGU	Cleavage	A09 13303626-13306313	1
bra-miR9565-5p	MSTRG.25284.1		2.5	16.963	1	21	1086	1106	UCUCGUUCUCUCGUUUCAGCU	.::::::.:::::::.-::::	GGCUGAAGCGAGAGAGAGAGA	Cleavage	A05 12035730-12038207	1
bra-miR9565-5p	MSTRG.25284.2		2.5	17.887	1	21	799	819	UCUCGUUCUCUCGUUUCAGCU	.::::::.:::::::.-::::	GGCUGAAGCGAGAGAGAGAGA	Cleavage	A05 12035730-12037869	1
bra-miR9565-5p	MSTRG.25284.3		2.5	16.963	1	21	799	819	UCUCGUUCUCUCGUUUCAGCU	.::::::.:::::::.-::::	GGCUGAAGCGAGAGAGAGAGA	Cleavage	A05 12035730-12037759	1
bra-miR9565-5p	MSTRG.25284.4		2.5	16.797	1	21	786	806	UCUCGUUCUCUCGUUUCAGCU	.::::::.:::::::.-::::	GGCUGAAGCGAGAGAGAGAGA	Cleavage	A05 12035743-12037710	1
bra-miR9565-5p	MSTRG.25284.5		2.5	17.887	1	21	1046	1066	UCUCGUUCUCUCGUUUCAGCU	.::::::.:::::::.-::::	GGCUGAAGCGAGAGAGAGAGA	Cleavage	A05 12035770-12037234	1
bra-miR9565-5p	MSTRG.25284.6		2.5	16.963	1	21	855	875	UCUCGUUCUCUCGUUUCAGCU	.::::::.:::::::.-::::	GGCUGAAGCGAGAGAGAGAGA	Cleavage	A05 12035781-12037670	1
bra-miR9565-5p	MSTRG.58079.1		3	16.062	1	21	319	339	UCUCGUUCUCUCGUUUCAGCU	----::::.:::::::.::::	CAGAGAAAUGAGAGAAUGAGA	Cleavage	Scaffold000968 11-782	1
bra-miR9566-5p	MSTRG.31502.1		3	7.995	1	22	85	106	UUGUUGACAAAUACUUAGGCUC	---:.:::-:-:::::.:::::	UUUCUUAACUCUUUGUUAACAA	Cleavage	A06 16190719-16190927	1
bra-miR9566-5p	MSTRG.47817.10		2.5	11.433	1	22	729	750	UUGUUGACAAAUACUUAGGCUC	-:-:::.::-::::::.:.:::	AACCCUGAGAAUUUGUUAGCAA	Cleavage	A09 22687032-22689853	1
bra-miR9567-3p	MSTRG.15714.1		3	13.587	1	21	92	112	AAACUAUAUGUGUUGCUUAGA	-.::.--::::.:::::::::	AUUAGCAAACAUAUAUAGUUU	Cleavage	A03 18002263-18002492	1
bra-miR9567-3p	MSTRG.23510.1		3	18.64	1	21	353	373	AAACUAUAUGUGUUGCUUAGA	---::::.-.:::::::::::	AGAAAGCGUUACAUAUAGUUU	Cleavage	A05 3058411-3059152	1
bra-miR9567-3p	MSTRG.2969.1		2.5	15.146	1	21	950	970	AAACUAUAUGUGUUGCUUAGA	--:::-:::.:.::::.::::	CAUAAACAAUAUAUAUGGUUU	Cleavage	A01 13824035-13826042	1
bra-miR9567-3p	MSTRG.34836.1		2.5	9.75	1	21	212	232	AAACUAUAUGUGUUGCUUAGA	:.:::::::-:.-::::::::	UUUAAGCAAAAUUUAUAGUUU	Translation	A07 8007735-8008113	1
bra-miR9569-3p	MSTRG.13011.1		3	11.813	1	24	131	154	ACACAGGAACAAUACUAACUCAUU	---::::--::.:::::.::::::	UUAGAGUGUGUGUUGUUUCUGUGU	Cleavage	A03 6987811-6988594	1
bra-miR9569-5p	MSTRG.19789.1		3	11.694	1	21	1	21	UGAGUUAUCAUUGGUCUUGUG	--:::-::-:::::::::::-	GCCAAAACAAAUGAUAACUCC	Cleavage	A04 5540049-5540649	1
bra-miR9569-5p	MSTRG.24396.1		3	13.556	1	21	56	76	UGAGUUAUCAUUGGUCUUGUG	--::-::::::-::::::::-	GCCAUGACCAAAGAUAACUCC	Translation	A05 6887840-6888247	1
bra-miR9569-5p	MSTRG.25299.9		3	12.006	1	21	109	129	UGAGUUAUCAUUGGUCUUGUG	-::.:-:::::-:::.:::::	GACGAUACCAAGGAUGACUCA	Translation	A05 12097557-12098824	1
bra-miR9569-5p	MSTRG.35145.2		3	19.573	1	21	176	196	UGAGUUAUCAUUGGUCUUGUG	-::.:-:::::-:::.:::::	GACGAUACCAAGGAUGACUCA	Translation	A07 9645322-9646597	1
bra-miR9569-5p	MSTRG.35145.3		3	19.573	1	21	98	118	UGAGUUAUCAUUGGUCUUGUG	-::.:-:::::-:::.:::::	GACGAUACCAAGGAUGACUCA	Translation	A07 9645400-9646636	1
bra-miR9569-5p	MSTRG.46443.1		3	11.749	1	21	168	188	UGAGUUAUCAUUGGUCUUGUG	--.:-:::.-:::::::::::	AUUAUGACUUAUGAUAACUCA	Cleavage	A09 14026056-14026404	1
bra-miR9569-5p	MSTRG.46665.1		3	10.975	1	21	40	60	UGAGUUAUCAUUGGUCUUGUG	-..::::--::::.:::::::	GGUAAGAGAAAUGGUAACUCA	Cleavage	A09 15428460-15428696	1
unconservative_A01_1222	MSTRG.34212.1		2.5	20.02	1	21	247	267	UGAUUGAGCCGCGCCAAUAUC	---:::::::.::::..::::	GUCAUUGGCGUGGCUUGAUCA	Cleavage	A07 3710414-3710991	1
unconservative_A01_2558	MSTRG.32666.1		3	19.356	1	21	269	289	GCAAGUUGGCCUUGGCUCCCU	-::-::::::::-..::::::	UGGUAGCCAAGGAUGACUUGC	Translation	A06 21584971-21585289	1
unconservative_A01_2822	MSTRG.12676.1		3	9.37	1	22	735	756	UUUCAUCUUAGAGAAUGUUGUU	::-.:::-:.:-::::::::::	AAAGACACUUUAUAAGAUGAAA	Translation	A03 5500172-5502073	1
unconservative_A01_2822	MSTRG.12793.1		3	8.223	1	22	1146	1167	UUUCAUCUUAGAGAAUGUUGUU	-:-:..:-:.:.::::::::::	CAAAGUAAUUUUUAAGAUGAAA	Cleavage	A03 6010795-6012279	1
unconservative_A01_2822	MSTRG.13514.1		3	10.977	1	22	1621	1642	UUUCAUCUUAGAGAAUGUUGUU	---::.:::.:.:::::::...	AUAAAUAUUUUUUAAGAUGGGG	Cleavage	A03 9106787-9110012	1
unconservative_A01_2822	MSTRG.25781.1		3	17.845	1	22	166	187	UUUCAUCUUAGAGAAUGUUGUU	---::::-:.::-::::::::.	AUAAACAGUUUCCAAGAUGAAG	Translation	A05 15323991-15324676	1
unconservative_A01_2822	MSTRG.31176.1		2	10.041	1	22	125	146	UUUCAUCUUAGAGAAUGUUGUU	.::.:::::.:.:.::::::::	GACGACAUUUUUUGAGAUGAAA	Cleavage	A06 14687237-14687875	1
unconservative_A01_2822	MSTRG.32473.1		3	16.469	1	22	555	576	UUUCAUCUUAGAGAAUGUUGUU	.:.:::::-::::.::-:::::	GAUAACAUCCUCUGAGUUGAAA	Cleavage	A06 20875536-20876317	1
unconservative_A01_3330	MSTRG.34944.1		1	10.958	1	24	300	323	AUAGUAGAUCUUAAAAAUAAUUUA	:::::::-::::::::::::::::	UAAAUUACUUUUAAGAUCUACUAU	Cleavage	A07 8733623-8733969	1
unconservative_A01_3330	MSTRG.43841.1		3	16.634	1	24	2051	2074	AUAGUAGAUCUUAAAAAUAAUUUA	-----:::::::::-::-::.:::	GCACAUAUUUUUAAUAUGUAUUAU	Translation	A09 1638698-1640833	1
unconservative_A01_337	MSTRG.29122.1		3	13.745	1	24	42	65	AAUAUUAAUAUAAUUGGUGAGAGA	:.:--.::--:::::.::::::::	UUUAAUACACAUUAUGUUAAUAUU	Cleavage	A06 4374056-4374285	1
unconservative_A01_337	MSTRG.33803.7		3	10.103	1	24	741	764	AAUAUUAAUAUAAUUGGUGAGAGA	---.::::.:::-:-:::.:::::	UAAUUCACUAAUAAAAUUGAUAUU	Translation	A07 1409977-1412785	1
unconservative_A01_337	MSTRG.39614.1		3	14.219	1	24	119	142	AAUAUUAAUAUAAUUGGUGAGAGA	--:::-::::::-::-::::::::	GAUCUAACCAAUCAUUUUAAUAUU	Translation	A08 3541256-3541464	1
unconservative_A01_337	MSTRG.42041.1		3	13.35	1	24	791	814	AAUAUUAAUAUAAUUGGUGAGAGA	----:::..::::--:::::::::	UAAAUCAUUAAUUUAAUUAAUAUU	Translation	A08 15756087-15757812	1
unconservative_A01_337	MSTRG.6099.1		3	10.131	1	24	243	266	AAUAUUAAUA-UAAUUGGUGAGAGA	::::-::.:.::::-::::::::::	UCUC-CAUCGAUUAGUAUUAAUAUU	Translation	A02 2366088-2366430	1
unconservative_A01_3874	MSTRG.15851.2		0	14.577	1	24	25	48	AUUAGUACGAUAUUGUCCACUUUG	::::::::::::::::::::::::	CAAAGUGGACAAUAUCGUACUAAU	Cleavage	A03 18547048-18547532	1
unconservative_A01_3874	MSTRG.19252.1		3	21.587	1	24	642	665	AUUAGUACGAUAUUGUCCACUUUG	.::.-::-:.:.:-::::::::::	UAAGUUGCAUAGUCUCGUACUAAU	Translation	A04 2698193-2700519	1
unconservative_A01_3874	MSTRG.25627.1		0.5	17.536	1	24	42	65	AUUAGUACGAUAUUGUCCACUUUG	:::::::::::::::::::.::::	CAAAGUGGACAAUAUCGUAUUAAU	Cleavage	A05 14222077-14222462	1
unconservative_A01_3874	MSTRG.44819.1		1.5	12.431	1	24	19	42	AUUAGUACGAUAUUGUCCACUUUG	::::::::::::::::-:::::::	CAAAGUGGACAAUAUCAUACUAAU	Cleavage	A09 5634561-5634867	1
unconservative_A01_3874	MSTRG.46137.1		0.5	15.919	1	24	41	64	AUUAGUACGAUAUUGUCCACUUUG	:::::::::::::::.::::::::	CAAAGUGGACAAUAUUGUACUAAU	Cleavage	A09 12279131-12279448	1
unconservative_A01_3874	MSTRG.48139.1		0	19.494	1	24	42	65	AUUAGUACGAUAUUGUCCACUUUG	::::::::::::::::::::::::	CAAAGUGGACAAUAUCGUACUAAU	Cleavage	A09 24505015-24505245	1
unconservative_A01_3874	MSTRG.49437.1		0.5	13.761	1	24	92	115	AUUAGUACGAUAUUGUCCACUUUG	:::::::::::::::::::.::::	CAAAGUGGACAAUAUCGUAUUAAU	Cleavage	A09 30139132-30139698	1
unconservative_A01_3874	MSTRG.52561.1		0.5	20.933	1	24	677	700	AUUAGUACGAUAUUGUCCACUUUG	:::::::::::::::.::::::::	CAAAGUGGACAAUAUUGUACUAAU	Cleavage	A10 4684474-4688160	1
unconservative_A01_3874	MSTRG.52561.3		0.5	20.933	1	24	770	793	AUUAGUACGAUAUUGUCCACUUUG	:::::::::::::::.::::::::	CAAAGUGGACAAUAUUGUACUAAU	Cleavage	A10 4684581-4688160	1
unconservative_A01_417	MSTRG.20410.1		0	17.817	1	19	690	708	UUGGACUGAAGGGAGCUCC	:::::::::::::::::::	GGAGCUCCCUUCAGUCCAA	Cleavage	A04 8816511-8817674	1
unconservative_A01_417	MSTRG.22255.1		2.5	16.312	1	19	912	930	UUGGACUGAAGGGAGCUCC	::::-:.:.:::::::::.	GGAGAUUCUUUCAGUCCAG	Cleavage	A04 17462700-17465612	1
unconservative_A01_417	MSTRG.22971.1		2	15.215	1	19	1667	1685	UUGGACUGAAGGGAGCUCC	::::-:.:.::::::::::	GGAGAUUCUUUCAGUCCAA	Cleavage	A05 909610-913124	1
unconservative_A01_417	MSTRG.22971.2		2	15.215	1	19	988	1006	UUGGACUGAAGGGAGCUCC	::::-:.:.::::::::::	GGAGAUUCUUUCAGUCCAA	Cleavage	A05 909674-911752	1
unconservative_A01_417	MSTRG.36114.1		0	13.548	1	19	346	364	UUGGACUGAAGGGAGCUCC	:::::::::::::::::::	GGAGCUCCCUUCAGUCCAA	Cleavage	A07 14415765-14416538	1
unconservative_A01_417	MSTRG.38294.1		2.5	18.451	1	19	3114	3132	UUGGACUGAAGGGAGCUCC	-::::::::::::-:::::	AGAGCUCCCUUCAAUCCAA	Cleavage	A07 23274488-23278377	1
unconservative_A01_417	MSTRG.8259.1		2.5	13.838	1	19	1232	1250	UUGGACUGAAGGGAGCUCC	-::::::::::::-:::::	AGAGCUCCCUUCAAUCCAA	Cleavage	A02 12181708-12183814	1
unconservative_A01_695	MSTRG.30931.1		2.5	21.13	1	21	25	45	CGGCUCUGAUACCAAUUGAUG	--:::::::-:::::::::-:	UUUCAAUUGAUAUCAGAGCGG	Cleavage	A06 13281427-13281648	1
unconservative_A01_695	MSTRG.34268.1		2.5	16.721	1	21	259	279	CGGCUCUGAUACCAAUUGAUG	--::::-::::::::::::-:	UUUCAAGUGGUAUCAGAGCAG	Cleavage	A07 4227958-4228452	1
unconservative_A01_695	MSTRG.39580.1		3	16.4	1	21	171	191	CGGCUCUGAUACCAAUUGAUG	::--::::::::::::::::-	CACAAAUUGGUAUCAGAGCCC	Cleavage	A08 3300204-3300421	1
unconservative_A01_695	MSTRG.42896.1		2	13.177	1	21	199	219	CGGCUCUGAUACCAAUUGAUG	---:::::::::::::::::-	UCACAAUUGGUAUCAGAGCCA	Cleavage	A08 18862348-18863003	1
unconservative_A01_695	MSTRG.47366.1		3	16.918	1	21	240	260	CGGCUCUGAUACCAAUUGAUG	::::::-:::::::::::.-:	CAUCAAGUGGUAUCAGAGUAG	Cleavage	A09 19978356-19978627	1
unconservative_A01_695	MSTRG.48129.1		3	11.034	1	21	7	28	CGGCUCUGAUACCA-AUUGAUG	--:::::-:::::::::::::-	AUUCAAUAUGGUAUCAGAGCCA	Cleavage	A09 24457962-24458201	1
unconservative_A01_695	MSTRG.49437.1		3	14.978	1	21	153	173	CGGCUCUGAUACCAAUUGAUG	::-:::::::::::::::.-:	CAACAAUUGGUAUCAGAGUGG	Cleavage	A09 30139132-30139698	1
unconservative_A01_695	MSTRG.58148.1		2	17.773	1	21	152	172	CGGCUCUGAUACCAAUUGAUG	.:::::-:::::::::::::-	UAUCAAGUGGUAUCAGAGCCA	Cleavage	Scaffold001333 486-759	1
unconservative_A01_770	MSTRG.13758.10		2.5	16.875	1	24	1817	1840	UAUUGGUUGGUGAACUUAGAGGUU	----::::-:::::.:::.::.::	UUGAUCUAUGUUCAUCAAUCAGUA	Cleavage	A03 10179441-10184985	1
unconservative_A01_770	MSTRG.13758.13		2.5	16.875	1	24	1005	1028	UAUUGGUUGGUGAACUUAGAGGUU	----::::-:::::.:::.::.::	UUGAUCUAUGUUCAUCAAUCAGUA	Cleavage	A03 10179441-10184945	1
unconservative_A01_770	MSTRG.13758.14		2.5	16.729	1	24	667	690	UAUUGGUUGGUGAACUUAGAGGUU	----::::-:::::.:::.::.::	UUGAUCUAUGUUCAUCAAUCAGUA	Cleavage	A03 10183176-10184945	1
unconservative_A01_770	MSTRG.13758.15		2.5	17.086	1	24	993	1016	UAUUGGUUGGUGAACUUAGAGGUU	----::::-:::::.:::.::.::	UUGAUCUAUGUUCAUCAAUCAGUA	Cleavage	A03 10183215-10184968	1
unconservative_A01_770	MSTRG.13758.2		2.5	16.875	1	24	1422	1445	UAUUGGUUGGUGAACUUAGAGGUU	----::::-:::::.:::.::.::	UUGAUCUAUGUUCAUCAAUCAGUA	Cleavage	A03 10179211-10184985	1
unconservative_A01_770	MSTRG.13758.7		2.5	16.729	1	24	1377	1400	UAUUGGUUGGUGAACUUAGAGGUU	----::::-:::::.:::.::.::	UUGAUCUAUGUUCAUCAAUCAGUA	Cleavage	A03 10179391-10184974	1
unconservative_A01_770	MSTRG.13758.8		2.5	16.875	1	24	1482	1505	UAUUGGUUGGUGAACUUAGAGGUU	----::::-:::::.:::.::.::	UUGAUCUAUGUUCAUCAAUCAGUA	Cleavage	A03 10179391-10184974	1
unconservative_A01_770	MSTRG.22321.1		1.5	12.308	1	24	158	181	UAUUGGUUGGUGAACUUAGAGGUU	:::::-::.:::::::::::::::	AACCUAUAGGUUCACCAACCAAUA	Cleavage	A04 17705395-17705623	1
unconservative_A01_770	MSTRG.26531.1		1.5	10.732	1	24	558	581	UAUUGGUUGGUGAACUUAGAGGUU	-:::-.::-:::::::::::::::	CACCAUUAUGUUCACCAACCAAUA	Cleavage	A05 19219360-19220144	1
unconservative_A01_770	MSTRG.30916.1		0.5	19.42	1	24	300	323	UAUUGGUUGGUGAACUUAGAGGUU	::::::::.:::::::::::::::	AACCUCUAGGUUCACCAACCAAUA	Cleavage	A06 13177011-13177569	2
unconservative_A01_770	MSTRG.30916.1		2.5	16.365	1	24	196	219	UAUUGGUUGGUGAACUUAGAGGUU	::.::-::.-::::::::::::::	AAUCUAUAGCUUCACCAACCAAUA	Cleavage	A06 13177011-13177569	2
unconservative_A01_770	MSTRG.37211.1		1	21.736	1	24	28	51	UAUUGGUUGGUGAACUUAGAGGUU	:::::.::.:::::::::::::::	AACCUUUAGGUUCACCAACCAAUA	Cleavage	A07 18793920-18795560	1
unconservative_A01_770	MSTRG.39138.1		2	14.038	1	24	179	202	UAUUGGUUGGUGAACUUAGAGGUU	-----::::::-::.:::.:::::	UCAAACUAAGUCCAUCAAUCAAUA	Cleavage	A08 772123-772427	1
unconservative_A01_770	MSTRG.43624.1		3	4.488	1	24	284	307	UAUUGGUUGGUGAACUUAGAGGUU	-----::::-::.::::::-::::	CAUAACUAAUUUUACCAACGAAUA	Cleavage	A09 712926-713690	1
unconservative_A01_770	MSTRG.7518.1		0.5	14.496	1	24	10	33	UAUUGGUUGGUGAACUUAGAGGUU	:::.::::.:::::::::::::::	AACUUCUAGGUUCACCAACCAAUA	Cleavage	A02 8564798-8565621	1
unconservative_A02_4717	MSTRG.26087.1		3	8.036	1	24	516	539	AUGAGCCGGAUGACAGAAAUCAUG	:::-::::.-::::::-:::::::	CAUUAUUUUCGUCAUCAGGCUCAU	Cleavage	A05 17031417-17032432	1
unconservative_A02_4717	MSTRG.33949.1		0.5	7.122	1	24	62	85	AUGAGCCGGAUGACAGAAAUCAUG	:::::::::::::::::::.::::	CAUGAUUUCUGUCAUCCGGUUCAU	Cleavage	A07 2226521-2227157	1
unconservative_A02_4914	MSTRG.24614.1		3	8.12	1	21	852	872	UUGACAGAAGAAAGAGAGCAC	-::.:.:::::.:-:::::::	AUGUUUUCUUUUUCCUGUCAA	Cleavage	A05 7882785-7883884	1
unconservative_A02_4914	MSTRG.53929.1		3	17.33	1	21	505	525	UUGACAGAAGAAAGAGAGCAC	---.:.:::::.::.::::::	CCUUUUUCUUUUUUUUGUCAA	Cleavage	A10 11126884-11127981	1
unconservative_A02_4914	MSTRG.7137.1		2	11.88	1	21	671	691	UUGACAGAAGAAAGAGAGCAC	:-:.::::::::::::::-::	GCGUUCUCUUUCUUCUGUAAA	Cleavage	A02 6657549-6658700	1
unconservative_A02_5092	MSTRG.46648.1		3	10.99	1	19	442	460	UUGACAGAAGAUAGAGAGC	:::.:::.:.:::-:::::	GCUUUCUGUUUUCGGUCAA	Cleavage	A09 15362432-15364217	1
unconservative_A02_5092	MSTRG.56403.1		3	24.346	1	19	198	216	UUGACAGAAGAUAGAGAGC	-::.::::::::::::.:-	UCUUUCUAUCUUCUGUUAU	Cleavage	Scaffold000167 200185-200642	1
unconservative_A02_5092	MSTRG.7137.1		3	11.88	1	19	673	691	UUGACAGAAGAUAGAGAGC	:.:::::-::::::::-::	GUUCUCUUUCUUCUGUAAA	Cleavage	A02 6657549-6658700	1
unconservative_A02_5092	MSTRG.7857.1		3	21.609	1	19	158	176	UUGACAGAAGAUAGAGAGC	::::-:::-:::::::.:.	GCUCACUAACUUCUGUUAG	Translation	A02 10306254-10306473	1
unconservative_A02_5175	MSTRG.57103.1		2.5	10.918	1	21	206	226	UCUUGUCGGAGUUUAUGAUCU	-::::::-.:.:.::::::::	CGAUCAUUGAUUUCGACAAGA	Cleavage	Scaffold000239 17006-18155	1
unconservative_A02_5175	MSTRG.57103.2		2.5	10.918	1	21	100	120	UCUUGUCGGAGUUUAUGAUCU	-::::::-.:.:.::::::::	CGAUCAUUGAUUUCGACAAGA	Cleavage	Scaffold000239 17112-18131	1
unconservative_A02_5175	MSTRG.7775.1		2.5	19.279	1	21	481	501	UCUUGUCGGAGUUUAUGAUCU	:::::::-:::::::::::-:	AGAUCAUCAACUCCGACAAAA	Cleavage	A02 9820813-9822102	1
unconservative_A02_5263	MSTRG.19007.1		3	11.741	1	24	101	124	AUUUCCGAUGUGGGAUCUUCUCUC	::-:-:::::...:::::-:::::	GAAAAAAGAUUUUACAUCAGAAAU	Cleavage	A04 1393023-1393269	1
unconservative_A02_5263	MSTRG.21722.1		2.5	16.169	1	24	148	170	AUUUCCGAUGUGGGAUCUUCUCUC	::::-::-:::::::::::::-::	GAGA-AACAUCCCACAUCGGAUAU	Cleavage	A04 15188549-15188773	1
unconservative_A02_5263	MSTRG.26037.1		3	20.322	1	24	1788	1811	AUUUCCGAUGUGGGAUCUUCUCUC	:.:-:::::-::::-::::::::-	GGGUGAAGAGCCCAGAUCGGAAAC	Translation	A05 16812693-16814905	1
unconservative_A02_5263	MSTRG.26116.1		2.5	12.634	1	24	298	320	AUUUCCGAUGUGGGAUCUUCUCUC	::::-::-:::::::::::::-::	GAGA-AACAUCCCACAUCGGAUAU	Cleavage	A05 17178409-17179059	2
unconservative_A02_5263	MSTRG.26116.1		2.5	21.064	1	24	558	580	AUUUCCGAUGUGGGAUCUUCUCUC	::::-::-:::::::::::::-::	GAGA-AACAUCCCACAUCGGAUAU	Cleavage	A05 17178409-17179059	2
unconservative_A02_5263	MSTRG.29088.1		3	21.738	1	24	147	170	AUUUCCGAUGUGGGAUCUUCUCUC	-----::-::.::::::::::-::	GGAUAAAUAUUCCACAUCGGAUAU	Cleavage	A06 4209095-4209316	1
unconservative_A02_5263	MSTRG.29689.1		3	23.993	1	24	127	150	AUUUCCGAUGUGGGAUCUUCUCUC	-----::-.::::::::::::-::	GGAUAAAUGUCCCACAUCGGAUAU	Cleavage	A06 6711621-6711841	1
unconservative_A02_5263	MSTRG.30929.1		3	23.24	1	24	170	193	AUUUCCGAUGUGGGAUCUUCUCUC	-----::-.::::::::::::-::	GAAUAAAUGUCCCACAUCGGAUAU	Cleavage	A06 13274556-13274798	1
unconservative_A02_5263	MSTRG.36040.1		2.5	20.606	1	24	148	170	AUUUCCGAUGUGGGAUCUUCUCUC	::::-::-:::::::::::::-::	GAGA-AACAUCCCACAUCGGAUAU	Cleavage	A07 14030350-14030572	1
unconservative_A02_5263	MSTRG.36349.1		1.5	11.56	1	24	258	281	AUUUCCGAUGUGGGAUCUUCUCUC	-----.:::::::::::.::::.:	GUAUUGAGAUCCCACAUUGGAAGU	Cleavage	A07 15331094-15331500	1
unconservative_A02_5263	MSTRG.3660.1		3	24.197	1	24	236	259	AUUUCCGAUGUGGGAUCUUCUCUC	-----::-.::::::::::::-::	GGAUAAAUGUCCCACAUCGGAUAU	Cleavage	A01 18167186-18167514	1
unconservative_A02_5263	MSTRG.47466.1		3	16.036	1	24	93	116	AUUUCCGAUGUGGGAUCUUCUCUC	:::::::::::::::::::-:-::	GAGAGAAGAUCCCACAUCGAAUAU	Cleavage	A09 20594345-20594685	1
unconservative_A02_5263	MSTRG.47473.1		1	21.933	1	24	1287	1310	AUUUCCGAUGUGGGAUCUUCUCUC	:::::::::::-::::::::::::	GAGAGAAGAUCACACAUCGGAAAU	Cleavage	A09 20643482-20644821	1
unconservative_A02_5263	MSTRG.49438.1		3	20.909	1	24	214	237	AUUUCCGAUGUGGGAUCUUCUCUC	-----.::::.:.::.:::::::-	AACUCGAGAUUCUACGUCGGAAAA	Cleavage	A09 30140078-30140867	1
unconservative_A02_5445	MSTRG.10107.1		0.5	21.793	1	24	131	154	AAAAUAAUCUACAGCUGUACAAGU	:.::::::::::::::.:::::::	AUUUGUACAGCUGUAGGUUAUUUU	Cleavage	A02 22064591-22065153	1
unconservative_A02_5445	MSTRG.23192.1		2	20.601	1	24	141	164	AAAAUAAUCUACAGCUGUACAAGU	::::::::::::::::.-::::::	ACUUGUACAGCUGUAGGAUAUUUU	Cleavage	A05 1761715-1761986	1
unconservative_A02_5445	MSTRG.38595.1		2.5	20.419	1	24	91	114	AAAAUAAUCUACAGCUGUACAAGU	::::::::::::::::::::-::-	ACUUGUACAGCUGUAGAUUAAUUC	Cleavage	A07 24370437-24370656	1
unconservative_A02_5445	MSTRG.50787.1		2	18.228	1	24	271	294	AAAAUAAUCUACAGCUGUACAAGU	::::::::::::::::.-::::::	ACUUGUACAGCUGUAGGAUAUUUU	Cleavage	A09 35591907-35592260	1
unconservative_A02_5445	MSTRG.51775.1		3	10.027	1	24	28	51	AAAAUAAUCUACAGCUGUACAAGU	-.::-::.::.-:::::::::::-	CUUUAUAUAGUAGUAGAUUAUUUC	Cleavage	A10 856292-856541	1
unconservative_A02_5445	MSTRG.51843.1		2.5	18.222	1	24	84	107	AAAAUAAUCUACAGCUGUACAAGU	-----::.:-.:::::.:::::::	CGACAUAUAAUUGUAGGUUAUUUU	Cleavage	A10 1178308-1179020	1
unconservative_A02_5452	MSTRG.11337.1		3	18.717	1	24	117	140	AAACGUGUGUUUGAUGUAUGUACU	-----:-::.::::::::::::-:	ACCCGACACGUCAAACACACGUGU	Cleavage	A03 531050-531320	1
unconservative_A02_5452	MSTRG.22985.1		2.5	9.007	1	24	17	40	AAACGUGUGUUUGAUGUAUGUACU	----.::::.:::::.:...::::	AUAUUAUACGUCAAAUAUGUGUUU	Cleavage	A05 981404-981626	1
unconservative_A02_5452	MSTRG.3131.1		3	13.394	1	24	765	788	AAACGUGUGUUUGAUGUAUGUACU	---:::::-:--::::::::::::	UAAACAUAAACGAAACACACGUUU	Cleavage	A01 14811118-14812299	1
unconservative_A02_5452	MSTRG.32536.1		3	14.27	1	24	399	422	AAACGUGUGUUUGAUGUAUGUACU	:-::::::.:::-.:-::::::::	AAUACAUAUAUCUGAAACACGUUU	Translation	A06 21070833-21071965	1
unconservative_A02_5452	MSTRG.36003.9		3	12.283	1	24	824	847	AAACGUGUGUUUGAUGUAUGUACU	---:-:-::::.::.-::::::::	AAAAAAAACAUUAAGAACACGUUU	Translation	A07 13881993-13884143	1
unconservative_A02_5452	MSTRG.36543.1		3	19.235	1	24	55	78	AAACGUGUGUUUGAUGUAUGUACU	--:.-:::-:-:::-:::::::::	GAUGAAUAGAACAAUCACACGUUU	Translation	A07 16202130-16202415	1
unconservative_A02_5452	MSTRG.44738.1		2	9.473	1	24	22	45	AAACGUGUGUUUGAUGUAUGUACU	--:-::::-::.:::::::.::::	UUUUCAUAAAUUAAACACAUGUUU	Cleavage	A09 5250992-5251195	1
unconservative_A02_5452	MSTRG.52818.1		1.5	9.457	1	24	49	72	AAACGUGUGUUUGAUGUAUGUACU	---:-:::.::::::::..:::::	UAAAAAUAUAUCAAACAUGCGUUU	Cleavage	A10 6208939-6209172	1
unconservative_A02_5452	MSTRG.8141.1		3	13.468	1	24	1582	1604	AAACGUGUGUUUGAUGUAUGUACU	::::-:::::::::-::-.:::::	AGUA-AUACAUCAAUCAGGCGUUU	Translation	A02 11682850-11684480	1
unconservative_A02_5452	MSTRG.8142.1		3	16.832	1	24	51	73	AAACGUGUGUUUGAUGUAUGUACU	::::-:::::::::-::-.:::::	AGUA-AUACAUCAAUCAGGCGUUU	Translation	A02 11684293-11685967	1
unconservative_A02_5624	MSTRG.19975.1		2.5	8.716	1	21	619	639	UGAUUUUACGGGAAACUCAAC	--:::-:::...:::::::::	UGUGAAUUUUUUGUAAAAUCA	Cleavage	A04 6554452-6556178	1
unconservative_A02_5624	MSTRG.25080.1		3	18.897	1	21	568	588	UGAUUUUACGGGAAACUCAAC	:-:::::::::-::.:.:::-	GAUGAGUUUCCGGUGAGAUCU	Translation	A05 10814265-10814867	1
unconservative_A02_5624	MSTRG.25622.1		2.5	10.187	1	21	152	172	UGAUUUUACGGGAAACUCAAC	--:::-:::...:::::::::	UGUGAAUUUUUUGUAAAAUCA	Cleavage	A05 14194595-14194838	1
unconservative_A02_5624	MSTRG.31712.1		3	20.09	1	21	708	728	UGAUUUUACGGGAAACUCAAC	:-::::::::.::::::-:..	GAUGAGUUUCUCGUAAACUUG	Cleavage	A06 17083030-17084824	1
unconservative_A02_5624	MSTRG.31712.2		3	20.09	1	21	702	722	UGAUUUUACGGGAAACUCAAC	:-::::::::.::::::-:..	GAUGAGUUUCUCGUAAACUUG	Cleavage	A06 17083036-17084844	1
unconservative_A02_5624	MSTRG.31712.3		3	20.09	1	21	682	702	UGAUUUUACGGGAAACUCAAC	:-::::::::.::::::-:..	GAUGAGUUUCUCGUAAACUUG	Cleavage	A06 17083056-17084828	1
unconservative_A02_5624	MSTRG.46762.1		2.5	8.886	1	21	271	291	UGAUUUUACGGGAAACUCAAC	--:::-:::...:::::::::	UGUGAAUUUUUUGUAAAAUCA	Cleavage	A09 16000383-16000844	1
unconservative_A02_5624	MSTRG.55613.1		2.5	9.443	1	21	111	131	UGAUUUUACGGGAAACUCAAC	--:::-:::...:::::::::	UGUGAAUUUUUUGUAAAAUCA	Cleavage	Scaffold000100 726303-726684	1
unconservative_A02_5624	MSTRG.55967.1		2.5	8.821	1	21	262	282	UGAUUUUACGGGAAACUCAAC	--:::-:::...:::::::::	UGUGAAUUUUUUGUAAAAUCA	Cleavage	Scaffold000123 325694-326132	1
unconservative_A02_5624	MSTRG.57547.1		2.5	8.515	1	21	208	228	UGAUUUUACGGGAAACUCAAC	--:::-:::...:::::::::	UGUGAAUUUUUUGUAAAAUCA	Cleavage	Scaffold000335 19827-20185	1
unconservative_A02_5624	MSTRG.57853.1		2.5	10.752	1	21	125	145	UGAUUUUACGGGAAACUCAAC	--:::-:::...:::::::::	UGUGAAUUUUUUGUAAAAUCA	Cleavage	Scaffold000469 7667-7874	1
unconservative_A02_6279	MSTRG.50391.12		3	17.603	1	20	1646	1665	UGUGUUCUCAGGUCACCCCU	::-::::--:::::::::::	AGUGGUGCACUGAGAACACA	Cleavage	A09 33982950-33985366	1
unconservative_A02_6279	MSTRG.50391.13		3	17.603	1	20	1372	1391	UGUGUUCUCAGGUCACCCCU	::-::::--:::::::::::	AGUGGUGCACUGAGAACACA	Cleavage	A09 33982956-33985360	1
unconservative_A02_6279	MSTRG.50391.18		3	17.603	1	20	888	907	UGUGUUCUCAGGUCACCCCU	::-::::--:::::::::::	AGUGGUGCACUGAGAACACA	Cleavage	A09 33983887-33985370	1
unconservative_A02_6681	MSTRG.23614.1		3	9.063	1	24	848	871	UCUUUAUUGAUCUAAAACUGGUUU	-:-:.:-:::::--::::::::::	UAUCUAAUUUUAAUUCAAUAAAGA	Translation	A05 3488530-3490383	1
unconservative_A02_6732	MSTRG.14530.1		3	20.687	1	21	408	428	AAGACUUUGAACUUUUUUGCU	--:::.::.:::..:.::.::	GACAAGAAGGUUUGAGGUUUU	Cleavage	A03 13215505-13216880	1
unconservative_A02_6732	MSTRG.21043.2		3	17.141	1	21	882	902	AAGACUUUGAACUUUUUUGCU	---:::..::-::::::::::	GAAAAAGGAGAUCAAAGUCUU	Translation	A04 11982797-11984257	1
unconservative_A02_6732	MSTRG.21043.4		3	17.141	1	21	851	871	AAGACUUUGAACUUUUUUGCU	---:::..::-::::::::::	GAAAAAGGAGAUCAAAGUCUU	Translation	A04 11982825-11984292	1
unconservative_A02_6732	MSTRG.21043.5		3	17.141	1	21	576	596	AAGACUUUGAACUUUUUUGCU	---:::..::-::::::::::	GAAAAAGGAGAUCAAAGUCUU	Translation	A04 11983138-11984388	1
unconservative_A02_6732	MSTRG.26285.1		3	13.855	1	21	183	203	AAGACUUUGAACUUUUUUGCU	:-.:::::::::.:::-:.::	AAUAAAAAAGUUUAAAUUUUU	Cleavage	A05 18103466-18103760	1
unconservative_A02_6732	MSTRG.29816.2		3	17.375	1	21	996	1016	AAGACUUUGAACUUUUUUGCU	-::::.:::::::..::-:::	UGCAAGAAAGUUCGGAGGCUU	Cleavage	A06 7284071-7285443	1
unconservative_A02_6732	MSTRG.29816.3		3	17.375	1	21	380	400	AAGACUUUGAACUUUUUUGCU	-::::.:::::::..::-:::	UGCAAGAAAGUUCGGAGGCUU	Cleavage	A06 7284096-7285443	1
unconservative_A02_6732	MSTRG.29818.1		3	17.375	1	21	774	794	AAGACUUUGAACUUUUUUGCU	-::::.:::::::..::-:::	UGCAAGAAAGUUCGGAGGCUU	Cleavage	A06 7289392-7290709	1
unconservative_A02_6732	MSTRG.29818.2		3	17.375	1	21	661	681	AAGACUUUGAACUUUUUUGCU	-::::.:::::::..::-:::	UGCAAGAAAGUUCGGAGGCUU	Cleavage	A06 7289447-7290562	1
unconservative_A02_6732	MSTRG.29818.3		3	17.375	1	21	644	664	AAGACUUUGAACUUUUUUGCU	-::::.:::::::..::-:::	UGCAAGAAAGUUCGGAGGCUU	Cleavage	A06 7289456-7290688	1
unconservative_A02_6732	MSTRG.29818.4		3	17.375	1	21	277	297	AAGACUUUGAACUUUUUUGCU	-::::.:::::::..::-:::	UGCAAGAAAGUUCGGAGGCUU	Cleavage	A06 7289477-7290721	1
unconservative_A02_6732	MSTRG.4039.10		2.5	10.083	1	21	29	49	AAGACUUUGAACUUUUUUGCU	--::::::.-::::.:::.::	UACAAAAAGUUUCAGAGUUUU	Cleavage	A01 20158799-20160532	1
unconservative_A02_6732	MSTRG.4039.13		2.5	7.701	1	21	15	35	AAGACUUUGAACUUUUUUGCU	--::::::.-::::.:::.::	UACAAAAAGUUUCAGAGUUUU	Cleavage	A01 20158813-20160550	1
unconservative_A02_6732	MSTRG.4039.16		2.5	5.736	1	21	6	26	AAGACUUUGAACUUUUUUGCU	--::::::.-::::.:::.::	UACAAAAAGUUUCAGAGUUUU	Cleavage	A01 20158822-20160536	1
unconservative_A02_6732	MSTRG.4039.4		2.5	11.93	1	21	91	111	AAGACUUUGAACUUUUUUGCU	--::::::.-::::.:::.::	UACAAAAAGUUUCAGAGUUUU	Cleavage	A01 20158737-20160537	1
unconservative_A02_6732	MSTRG.4039.5		2.5	10.387	1	21	36	56	AAGACUUUGAACUUUUUUGCU	--::::::.-::::.:::.::	UACAAAAAGUUUCAGAGUUUU	Cleavage	A01 20158792-20160555	1
unconservative_A02_6732	MSTRG.4039.7		2.5	10.387	1	21	36	56	AAGACUUUGAACUUUUUUGCU	--::::::.-::::.:::.::	UACAAAAAGUUUCAGAGUUUU	Cleavage	A01 20158792-20160534	1
unconservative_A02_6732	MSTRG.4137.1		3	20.546	1	21	105	125	AAGACUUUGAACUUUUUUGCU	-::-:..-:::::::::::::	CGCUAGGUAGUUCAAAGUCUU	Cleavage	A01 20627739-20629132	1
unconservative_A02_6732	MSTRG.41735.2		3	14.527	1	21	72	92	AAGACUUUGAACUUUUUUGCU	:-.::-::::::.::.::.::	AUUAAUAAAGUUUAAGGUUUU	Cleavage	A08 14446270-14448819	1
unconservative_A02_6732	MSTRG.56356.1		2.5	16.298	1	21	167	187	AAGACUUUGAACUUUUUUGCU	:-.:::.:::-::.:::::::	AAUAAAGAAGAUCGAAGUCUU	Translation	Scaffold000164 246669-246893	1
unconservative_A02_6732	MSTRG.8746.18		3	15.304	1	21	206	226	AAGACUUUGAACUUUUUUGCU	:-:::::.-:::-:::::.::	AUCAAAAGUGUUGAAAGUUUU	Translation	A02 14386184-14387702	1
unconservative_A02_6732	MSTRG.9385.1		3	13.816	1	21	44	64	AAGACUUUGAACUUUUUUGCU	:-:::.:::-::::::::.:-	AUCAAGAAACUUCAAAGUUUC	Cleavage	A02 18335472-18335918	1
unconservative_A02_6733	MSTRG.14530.1		3	20.687	1	21	408	428	AAGACUUUGAACUUUUUUGCU	--:::.::.:::..:.::.::	GACAAGAAGGUUUGAGGUUUU	Cleavage	A03 13215505-13216880	1
unconservative_A02_6733	MSTRG.21043.2		3	17.141	1	21	882	902	AAGACUUUGAACUUUUUUGCU	---:::..::-::::::::::	GAAAAAGGAGAUCAAAGUCUU	Translation	A04 11982797-11984257	1
unconservative_A02_6733	MSTRG.21043.4		3	17.141	1	21	851	871	AAGACUUUGAACUUUUUUGCU	---:::..::-::::::::::	GAAAAAGGAGAUCAAAGUCUU	Translation	A04 11982825-11984292	1
unconservative_A02_6733	MSTRG.21043.5		3	17.141	1	21	576	596	AAGACUUUGAACUUUUUUGCU	---:::..::-::::::::::	GAAAAAGGAGAUCAAAGUCUU	Translation	A04 11983138-11984388	1
unconservative_A02_6733	MSTRG.26285.1		3	13.855	1	21	183	203	AAGACUUUGAACUUUUUUGCU	:-.:::::::::.:::-:.::	AAUAAAAAAGUUUAAAUUUUU	Cleavage	A05 18103466-18103760	1
unconservative_A02_6733	MSTRG.29816.2		3	17.375	1	21	996	1016	AAGACUUUGAACUUUUUUGCU	-::::.:::::::..::-:::	UGCAAGAAAGUUCGGAGGCUU	Cleavage	A06 7284071-7285443	1
unconservative_A02_6733	MSTRG.29816.3		3	17.375	1	21	380	400	AAGACUUUGAACUUUUUUGCU	-::::.:::::::..::-:::	UGCAAGAAAGUUCGGAGGCUU	Cleavage	A06 7284096-7285443	1
unconservative_A02_6733	MSTRG.29818.1		3	17.375	1	21	774	794	AAGACUUUGAACUUUUUUGCU	-::::.:::::::..::-:::	UGCAAGAAAGUUCGGAGGCUU	Cleavage	A06 7289392-7290709	1
unconservative_A02_6733	MSTRG.29818.2		3	17.375	1	21	661	681	AAGACUUUGAACUUUUUUGCU	-::::.:::::::..::-:::	UGCAAGAAAGUUCGGAGGCUU	Cleavage	A06 7289447-7290562	1
unconservative_A02_6733	MSTRG.29818.3		3	17.375	1	21	644	664	AAGACUUUGAACUUUUUUGCU	-::::.:::::::..::-:::	UGCAAGAAAGUUCGGAGGCUU	Cleavage	A06 7289456-7290688	1
unconservative_A02_6733	MSTRG.29818.4		3	17.375	1	21	277	297	AAGACUUUGAACUUUUUUGCU	-::::.:::::::..::-:::	UGCAAGAAAGUUCGGAGGCUU	Cleavage	A06 7289477-7290721	1
unconservative_A02_6733	MSTRG.4039.10		2.5	10.083	1	21	29	49	AAGACUUUGAACUUUUUUGCU	--::::::.-::::.:::.::	UACAAAAAGUUUCAGAGUUUU	Cleavage	A01 20158799-20160532	1
unconservative_A02_6733	MSTRG.4039.13		2.5	7.701	1	21	15	35	AAGACUUUGAACUUUUUUGCU	--::::::.-::::.:::.::	UACAAAAAGUUUCAGAGUUUU	Cleavage	A01 20158813-20160550	1
unconservative_A02_6733	MSTRG.4039.16		2.5	5.736	1	21	6	26	AAGACUUUGAACUUUUUUGCU	--::::::.-::::.:::.::	UACAAAAAGUUUCAGAGUUUU	Cleavage	A01 20158822-20160536	1
unconservative_A02_6733	MSTRG.4039.4		2.5	11.93	1	21	91	111	AAGACUUUGAACUUUUUUGCU	--::::::.-::::.:::.::	UACAAAAAGUUUCAGAGUUUU	Cleavage	A01 20158737-20160537	1
unconservative_A02_6733	MSTRG.4039.5		2.5	10.387	1	21	36	56	AAGACUUUGAACUUUUUUGCU	--::::::.-::::.:::.::	UACAAAAAGUUUCAGAGUUUU	Cleavage	A01 20158792-20160555	1
unconservative_A02_6733	MSTRG.4039.7		2.5	10.387	1	21	36	56	AAGACUUUGAACUUUUUUGCU	--::::::.-::::.:::.::	UACAAAAAGUUUCAGAGUUUU	Cleavage	A01 20158792-20160534	1
unconservative_A02_6733	MSTRG.4137.1		3	20.546	1	21	105	125	AAGACUUUGAACUUUUUUGCU	-::-:..-:::::::::::::	CGCUAGGUAGUUCAAAGUCUU	Cleavage	A01 20627739-20629132	1
unconservative_A02_6733	MSTRG.41735.2		3	14.527	1	21	72	92	AAGACUUUGAACUUUUUUGCU	:-.::-::::::.::.::.::	AUUAAUAAAGUUUAAGGUUUU	Cleavage	A08 14446270-14448819	1
unconservative_A02_6733	MSTRG.56356.1		2.5	16.298	1	21	167	187	AAGACUUUGAACUUUUUUGCU	:-.:::.:::-::.:::::::	AAUAAAGAAGAUCGAAGUCUU	Translation	Scaffold000164 246669-246893	1
unconservative_A02_6733	MSTRG.8746.18		3	15.304	1	21	206	226	AAGACUUUGAACUUUUUUGCU	:-:::::.-:::-:::::.::	AUCAAAAGUGUUGAAAGUUUU	Translation	A02 14386184-14387702	1
unconservative_A02_6733	MSTRG.9385.1		3	13.816	1	21	44	64	AAGACUUUGAACUUUUUUGCU	:-:::.:::-::::::::.:-	AUCAAGAAACUUCAAAGUUUC	Cleavage	A02 18335472-18335918	1
unconservative_A02_6738	MSTRG.22474.1		3	17.468	1	20	64	83	UGGAGAAGCAGGGCACGUGC	::::-:::.::-:::::.::	GCACAUGCUCUUCUUCUUCA	Translation	A04 18307376-18307799	1
unconservative_A02_6738	MSTRG.23174.2		3	16.079	1	20	161	180	UGGAGAAGCAGGGCACGUGC	-::.:::..::-.:::::::	ACAUGUGUUCUUUUUCUCCA	Translation	A05 1687808-1688372	1
unconservative_A02_6738	MSTRG.5487.1		0	18.033	1	20	1288	1307	UGGAGAAGCAGGGCACGUGC	::::::::::::::::::::	GCACGUGCCCUGCUUCUCCA	Cleavage	A02 72024-73610	1
unconservative_A02_6738	MSTRG.7820.1		3	10.287	1	20	48	67	UGGAGAAGCAGGGCACGUGC	:::::::.:::-.::::::-	GCACGUGUCCUCUUUCUCCC	Translation	A02 10127275-10127476	1
unconservative_A02_7017	MSTRG.22474.1		3	17.468	1	21	63	83	UGGAGAAGCAGGGCACGUGCA	-::::-:::.::-:::::.::	AGCACAUGCUCUUCUUCUUCA	Translation	A04 18307376-18307799	1
unconservative_A02_7017	MSTRG.23174.2		3	16.079	1	21	160	180	UGGAGAAGCAGGGCACGUGCA	--::.:::..::-.:::::::	GACAUGUGUUCUUUUUCUCCA	Translation	A05 1687808-1688372	1
unconservative_A02_7017	MSTRG.5487.1		0	18.033	1	21	1287	1307	UGGAGAAGCAGGGCACGUGCA	:::::::::::::::::::::	UGCACGUGCCCUGCUUCUCCA	Cleavage	A02 72024-73610	1
unconservative_A02_7017	MSTRG.7820.1		3	10.287	1	21	47	67	UGGAGAAGCAGGGCACGUGCA	::::::::.:::-.::::::-	UGCACGUGUCCUCUUUCUCCC	Translation	A02 10127275-10127476	1
unconservative_A02_7054	MSTRG.19252.1		0	18.153	1	21	1674	1694	AGAAUCUUGAUGAUGCUGCAU	-::::::::::::::::::::	CUGCAGCAUCAUCAAGAUUCU	Cleavage	A04 2698193-2700519	1
unconservative_A02_7054	MSTRG.23536.1		3	10.859	1	21	171	191	AGAAUCUUGAUGAUGCUGCAU	---:.:::::-:.::::::::	AAACGGCAUCCUUAAGAUUCU	Translation	A05 3165596-3165807	1
unconservative_A02_7054	MSTRG.25967.1		3	15.737	1	21	21	41	AGAAUCUUGAUGAUGCUGCAU	---.::-::::::::::::.:	UGUUAGAAUCAUCAAGAUUUU	Cleavage	A05 16439531-16439879	1
unconservative_A02_7054	MSTRG.30326.1		2.5	17.324	1	21	272	292	AGAAUCUUGAUGAUGCUGCAU	---::-:::::::::::::.:	UAUCAUCAUCAUCAAGAUUUU	Cleavage	A06 9790268-9791980	1
unconservative_A02_7054	MSTRG.3085.1		3	17.851	1	21	737	757	AGAAUCUUGAUGAUGCUGCAU	--:-:::::.::::-::::::	GAGAAGCAUUAUCAUGAUUCU	Cleavage	A01 14527427-14529153	1
unconservative_A02_7054	MSTRG.3085.2		3	20.294	1	21	658	678	AGAAUCUUGAUGAUGCUGCAU	--:-:::::.::::-::::::	GAGAAGCAUUAUCAUGAUUCU	Cleavage	A01 14527590-14528337	1
unconservative_A02_7056	MSTRG.20970.1		3	15.778	1	24	74	97	AAUAUUAAUAUAGUUGGUGAGAGA	--:.-:-.::::-::::::.::::	AAUUGCUUCAACAAUAUUAGUAUU	Cleavage	A04 11664818-11666602	1
unconservative_A02_7056	MSTRG.30057.1		3	19.768	1	24	235	258	AAUAUUAAUAUAGUUGGUGAGAGA	---.::.--::::.::::::::::	CACUUCGGAAACUGUAUUAAUAUU	Cleavage	A06 8366236-8366953	1
unconservative_A02_7328	MSTRG.19252.1		0.5	18.153	1	21	1674	1694	GGAAUCUUGAUGAUGCUGCAU	-:::::::::::::::::::.	CUGCAGCAUCAUCAAGAUUCU	Cleavage	A04 2698193-2700519	1
unconservative_A02_7328	MSTRG.30326.1		3	17.324	1	21	272	292	GGAAUCUUGAUGAUGCUGCAU	---::-:::::::::::::..	UAUCAUCAUCAUCAAGAUUUU	Cleavage	A06 9790268-9791980	1
unconservative_A02_7738	MSTRG.23504.2		2	13.14	1	21	256	277	CUGAAGUGUUUGGG-GGAACUC	-::::::-::::::::::::::	UAGUUCCACCCAAACACUUCAG	Cleavage	A05 3030041-3030677	1
unconservative_A02_7738	MSTRG.2399.1		3	12.783	1	21	137	157	CUGAAGUGUUUGGGGGAACUC	---::::-.::::.:::::::	CUUUUCCGUCAAAUACUUCAG	Cleavage	A01 10179277-10179548	1
unconservative_A02_7738	MSTRG.3745.1		3	12.858	1	21	89	109	CUGAAGUGUUUGGGGGAACUC	::::::.::::::.:.::.:-	GAGUUCUCCCAAAUAUUUUAC	Cleavage	A01 18651040-18651248	1
unconservative_A02_7896	MSTRG.20410.1		2	16.431	1	22	689	710	CUUUGGAUUGAAGGGAGCUCUA	-.::::::::::::.:::::.-	GGGAGCUCCCUUCAGUCCAAGC	Cleavage	A04 8816511-8817674	1
unconservative_A02_7896	MSTRG.32648.1		3	13.21	1	22	165	186	CUUUGGAUUGAAGGGAGCUCUA	----:.:.::::..::::::::	UUUUGUUUCCUUUGAUCCAAAG	Cleavage	A06 21517110-21517328	1
unconservative_A02_7896	MSTRG.36114.1		2	13.249	1	22	345	366	CUUUGGAUUGAAGGGAGCUCUA	-.::::::::::::.:::::.-	AGGAGCUCCCUUCAGUCCAAGC	Cleavage	A07 14415765-14416538	1
unconservative_A02_7896	MSTRG.38294.1		0	19.277	1	22	3113	3134	CUUUGGAUUGAAGGGAGCUCUA	::::::::::::::::::::::	UAGAGCUCCCUUCAAUCCAAAG	Cleavage	A07 23274488-23278377	1
unconservative_A02_7896	MSTRG.40534.1		2.5	12.604	1	22	13	34	CUUUGGAUUGAAGGGAGCUCUA	--:-:-::::::::::.:::::	CUGUGGUCCCUUCAAUUCAAAG	Cleavage	A08 8649569-8649979	1
unconservative_A02_7896	MSTRG.8259.1		0	13.351	1	22	1231	1252	CUUUGGAUUGAAGGGAGCUCUA	::::::::::::::::::::::	UAGAGCUCCCUUCAAUCCAAAG	Cleavage	A02 12181708-12183814	1
unconservative_A02_7896	MSTRG.9489.1		2.5	13.001	1	22	375	396	CUUUGGAUUGAAGGGAGCUCUA	---::::.::::::::..:::-	AGUAGCUUCCUUCAAUUUAAAU	Cleavage	A02 18839187-18839859	1
unconservative_A02_7979	MSTRG.1359.1		3	23.829	1	21	81	101	UUACUCUAUAUUUUACUCUAU	-:::::-::::-::.:::::.	UUAGAGGAAAAAAUGGAGUAG	Translation	A01 5577778-5578554	1
unconservative_A02_7979	MSTRG.16127.1		3	8.576	1	21	32	51	UUACUCUAUAUUUUACUCUAU	:-::::-::::-:::::::::	AGAGAGGAAAA-AUAGAGUAA	Translation	A03 19864673-19865223	1
unconservative_A02_7979	MSTRG.18276.1		3	9.611	1	21	48	68	UUACUCUAUAUUUUACUCUAU	-:.::::-.::-:::::::::	UUGGAGUCGAAAAUAGAGUAA	Translation	A03 29438303-29438817	1
unconservative_A02_7979	MSTRG.20521.1		2.5	22.98	1	21	90	110	UUACUCUAUAUUUUACUCUAU	-::::::..::-:::::::.:	UUAGAGUGGAAAAUAGAGUGA	Translation	A04 9311542-9311785	2
unconservative_A02_7979	MSTRG.20521.1		2.5	20.846	1	21	220	240	UUACUCUAUAUUUUACUCUAU	-::::::.:::-:::::::..	UUAGAGUGAAAAAUAGAGUGG	Translation	A04 9311542-9311785	2
unconservative_A02_7979	MSTRG.2522.1		2.5	24.538	1	21	142	162	UUACUCUAUAUUUUACUCUAU	-::::::.:::-:::::::..	UUAGAGUGAAAAAUAGAGUGG	Translation	A01 10808250-10808469	2
unconservative_A02_7979	MSTRG.2522.1		3	15.55	1	21	18	38	UUACUCUAUAUUUUACUCUAU	-::::::-:::-.::::::.:	UUAGAGUUAAAAGUAGAGUGA	Translation	A01 10808250-10808469	2
unconservative_A02_7979	MSTRG.28418.1		3	20.948	1	21	27	47	UUACUCUAUAUUUUACUCUAU	-::::::.:::-:::::::.-	UUAGAGUGAAAAAUAGAGUGU	Translation	A06 1406810-1407394	1
unconservative_A02_7979	MSTRG.47527.1		1	18.12	1	21	29	49	UUACUCUAUAUUUUACUCUAU	-::::::::::-:::::::::	UUAGAGUAAAAAAUAGAGUAA	Translation	A09 20923401-20924039	1
unconservative_A02_7979	MSTRG.50057.1		2	17.759	1	21	74	94	UUACUCUAUAUUUUACUCUAU	-:.::::::::-::.::::::	UUGGAGUAAAAAAUGGAGUAA	Translation	A09 32428310-32429389	2
unconservative_A02_7979	MSTRG.50057.1		2	18.801	1	21	138	158	UUACUCUAUAUUUUACUCUAU	-:.:::::::::-:.::::::	UUGGAGUAAAAUUUGGAGUAA	Translation	A09 32428310-32429389	2
unconservative_A02_7979	MSTRG.58740.1		3	10.307	1	21	142	162	UUACUCUAUAUUUUACUCUAU	--:-::::::.-::::::::.	UGAAAGUAAAGCAUAGAGUAG	Translation	Scaffold007203 88-305	1
unconservative_A02_7979	MSTRG.6717.1		3	14.673	1	21	98	118	UUACUCUAUAUUUUACUCUAU	:-::::-::-.:.::::::::	AAAGAGGAAUGUGUAGAGUAA	Cleavage	A02 4825481-4825826	1
unconservative_A02_9408	MSTRG.10677.1		0	15.765	1	21	1247	1267	UUUUGCUCUCUUCUACUCACG	:::::::::::::::::::::	CGUGAGUAGAAGAGAGCAAAA	Cleavage	A02 24613566-24614988	1
unconservative_A02_9408	MSTRG.14108.4		1.5	21.131	1	21	391	411	UUUUGCUCUCUUCUACUCACG	--:-::::::::::::.::::	AUUAAGUAGAAGAGAGUAAAA	Cleavage	A03 11459358-11466000	1
unconservative_A02_9408	MSTRG.16017.1		2.5	10.677	1	21	578	598	UUUUGCUCUCUUCUACUCACG	---:::::-:::::::::::.	GCAGAGUACAAGAGAGCAAAG	Cleavage	A03 19332658-19333849	1
unconservative_A02_9408	MSTRG.16017.2		2.5	10.677	1	21	306	326	UUUUGCUCUCUUCUACUCACG	---:::::-:::::::::::.	GCAGAGUACAAGAGAGCAAAG	Cleavage	A03 19332802-19333735	1
unconservative_A02_9408	MSTRG.22869.1		3	12.614	1	21	2027	2047	UUUUGCUCUCUUCUACUCACG	--:::::::-.::::::-:::	AUUGAGUAGUGGAGAGCCAAA	Cleavage	A05 565380-567486	1
unconservative_A02_9408	MSTRG.28935.1		2.5	15.776	1	21	6	26	UUUUGCUCUCUUCUACUCACG	--::::-::.:::::::.::.	GAUGAGGAGGAGAGAGCGAAG	Cleavage	A06 3608294-3609072	1
unconservative_A02_9408	MSTRG.34478.1		2.5	14.341	1	21	489	509	UUUUGCUCUCUUCUACUCACG	--:::::::::::::-::..:	AUUGAGUAGAAGAGAACAGGA	Cleavage	A07 5840177-5840923	1
unconservative_A02_9408	MSTRG.38294.1		3	14.125	1	21	3662	3682	UUUUGCUCUCUUCUACUCACG	-:-:::-::.:::::::.:::	AGAGAGAAGGAGAGAGCGAAA	Cleavage	A07 23274488-23278377	1
unconservative_A02_9408	MSTRG.44189.1		0	19.101	1	21	139	159	UUUUGCUCUCUUCUACUCACG	:-:::::::::::::::::::	CAUGAGUAGAAGAGAGCAAAA	Cleavage	A09 3003661-3003867	1
unconservative_A02_9408	MSTRG.47571.2		3	13.061	1	21	1295	1315	UUUUGCUCUCUUCUACUCACG	---:.:-::.:::::::::::	GAGGGGGAGGAGAGAGCAAAA	Cleavage	A09 21152675-21154944	1
unconservative_A02_9408	MSTRG.47571.3		3	14.423	1	21	2023	2043	UUUUGCUCUCUUCUACUCACG	---:.:-::.:::::::::::	GAGGGGGAGGAGAGAGCAAAA	Cleavage	A09 21152675-21154941	1
unconservative_A02_9408	MSTRG.47572.1		3	14.505	1	21	1258	1278	UUUUGCUCUCUUCUACUCACG	---:.:-::.:::::::::::	GAGGGGGAGGAGAGAGCAAAA	Cleavage	A09 21152675-21154950	1
unconservative_A02_9408	MSTRG.47572.2		3	14.505	1	21	1066	1086	UUUUGCUCUCUUCUACUCACG	---:.:-::.:::::::::::	GAGGGGGAGGAGAGAGCAAAA	Cleavage	A09 21152675-21154950	1
unconservative_A02_9409	MSTRG.10677.1		0	15.765	1	21	1247	1267	UUUUGCUCUCUUCUACUCACG	:::::::::::::::::::::	CGUGAGUAGAAGAGAGCAAAA	Cleavage	A02 24613566-24614988	1
unconservative_A02_9409	MSTRG.14108.4		1.5	21.131	1	21	391	411	UUUUGCUCUCUUCUACUCACG	--:-::::::::::::.::::	AUUAAGUAGAAGAGAGUAAAA	Cleavage	A03 11459358-11466000	1
unconservative_A02_9409	MSTRG.16017.1		2.5	10.677	1	21	578	598	UUUUGCUCUCUUCUACUCACG	---:::::-:::::::::::.	GCAGAGUACAAGAGAGCAAAG	Cleavage	A03 19332658-19333849	1
unconservative_A02_9409	MSTRG.16017.2		2.5	10.677	1	21	306	326	UUUUGCUCUCUUCUACUCACG	---:::::-:::::::::::.	GCAGAGUACAAGAGAGCAAAG	Cleavage	A03 19332802-19333735	1
unconservative_A02_9409	MSTRG.22869.1		3	12.614	1	21	2027	2047	UUUUGCUCUCUUCUACUCACG	--:::::::-.::::::-:::	AUUGAGUAGUGGAGAGCCAAA	Cleavage	A05 565380-567486	1
unconservative_A02_9409	MSTRG.28935.1		2.5	15.776	1	21	6	26	UUUUGCUCUCUUCUACUCACG	--::::-::.:::::::.::.	GAUGAGGAGGAGAGAGCGAAG	Cleavage	A06 3608294-3609072	1
unconservative_A02_9409	MSTRG.34478.1		2.5	14.341	1	21	489	509	UUUUGCUCUCUUCUACUCACG	--:::::::::::::-::..:	AUUGAGUAGAAGAGAACAGGA	Cleavage	A07 5840177-5840923	1
unconservative_A02_9409	MSTRG.38294.1		3	14.125	1	21	3662	3682	UUUUGCUCUCUUCUACUCACG	-:-:::-::.:::::::.:::	AGAGAGAAGGAGAGAGCGAAA	Cleavage	A07 23274488-23278377	1
unconservative_A02_9409	MSTRG.44189.1		0	19.101	1	21	139	159	UUUUGCUCUCUUCUACUCACG	:-:::::::::::::::::::	CAUGAGUAGAAGAGAGCAAAA	Cleavage	A09 3003661-3003867	1
unconservative_A02_9409	MSTRG.47571.2		3	13.061	1	21	1295	1315	UUUUGCUCUCUUCUACUCACG	---:.:-::.:::::::::::	GAGGGGGAGGAGAGAGCAAAA	Cleavage	A09 21152675-21154944	1
unconservative_A02_9409	MSTRG.47571.3		3	14.423	1	21	2023	2043	UUUUGCUCUCUUCUACUCACG	---:.:-::.:::::::::::	GAGGGGGAGGAGAGAGCAAAA	Cleavage	A09 21152675-21154941	1
unconservative_A02_9409	MSTRG.47572.1		3	14.505	1	21	1258	1278	UUUUGCUCUCUUCUACUCACG	---:.:-::.:::::::::::	GAGGGGGAGGAGAGAGCAAAA	Cleavage	A09 21152675-21154950	1
unconservative_A02_9409	MSTRG.47572.2		3	14.505	1	21	1066	1086	UUUUGCUCUCUUCUACUCACG	---:.:-::.:::::::::::	GAGGGGGAGGAGAGAGCAAAA	Cleavage	A09 21152675-21154950	1
unconservative_A03_10008	MSTRG.17227.1		3	7.339	1	24	319	342	UUUUUUUGGAAUCUGUGUGAACCU	-----.:::::-::::::::::-:	AAAAAUACACAUAUUCCAAAAACA	Cleavage	A03 24447743-24450095	1
unconservative_A03_10008	MSTRG.17567.1		3	20.289	1	24	288	311	UUUUUUUGGAAUCUGUGUGAACCU	--::-..:--::::::::::::::	UAGUGUGCUAAGAUUCCAAAAAAA	Cleavage	A03 25996153-25996712	1
unconservative_A03_10008	MSTRG.19924.3		3	9.425	1	24	641	664	UUUUUUUGGAAUCUGUGUGAACCU	---::::.:-::.:-:::::::::	AAUUUCAUAAAGGUGCCAAAAAAA	Translation	A04 6248463-6249881	1
unconservative_A03_10008	MSTRG.19924.6		3	9.425	1	24	514	537	UUUUUUUGGAAUCUGUGUGAACCU	---::::.:-::.:-:::::::::	AAUUUCAUAAAGGUGCCAAAAAAA	Translation	A04 6248492-6249859	1
unconservative_A03_10008	MSTRG.20239.1		3	13.179	1	24	2072	2095	UUUUUUUGGAAUCUGUGUGAACCU	--::--::::::-:-:::::::::	UAGUAGACACAGUUGCCAAAAAAA	Translation	A04 7999700-8006224	1
unconservative_A03_10008	MSTRG.20239.2		3	13.179	1	24	2210	2233	UUUUUUUGGAAUCUGUGUGAACCU	--::--::::::-:-:::::::::	UAGUAGACACAGUUGCCAAAAAAA	Translation	A04 7999723-8006187	1
unconservative_A03_10008	MSTRG.20239.3		3	13.179	1	24	2044	2067	UUUUUUUGGAAUCUGUGUGAACCU	--::--::::::-:-:::::::::	UAGUAGACACAGUUGCCAAAAAAA	Translation	A04 7999728-8005049	1
unconservative_A03_10008	MSTRG.20239.4		3	13.179	1	24	2488	2511	UUUUUUUGGAAUCUGUGUGAACCU	--::--::::::-:-:::::::::	UAGUAGACACAGUUGCCAAAAAAA	Translation	A04 7999754-8005553	1
unconservative_A03_10008	MSTRG.23713.1		3	13.01	1	24	635	658	UUUUUUUGGAAUCUGUGUGAACCU	----:::.:::::-::.:.::.::	CUUAUCAUACAGAGUCUAGAAGAA	Translation	A05 3884791-3886172	1
unconservative_A03_10008	MSTRG.25377.1		2	13.611	1	22	1	22	UUUUUUUGGAAUCUGUGUGAAC	-::::::.:-:::.::::::::	CUUCACAUAUAUUUCAAAAAAA	Cleavage	A05 12545776-12545986	1
unconservative_A03_10008	MSTRG.25835.1		3	8.922	1	24	562	585	UUUUUUUGGAAUCUGUGUGAACCU	-----::.:.:-:::..:::::::	UUAAGCAUAUAUAUUUUAAAAAAA	Cleavage	A05 15590016-15590720	1
unconservative_A03_10008	MSTRG.33449.1		2	7.213	1	24	619	642	UUUUUUUGGAAUCUGUGUGAACCU	----:.:::-:::::::::::.::	CCUGUUACAGAGAUUCCAAAAGAA	Cleavage	A06 24736697-24740355	1
unconservative_A03_10008	MSTRG.35696.1		2.5	9.533	1	24	178	201	UUUUUUUGGAAUCUGUGUGAACCU	---::.::::::-::.:.::::::	GAAUUUACACAGUUUUCGAAAAAA	Cleavage	A07 12308389-12308628	1
unconservative_A03_10008	MSTRG.36085.1		3	10.809	1	24	198	221	UUUUUUUGGAAUCUGUGUGAACCU	----:::::-:::::.::.:..::	UUUGUCACAAAGAUUUCAGAGGAA	Cleavage	A07 14256421-14256729	1
unconservative_A03_10008	MSTRG.43251.1		2.5	5.849	1	24	1062	1085	UUUUUUUGGAAUCUGUGUGAACCU	----:.:::.::-::.::::::::	AAACUUACAUAGCUUUCAAAAAAA	Cleavage	A08 20159767-20166727	1
unconservative_A03_10008	MSTRG.45529.10		2.5	11.103	1	24	1943	1966	UUUUUUUGGAAUCUGUGUGAACCU	-----::::-::::-:.:::::::	AAAACCACAAAGAUACUAAAAAAA	Translation	A09 9137014-9139798	1
unconservative_A03_10008	MSTRG.45529.12		2.5	11.103	1	24	2079	2102	UUUUUUUGGAAUCUGUGUGAACCU	-----::::-::::-:.:::::::	AAAACCACAAAGAUACUAAAAAAA	Translation	A09 9137061-9139782	1
unconservative_A03_10008	MSTRG.45529.13		2.5	11.103	1	24	1740	1763	UUUUUUUGGAAUCUGUGUGAACCU	-----::::-::::-:.:::::::	AAAACCACAAAGAUACUAAAAAAA	Translation	A09 9137066-9139791	1
unconservative_A03_10008	MSTRG.45529.15		2.5	11.103	1	24	1459	1482	UUUUUUUGGAAUCUGUGUGAACCU	-----::::-::::-:.:::::::	AAAACCACAAAGAUACUAAAAAAA	Translation	A09 9137087-9139797	1
unconservative_A03_10008	MSTRG.45529.16		2.5	11.103	1	24	1796	1819	UUUUUUUGGAAUCUGUGUGAACCU	-----::::-::::-:.:::::::	AAAACCACAAAGAUACUAAAAAAA	Translation	A09 9137087-9139797	1
unconservative_A03_10008	MSTRG.45529.4		2.5	11.103	1	24	2003	2026	UUUUUUUGGAAUCUGUGUGAACCU	-----::::-::::-:.:::::::	AAAACCACAAAGAUACUAAAAAAA	Translation	A09 9136954-9139782	1
unconservative_A03_10008	MSTRG.45529.6		2.5	11.103	1	24	1928	1951	UUUUUUUGGAAUCUGUGUGAACCU	-----::::-::::-:.:::::::	AAAACCACAAAGAUACUAAAAAAA	Translation	A09 9136955-9139798	1
unconservative_A03_10008	MSTRG.45529.7		2.5	11.103	1	24	1481	1504	UUUUUUUGGAAUCUGUGUGAACCU	-----::::-::::-:.:::::::	AAAACCACAAAGAUACUAAAAAAA	Translation	A09 9136955-9139791	1
unconservative_A03_10008	MSTRG.45529.9		2.5	11.103	1	24	1567	1590	UUUUUUUGGAAUCUGUGUGAACCU	-----::::-::::-:.:::::::	AAAACCACAAAGAUACUAAAAAAA	Translation	A09 9136979-9139791	1
unconservative_A03_10008	MSTRG.49654.1		3	12.43	1	24	712	735	UUUUUUUGGAAUCUGUGUGAACCU	----:::-:.:::::::::.:..:	AACGUCAGAUAGAUUCCAAGAGGA	Cleavage	A09 30947822-30948707	1
unconservative_A03_10008	MSTRG.51787.1		3	7.339	1	24	137	160	UUUUUUUGGAAUCUGUGUGAACCU	-----.:::::-::::::::::-:	AAAAAUACACAUAUUCCAAAAACA	Cleavage	A10 920254-921619	1
unconservative_A03_10008	MSTRG.52433.1		3	8.439	1	24	13	36	UUUUUUUGGAAUCUGUGUGAACCU	---:-:.:.::-::::::.::.::	AAAUCCGCGCACAUUCCAGAAGAA	Cleavage	A10 3872341-3872544	1
unconservative_A03_10008	MSTRG.8762.1		2.5	10.865	1	24	112	135	UUUUUUUGGAAUCUGUGUGAACCU	-----:-:.::-::::::::::::	AAACCCCCGCACAUUCCAAAAAAA	Cleavage	A02 14463321-14463938	1
unconservative_A03_10008	MSTRG.9993.1		3	13.397	1	24	559	582	UUUUUUUGGAAUCUGUGUGAACCU	-----:::::::.::..:::::-:	AGACACACACAGGUUUUAAAAAUA	Cleavage	A02 21555695-21557191	1
unconservative_A03_10205	MSTRG.20410.1		0.5	17.618	1	21	689	709	UUUGGACUGAAGGGAGCUCCU	.:::::::::::::::::::.	GGGAGCUCCCUUCAGUCCAAG	Cleavage	A04 8816511-8817674	1
unconservative_A03_10205	MSTRG.22971.1		3	15.27	1	21	1666	1686	UUUGGACUGAAGGGAGCUCCU	:::::-:.:.::::::::::-	AGGAGAUUCUUUCAGUCCAAU	Cleavage	A05 909610-913124	1
unconservative_A03_10205	MSTRG.22971.2		3	15.27	1	21	987	1007	UUUGGACUGAAGGGAGCUCCU	:::::-:.:.::::::::::-	AGGAGAUUCUUUCAGUCCAAU	Cleavage	A05 909674-911752	1
unconservative_A03_10205	MSTRG.36114.1		0.5	13.567	1	21	345	365	UUUGGACUGAAGGGAGCUCCU	::::::::::::::::::::.	AGGAGCUCCCUUCAGUCCAAG	Cleavage	A07 14415765-14416538	1
unconservative_A03_10205	MSTRG.38294.1		1.5	19.397	1	21	3113	3133	UUUGGACUGAAGGGAGCUCCU	--::::::::::::-::::::	UAGAGCUCCCUUCAAUCCAAA	Cleavage	A07 23274488-23278377	1
unconservative_A03_10205	MSTRG.52079.1		2.5	15.027	1	21	250	270	UUUGGACUGAAGGGAGCUCCU	--:::.:::-::::::..:::	UCGAGUUCCGUUCAGUUUAAA	Cleavage	A10 2252543-2252895	1
unconservative_A03_10205	MSTRG.8259.1		1.5	13.535	1	21	1231	1251	UUUGGACUGAAGGGAGCUCCU	--::::::::::::-::::::	UAGAGCUCCCUUCAAUCCAAA	Cleavage	A02 12181708-12183814	1
unconservative_A03_10228	MSTRG.1038.1		3	10.762	1	24	7	30	AAAAUUAAAGAUCUUCGUACAAGA	-----::.::.-:::::::::::-	CUUAAUAUGAGAAUCUUUAAUUUG	Cleavage	A01 4163204-4163410	1
unconservative_A03_10228	MSTRG.2150.1		3	13.623	1	24	337	360	AAAAUUAAAGAUCUUCGUACAAGA	:.-:::..::::::.:-:::::::	UUCUGUGUGAAGAUUUAUAAUUUU	Cleavage	A01 9206946-9207587	1
unconservative_A03_10228	MSTRG.38026.1		3	10.125	1	24	238	261	AAAAUUAAAGAUCUUCGUACAAGA	---::::-:::::-:::::::::-	UGAUGUAAGAAGAACUUUAAUUUC	Translation	A07 22208835-22210419	1
unconservative_A03_10228	MSTRG.38913.1		3	15.283	1	24	191	214	AAAAUUAAAGAUCUUCGUACAAGA	---:-::.:.::-:.::::.::::	CACUCUAUGGAGUUUUUUAGUUUU	Cleavage	A07 25683836-25684135	1
unconservative_A03_10228	MSTRG.41645.1		2.5	19.672	1	24	488	511	AAAAUUAAAGAUCUUCGUACAAGA	----::.::.:-::.:::::::::	GUCCGUGCGGAUAUUUUUAAUUUU	Cleavage	A08 14080804-14081385	1
unconservative_A03_10228	MSTRG.51021.1		3	10.942	1	24	1903	1926	AAAAUUAAAGAUCUUCGUACAAGA	----::-:-:::::-:::::::::	UUCAGUUCAAAGAUGUUUAAUUUU	Translation	A09 36536736-36538951	1
unconservative_A03_10228	MSTRG.51021.2		3	10.942	1	24	832	855	AAAAUUAAAGAUCUUCGUACAAGA	----::-:-:::::-:::::::::	UUCAGUUCAAAGAUGUUUAAUUUU	Translation	A09 36536818-36538951	1
unconservative_A03_10228	MSTRG.52443.1		3	14.435	1	24	122	145	AAAAUUAAAGAUCUUCGUACAAGA	-.::-::.:::--:.:::::::::	AUUUUUAUGAAUUUUUUUAAUUUU	Cleavage	A10 3982257-3982557	1
unconservative_A03_10228	MSTRG.6426.1		2	10.16	1	24	39	62	AAAAUUAAAGAUCUUCGUACAAGA	-.::-:::-::-::::::::::::	CUUUUUACUAAUAUCUUUAAUUUU	Cleavage	A02 3592900-3593217	1
unconservative_A03_10294	MSTRG.11297.1		3	13.186	1	21	1276	1296	UUGGAGCAUCGAGUGAAGAGC	--::::::--.::::::.:::	CGUCUUCAGCUGAUGCUUCAA	Cleavage	A03 405182-407378	1
unconservative_A03_10294	MSTRG.17213.1		2.5	11.985	1	21	467	487	UUGGAGCAUCGAGUGAAGAGC	--:.::.-::.::::::::::	AAUUUUUUCUUGAUGCUCCAA	Cleavage	A03 24400530-24402096	1
unconservative_A03_10294	MSTRG.58124.1		3	12.076	1	21	49	69	UUGGAGCAUCGAGUGAAGAGC	--:.::.::::-:::.::.::	AGUUUUUACUCAAUGUUCUAA	Translation	Scaffold001191 722-973	1
unconservative_A03_10294	MSTRG.58933.1		2.5	11.188	1	21	104	123	UUGGAGCAUCGAGUGAAGAGC	--:.::::::-::::::::::	UGUUUUCACU-GAUGCUCCAA	Translation	Scaffold010306 1-237	1
unconservative_A03_10296	MSTRG.1359.1		3	23.829	1	21	81	101	UUACUCUAUAUUUUACUCUAU	-:::::-::::-::.:::::.	UUAGAGGAAAAAAUGGAGUAG	Translation	A01 5577778-5578554	1
unconservative_A03_10296	MSTRG.16127.1		3	8.576	1	21	32	51	UUACUCUAUAUUUUACUCUAU	:-::::-::::-:::::::::	AGAGAGGAAAA-AUAGAGUAA	Translation	A03 19864673-19865223	1
unconservative_A03_10296	MSTRG.18276.1		3	9.611	1	21	48	68	UUACUCUAUAUUUUACUCUAU	-:.::::-.::-:::::::::	UUGGAGUCGAAAAUAGAGUAA	Translation	A03 29438303-29438817	1
unconservative_A03_10296	MSTRG.20521.1		2.5	22.98	1	21	90	110	UUACUCUAUAUUUUACUCUAU	-::::::..::-:::::::.:	UUAGAGUGGAAAAUAGAGUGA	Translation	A04 9311542-9311785	2
unconservative_A03_10296	MSTRG.20521.1		2.5	20.846	1	21	220	240	UUACUCUAUAUUUUACUCUAU	-::::::.:::-:::::::..	UUAGAGUGAAAAAUAGAGUGG	Translation	A04 9311542-9311785	2
unconservative_A03_10296	MSTRG.2522.1		2.5	24.538	1	21	142	162	UUACUCUAUAUUUUACUCUAU	-::::::.:::-:::::::..	UUAGAGUGAAAAAUAGAGUGG	Translation	A01 10808250-10808469	2
unconservative_A03_10296	MSTRG.2522.1		3	15.55	1	21	18	38	UUACUCUAUAUUUUACUCUAU	-::::::-:::-.::::::.:	UUAGAGUUAAAAGUAGAGUGA	Translation	A01 10808250-10808469	2
unconservative_A03_10296	MSTRG.28418.1		3	20.948	1	21	27	47	UUACUCUAUAUUUUACUCUAU	-::::::.:::-:::::::.-	UUAGAGUGAAAAAUAGAGUGU	Translation	A06 1406810-1407394	1
unconservative_A03_10296	MSTRG.47527.1		1	18.12	1	21	29	49	UUACUCUAUAUUUUACUCUAU	-::::::::::-:::::::::	UUAGAGUAAAAAAUAGAGUAA	Translation	A09 20923401-20924039	1
unconservative_A03_10296	MSTRG.50057.1		2	17.759	1	21	74	94	UUACUCUAUAUUUUACUCUAU	-:.::::::::-::.::::::	UUGGAGUAAAAAAUGGAGUAA	Translation	A09 32428310-32429389	2
unconservative_A03_10296	MSTRG.50057.1		2	18.801	1	21	138	158	UUACUCUAUAUUUUACUCUAU	-:.:::::::::-:.::::::	UUGGAGUAAAAUUUGGAGUAA	Translation	A09 32428310-32429389	2
unconservative_A03_10296	MSTRG.58740.1		3	10.307	1	21	142	162	UUACUCUAUAUUUUACUCUAU	--:-::::::.-::::::::.	UGAAAGUAAAGCAUAGAGUAG	Translation	Scaffold007203 88-305	1
unconservative_A03_10296	MSTRG.6717.1		3	14.673	1	21	98	118	UUACUCUAUAUUUUACUCUAU	:-::::-::-.:.::::::::	AAAGAGGAAUGUGUAGAGUAA	Cleavage	A02 4825481-4825826	1
unconservative_A03_11004	MSTRG.34212.1		2.5	20.02	1	21	247	267	UGAUUGAGCCGCGCCAAUAUC	---:::::::.::::..::::	GUCAUUGGCGUGGCUUGAUCA	Cleavage	A07 3710414-3710991	1
unconservative_A03_11263	MSTRG.20410.1		0	17.817	1	19	690	708	UUGGACUGAAGGGAGCUCC	:::::::::::::::::::	GGAGCUCCCUUCAGUCCAA	Cleavage	A04 8816511-8817674	1
unconservative_A03_11263	MSTRG.22255.1		2.5	16.312	1	19	912	930	UUGGACUGAAGGGAGCUCC	::::-:.:.:::::::::.	GGAGAUUCUUUCAGUCCAG	Cleavage	A04 17462700-17465612	1
unconservative_A03_11263	MSTRG.22971.1		2	15.215	1	19	1667	1685	UUGGACUGAAGGGAGCUCC	::::-:.:.::::::::::	GGAGAUUCUUUCAGUCCAA	Cleavage	A05 909610-913124	1
unconservative_A03_11263	MSTRG.22971.2		2	15.215	1	19	988	1006	UUGGACUGAAGGGAGCUCC	::::-:.:.::::::::::	GGAGAUUCUUUCAGUCCAA	Cleavage	A05 909674-911752	1
unconservative_A03_11263	MSTRG.36114.1		0	13.548	1	19	346	364	UUGGACUGAAGGGAGCUCC	:::::::::::::::::::	GGAGCUCCCUUCAGUCCAA	Cleavage	A07 14415765-14416538	1
unconservative_A03_11263	MSTRG.38294.1		2.5	18.451	1	19	3114	3132	UUGGACUGAAGGGAGCUCC	-::::::::::::-:::::	AGAGCUCCCUUCAAUCCAA	Cleavage	A07 23274488-23278377	1
unconservative_A03_11263	MSTRG.8259.1		2.5	13.838	1	19	1232	1250	UUGGACUGAAGGGAGCUCC	-::::::::::::-:::::	AGAGCUCCCUUCAAUCCAA	Cleavage	A02 12181708-12183814	1
unconservative_A03_11976	MSTRG.19252.1		0	18.153	1	21	1674	1694	AGAAUCUUGAUGAUGCUGCAU	-::::::::::::::::::::	CUGCAGCAUCAUCAAGAUUCU	Cleavage	A04 2698193-2700519	1
unconservative_A03_11976	MSTRG.23536.1		3	10.859	1	21	171	191	AGAAUCUUGAUGAUGCUGCAU	---:.:::::-:.::::::::	AAACGGCAUCCUUAAGAUUCU	Translation	A05 3165596-3165807	1
unconservative_A03_11976	MSTRG.25967.1		3	15.737	1	21	21	41	AGAAUCUUGAUGAUGCUGCAU	---.::-::::::::::::.:	UGUUAGAAUCAUCAAGAUUUU	Cleavage	A05 16439531-16439879	1
unconservative_A03_11976	MSTRG.30326.1		2.5	17.324	1	21	272	292	AGAAUCUUGAUGAUGCUGCAU	---::-:::::::::::::.:	UAUCAUCAUCAUCAAGAUUUU	Cleavage	A06 9790268-9791980	1
unconservative_A03_11976	MSTRG.3085.1		3	17.851	1	21	737	757	AGAAUCUUGAUGAUGCUGCAU	--:-:::::.::::-::::::	GAGAAGCAUUAUCAUGAUUCU	Cleavage	A01 14527427-14529153	1
unconservative_A03_11976	MSTRG.3085.2		3	20.294	1	21	658	678	AGAAUCUUGAUGAUGCUGCAU	--:-:::::.::::-::::::	GAGAAGCAUUAUCAUGAUUCU	Cleavage	A01 14527590-14528337	1
unconservative_A03_12264	MSTRG.19252.1		0.5	18.153	1	21	1674	1694	GGAAUCUUGAUGAUGCUGCAU	-:::::::::::::::::::.	CUGCAGCAUCAUCAAGAUUCU	Cleavage	A04 2698193-2700519	1
unconservative_A03_12264	MSTRG.30326.1		3	17.324	1	21	272	292	GGAAUCUUGAUGAUGCUGCAU	---::-:::::::::::::..	UAUCAUCAUCAUCAAGAUUUU	Cleavage	A06 9790268-9791980	1
unconservative_A03_12372	MSTRG.33402.1		3	6.636	1	24	769	792	ACAAAGUUUUAUACUGAUAAUCUG	-----::::--:-:::::::::::	CUAUAUAUCUAUCUAAAACUUUGU	Cleavage	A06 24555499-24559337	1
unconservative_A03_12372	MSTRG.37025.1		3	9.426	1	24	228	251	ACAAAGUUUUAUACUGAUAAUCUG	----::-:.:::::::::::::-:	UAUUUUUUUAGUAUAAAACUUUUU	Cleavage	A07 18064899-18065555	1
unconservative_A03_12651	MSTRG.1359.1		3	23.829	1	21	81	101	UUACUCUAUAUUUUACUCUAU	-:::::-::::-::.:::::.	UUAGAGGAAAAAAUGGAGUAG	Translation	A01 5577778-5578554	1
unconservative_A03_12651	MSTRG.16127.1		3	8.576	1	21	32	51	UUACUCUAUAUUUUACUCUAU	:-::::-::::-:::::::::	AGAGAGGAAAA-AUAGAGUAA	Translation	A03 19864673-19865223	1
unconservative_A03_12651	MSTRG.18276.1		3	9.611	1	21	48	68	UUACUCUAUAUUUUACUCUAU	-:.::::-.::-:::::::::	UUGGAGUCGAAAAUAGAGUAA	Translation	A03 29438303-29438817	1
unconservative_A03_12651	MSTRG.20521.1		2.5	22.98	1	21	90	110	UUACUCUAUAUUUUACUCUAU	-::::::..::-:::::::.:	UUAGAGUGGAAAAUAGAGUGA	Translation	A04 9311542-9311785	2
unconservative_A03_12651	MSTRG.20521.1		2.5	20.846	1	21	220	240	UUACUCUAUAUUUUACUCUAU	-::::::.:::-:::::::..	UUAGAGUGAAAAAUAGAGUGG	Translation	A04 9311542-9311785	2
unconservative_A03_12651	MSTRG.2522.1		2.5	24.538	1	21	142	162	UUACUCUAUAUUUUACUCUAU	-::::::.:::-:::::::..	UUAGAGUGAAAAAUAGAGUGG	Translation	A01 10808250-10808469	2
unconservative_A03_12651	MSTRG.2522.1		3	15.55	1	21	18	38	UUACUCUAUAUUUUACUCUAU	-::::::-:::-.::::::.:	UUAGAGUUAAAAGUAGAGUGA	Translation	A01 10808250-10808469	2
unconservative_A03_12651	MSTRG.28418.1		3	20.948	1	21	27	47	UUACUCUAUAUUUUACUCUAU	-::::::.:::-:::::::.-	UUAGAGUGAAAAAUAGAGUGU	Translation	A06 1406810-1407394	1
unconservative_A03_12651	MSTRG.47527.1		1	18.12	1	21	29	49	UUACUCUAUAUUUUACUCUAU	-::::::::::-:::::::::	UUAGAGUAAAAAAUAGAGUAA	Translation	A09 20923401-20924039	1
unconservative_A03_12651	MSTRG.50057.1		2	17.759	1	21	74	94	UUACUCUAUAUUUUACUCUAU	-:.::::::::-::.::::::	UUGGAGUAAAAAAUGGAGUAA	Translation	A09 32428310-32429389	2
unconservative_A03_12651	MSTRG.50057.1		2	18.801	1	21	138	158	UUACUCUAUAUUUUACUCUAU	-:.:::::::::-:.::::::	UUGGAGUAAAAUUUGGAGUAA	Translation	A09 32428310-32429389	2
unconservative_A03_12651	MSTRG.58740.1		3	10.307	1	21	142	162	UUACUCUAUAUUUUACUCUAU	--:-::::::.-::::::::.	UGAAAGUAAAGCAUAGAGUAG	Translation	Scaffold007203 88-305	1
unconservative_A03_12651	MSTRG.6717.1		3	14.673	1	21	98	118	UUACUCUAUAUUUUACUCUAU	:-::::-::-.:.::::::::	AAAGAGGAAUGUGUAGAGUAA	Cleavage	A02 4825481-4825826	1
unconservative_A03_12748	MSTRG.39567.1		2.5	9.456	1	20	28	47	UCUUCGAUCUGUAAAUGUCC	:-::::-::.::::::::::	GUACAUAUAUAGAUCGAAGA	Cleavage	A08 3216085-3216298	1
unconservative_A03_12748	MSTRG.52577.1		2.5	22.794	1	20	1407	1425	UCUUCGAUCUGUAAAUGUCC	-:::-:::::::::::.:::	CGAC-UUUACAGAUCGGAGA	Cleavage	A10 4764681-4771522	1
unconservative_A03_12748	MSTRG.52577.2		2.5	17.28	1	20	1372	1390	UCUUCGAUCUGUAAAUGUCC	-:::-:::::::::::.:::	CGAC-UUUACAGAUCGGAGA	Cleavage	A10 4764698-4771302	1
unconservative_A03_12748	MSTRG.52577.3		2.5	14.691	1	20	1463	1481	UCUUCGAUCUGUAAAUGUCC	-:::-:::::::::::.:::	CGAC-UUUACAGAUCGGAGA	Cleavage	A10 4764751-4771322	1
unconservative_A03_12748	MSTRG.52577.5		2.5	14.691	1	20	1543	1561	UCUUCGAUCUGUAAAUGUCC	-:::-:::::::::::.:::	CGAC-UUUACAGAUCGGAGA	Cleavage	A10 4764755-4771322	1
unconservative_A03_12748	MSTRG.52577.6		2.5	17.051	1	20	1341	1359	UCUUCGAUCUGUAAAUGUCC	-:::-:::::::::::.:::	CGAC-UUUACAGAUCGGAGA	Cleavage	A10 4764834-4771324	1
unconservative_A03_12748	MSTRG.52577.7		2.5	14.085	1	20	1221	1239	UCUUCGAUCUGUAAAUGUCC	-:::-:::::::::::.:::	CGAC-UUUACAGAUCGGAGA	Cleavage	A10 4764834-4771319	1
unconservative_A03_12748	MSTRG.52577.9		2.5	14.691	1	20	1465	1483	UCUUCGAUCUGUAAAUGUCC	-:::-:::::::::::.:::	CGAC-UUUACAGAUCGGAGA	Cleavage	A10 4764929-4771322	1
unconservative_A03_12748	MSTRG.9905.1		2.5	13.91	1	20	265	284	UCUUCGAUCUGUAAAUGUCC	-:::::-::.:::::::::-	AGACAUAUAUAGAUCGAAGU	Cleavage	A02 20923886-20924231	1
unconservative_A03_12816	MSTRG.29122.1		3	13.745	1	24	42	65	AAUAUUAAUAUAAUUGGUGAGAGA	:.:--.::--:::::.::::::::	UUUAAUACACAUUAUGUUAAUAUU	Cleavage	A06 4374056-4374285	1
unconservative_A03_12816	MSTRG.33803.7		3	10.103	1	24	741	764	AAUAUUAAUAUAAUUGGUGAGAGA	---.::::.:::-:-:::.:::::	UAAUUCACUAAUAAAAUUGAUAUU	Translation	A07 1409977-1412785	1
unconservative_A03_12816	MSTRG.39614.1		3	14.219	1	24	119	142	AAUAUUAAUAUAAUUGGUGAGAGA	--:::-::::::-::-::::::::	GAUCUAACCAAUCAUUUUAAUAUU	Translation	A08 3541256-3541464	1
unconservative_A03_12816	MSTRG.42041.1		3	13.35	1	24	791	814	AAUAUUAAUAUAAUUGGUGAGAGA	----:::..::::--:::::::::	UAAAUCAUUAAUUUAAUUAAUAUU	Translation	A08 15756087-15757812	1
unconservative_A03_12816	MSTRG.6099.1		3	10.131	1	24	243	266	AAUAUUAAUA-UAAUUGGUGAGAGA	::::-::.:.::::-::::::::::	UCUC-CAUCGAUUAGUAUUAAUAUU	Translation	A02 2366088-2366430	1
unconservative_A03_13323	MSTRG.29004.3		2.5	18.939	1	24	183	206	AAAAACUUUGUAGACACUUUGGUG	----:::::::.:.:::::-::::	AGUGAAAGUGUUUGCAAAGCUUUU	Cleavage	A06 3842905-3846701	1
unconservative_A03_13323	MSTRG.55066.1		3	14.694	1	24	204	227	AAAAACUUUGUAGACACUUUGGUG	-------:::::::-:::::::::	CCUUUCCGUGUCUAGAAAGUUUUU	Translation	A10 15254528-15254860	1
unconservative_A03_13822	MSTRG.51630.1		2	14.681	1	22	707	728	CGACAGCUAUGCUCCAUCUGAG	---:::-::::-::::::::::	UCGAGAAGGAGAAUAGCUGUCG	Translation	A10 194606-195458	1
unconservative_A03_9802	MSTRG.32781.1		3	19.22	1	21	152	172	GGGUCGACAUGAGAACACAUG	..:-::::.-::::::::.::	UGUCUGUUUGCAUGUCGAUCC	Cleavage	A06 22045413-22045651	1
unconservative_A03_9803	MSTRG.22867.1		2.5	7.335	1	21	79	99	AUUUGAUUUGUCCGAUGUGGG	-.:::-:::::-::::.::::	GUCACCUCGGAAAAAUUAAAU	Translation	A05 558209-558453	1
unconservative_A03_9803	MSTRG.48209.1		3	15.336	1	21	126	146	AUUUGAUUUGUCCGAUGUGGG	:-.:::-.::-::::::::::	CAUACAGUGGUCAAAUCAAAU	Translation	A09 24805130-24805361	1
unconservative_A04_15773	MSTRG.20410.1		0.5	17.618	1	21	689	709	UUUGGACUGAAGGGAGCUCCU	.:::::::::::::::::::.	GGGAGCUCCCUUCAGUCCAAG	Cleavage	A04 8816511-8817674	1
unconservative_A04_15773	MSTRG.22971.1		3	15.27	1	21	1666	1686	UUUGGACUGAAGGGAGCUCCU	:::::-:.:.::::::::::-	AGGAGAUUCUUUCAGUCCAAU	Cleavage	A05 909610-913124	1
unconservative_A04_15773	MSTRG.22971.2		3	15.27	1	21	987	1007	UUUGGACUGAAGGGAGCUCCU	:::::-:.:.::::::::::-	AGGAGAUUCUUUCAGUCCAAU	Cleavage	A05 909674-911752	1
unconservative_A04_15773	MSTRG.36114.1		0.5	13.567	1	21	345	365	UUUGGACUGAAGGGAGCUCCU	::::::::::::::::::::.	AGGAGCUCCCUUCAGUCCAAG	Cleavage	A07 14415765-14416538	1
unconservative_A04_15773	MSTRG.38294.1		1.5	19.397	1	21	3113	3133	UUUGGACUGAAGGGAGCUCCU	--::::::::::::-::::::	UAGAGCUCCCUUCAAUCCAAA	Cleavage	A07 23274488-23278377	1
unconservative_A04_15773	MSTRG.52079.1		2.5	15.027	1	21	250	270	UUUGGACUGAAGGGAGCUCCU	--:::.:::-::::::..:::	UCGAGUUCCGUUCAGUUUAAA	Cleavage	A10 2252543-2252895	1
unconservative_A04_15773	MSTRG.8259.1		1.5	13.535	1	21	1231	1251	UUUGGACUGAAGGGAGCUCCU	--::::::::::::-::::::	UAGAGCUCCCUUCAAUCCAAA	Cleavage	A02 12181708-12183814	1
unconservative_A04_15856	MSTRG.22474.1		3	17.468	1	21	63	83	UGGAGAAGCAGGGCACGUGCA	-::::-:::.::-:::::.::	AGCACAUGCUCUUCUUCUUCA	Translation	A04 18307376-18307799	1
unconservative_A04_15856	MSTRG.23174.2		3	16.079	1	21	160	180	UGGAGAAGCAGGGCACGUGCA	--::.:::..::-.:::::::	GACAUGUGUUCUUUUUCUCCA	Translation	A05 1687808-1688372	1
unconservative_A04_15856	MSTRG.5487.1		0	18.033	1	21	1287	1307	UGGAGAAGCAGGGCACGUGCA	:::::::::::::::::::::	UGCACGUGCCCUGCUUCUCCA	Cleavage	A02 72024-73610	1
unconservative_A04_15856	MSTRG.7820.1		3	10.287	1	21	47	67	UGGAGAAGCAGGGCACGUGCA	::::::::.:::-.::::::-	UGCACGUGUCCUCUUUCUCCC	Translation	A02 10127275-10127476	1
unconservative_A04_16130	MSTRG.19252.1		0	18.153	1	19	1676	1694	AGAAUCUUGAUGAUGCUGC	:::::::::::::::::::	GCAGCAUCAUCAAGAUUCU	Cleavage	A04 2698193-2700519	1
unconservative_A04_16130	MSTRG.23536.1		3	10.859	1	19	173	191	AGAAUCUUGAUGAUGCUGC	-:.:::::-:.::::::::	ACGGCAUCCUUAAGAUUCU	Translation	A05 3165596-3165807	1
unconservative_A04_16130	MSTRG.25967.1		3	15.737	1	19	23	41	AGAAUCUUGAUGAUGCUGC	-.::-::::::::::::.:	UUAGAAUCAUCAAGAUUUU	Cleavage	A05 16439531-16439879	1
unconservative_A04_16130	MSTRG.30326.1		2.5	17.324	1	19	274	292	AGAAUCUUGAUGAUGCUGC	-::-:::::::::::::.:	UCAUCAUCAUCAAGAUUUU	Cleavage	A06 9790268-9791980	1
unconservative_A04_16130	MSTRG.3085.1		3	17.851	1	19	739	757	AGAAUCUUGAUGAUGCUGC	:-:::::.::::-::::::	GAAGCAUUAUCAUGAUUCU	Cleavage	A01 14527427-14529153	1
unconservative_A04_16130	MSTRG.3085.2		3	20.294	1	19	660	678	AGAAUCUUGAUGAUGCUGC	:-:::::.::::-::::::	GAAGCAUUAUCAUGAUUCU	Cleavage	A01 14527590-14528337	1
unconservative_A04_16748	MSTRG.20410.1		0	17.817	1	22	687	708	UUGGACUGAAGGGAGCUCCCUU	::::::::::::::::::::::	AAGGGAGCUCCCUUCAGUCCAA	Cleavage	A04 8816511-8817674	1
unconservative_A04_16748	MSTRG.22255.1		2.5	16.312	1	22	909	930	UUGGACUGAAGGGAGCUCCCUU	.:-::::-:.:.:::::::::.	GAAGGAGAUUCUUUCAGUCCAG	Cleavage	A04 17462700-17465612	1
unconservative_A04_16748	MSTRG.22971.1		2	15.215	1	22	1664	1685	UUGGACUGAAGGGAGCUCCCUU	---::::-:.:.::::::::::	GCAGGAGAUUCUUUCAGUCCAA	Cleavage	A05 909610-913124	1
unconservative_A04_16748	MSTRG.22971.2		2	15.215	1	22	985	1006	UUGGACUGAAGGGAGCUCCCUU	---::::-:.:.::::::::::	GCAGGAGAUUCUUUCAGUCCAA	Cleavage	A05 909674-911752	1
unconservative_A04_16748	MSTRG.36114.1		0	13.548	1	22	343	364	UUGGACUGAAGGGAGCUCCCUU	::-:::::::::::::::::::	AAAGGAGCUCCCUUCAGUCCAA	Cleavage	A07 14415765-14416538	1
unconservative_A04_16748	MSTRG.38294.1		2.5	18.451	1	22	3111	3132	UUGGACUGAAGGGAGCUCCCUU	----::::::::::::-:::::	UGUAGAGCUCCCUUCAAUCCAA	Cleavage	A07 23274488-23278377	1
unconservative_A04_16748	MSTRG.8259.1		2.5	13.838	1	22	1229	1250	UUGGACUGAAGGGAGCUCCCUU	----::::::::::::-:::::	UGUAGAGCUCCCUUCAAUCCAA	Cleavage	A02 12181708-12183814	1
unconservative_A04_16749	MSTRG.20410.1		0	17.817	1	22	687	708	UUGGACUGAAGGGAGCUCCCUU	::::::::::::::::::::::	AAGGGAGCUCCCUUCAGUCCAA	Cleavage	A04 8816511-8817674	1
unconservative_A04_16749	MSTRG.22255.1		2.5	16.312	1	22	909	930	UUGGACUGAAGGGAGCUCCCUU	.:-::::-:.:.:::::::::.	GAAGGAGAUUCUUUCAGUCCAG	Cleavage	A04 17462700-17465612	1
unconservative_A04_16749	MSTRG.22971.1		2	15.215	1	22	1664	1685	UUGGACUGAAGGGAGCUCCCUU	---::::-:.:.::::::::::	GCAGGAGAUUCUUUCAGUCCAA	Cleavage	A05 909610-913124	1
unconservative_A04_16749	MSTRG.22971.2		2	15.215	1	22	985	1006	UUGGACUGAAGGGAGCUCCCUU	---::::-:.:.::::::::::	GCAGGAGAUUCUUUCAGUCCAA	Cleavage	A05 909674-911752	1
unconservative_A04_16749	MSTRG.36114.1		0	13.548	1	22	343	364	UUGGACUGAAGGGAGCUCCCUU	::-:::::::::::::::::::	AAAGGAGCUCCCUUCAGUCCAA	Cleavage	A07 14415765-14416538	1
unconservative_A04_16749	MSTRG.38294.1		2.5	18.451	1	22	3111	3132	UUGGACUGAAGGGAGCUCCCUU	----::::::::::::-:::::	UGUAGAGCUCCCUUCAAUCCAA	Cleavage	A07 23274488-23278377	1
unconservative_A04_16749	MSTRG.8259.1		2.5	13.838	1	22	1229	1250	UUGGACUGAAGGGAGCUCCCUU	----::::::::::::-:::::	UGUAGAGCUCCCUUCAAUCCAA	Cleavage	A02 12181708-12183814	1
unconservative_A04_16774	MSTRG.20447.1		0	15.26	1	21	1285	1305	UCGGACCAGGCUUCAUUCCCC	:::::::::::::::::::::	GGGGAAUGAAGCCUGGUCCGA	Cleavage	A04 8998413-9000057	1
unconservative_A04_16774	MSTRG.22869.1		0	12.229	1	21	1676	1696	UCGGACCAGGCUUCAUUCCCC	:::::::::::::::::::::	GGGGAAUGAAGCCUGGUCCGA	Cleavage	A05 565380-567486	1
unconservative_A04_16774	MSTRG.36140.1		0	13.064	1	21	139	159	UCGGACCAGGCUUCAUUCCCC	:::::::::::::::::::::	GGGGAAUGAAGCCUGGUCCGA	Cleavage	A07 14500780-14504172	1
unconservative_A04_16775	MSTRG.20447.1		0	15.26	1	21	1285	1305	UCGGACCAGGCUUCAUUCCCC	:::::::::::::::::::::	GGGGAAUGAAGCCUGGUCCGA	Cleavage	A04 8998413-9000057	1
unconservative_A04_16775	MSTRG.22869.1		0	12.229	1	21	1676	1696	UCGGACCAGGCUUCAUUCCCC	:::::::::::::::::::::	GGGGAAUGAAGCCUGGUCCGA	Cleavage	A05 565380-567486	1
unconservative_A04_16775	MSTRG.36140.1		0	13.064	1	21	139	159	UCGGACCAGGCUUCAUUCCCC	:::::::::::::::::::::	GGGGAAUGAAGCCUGGUCCGA	Cleavage	A07 14500780-14504172	1
unconservative_A04_16902	MSTRG.33811.1		3	14.97	1	24	760	783	AUAUACUAGUAUUACUCAUGUGCU	:::::.-::-::::::::::::.:	AGCACGAGAUUAAUACUAGUAUGU	Cleavage	A07 1456960-1458159	1
unconservative_A04_16989	MSTRG.31707.1		3	11.077	1	23	201	223	UGCUCACUGCUCUUUCUGUCAGA	----:::::.::.:-:::::::-	AAAAACAGAGAGGGAAGUGAGCU	Translation	A06 17072809-17073035	1
unconservative_A05_17477	MSTRG.20410.1		0.5	17.618	1	21	689	709	UUUGGACUGAAGGGAGCUCCU	.:::::::::::::::::::.	GGGAGCUCCCUUCAGUCCAAG	Cleavage	A04 8816511-8817674	1
unconservative_A05_17477	MSTRG.22971.1		3	15.27	1	21	1666	1686	UUUGGACUGAAGGGAGCUCCU	:::::-:.:.::::::::::-	AGGAGAUUCUUUCAGUCCAAU	Cleavage	A05 909610-913124	1
unconservative_A05_17477	MSTRG.22971.2		3	15.27	1	21	987	1007	UUUGGACUGAAGGGAGCUCCU	:::::-:.:.::::::::::-	AGGAGAUUCUUUCAGUCCAAU	Cleavage	A05 909674-911752	1
unconservative_A05_17477	MSTRG.36114.1		0.5	13.567	1	21	345	365	UUUGGACUGAAGGGAGCUCCU	::::::::::::::::::::.	AGGAGCUCCCUUCAGUCCAAG	Cleavage	A07 14415765-14416538	1
unconservative_A05_17477	MSTRG.38294.1		1.5	19.397	1	21	3113	3133	UUUGGACUGAAGGGAGCUCCU	--::::::::::::-::::::	UAGAGCUCCCUUCAAUCCAAA	Cleavage	A07 23274488-23278377	1
unconservative_A05_17477	MSTRG.52079.1		2.5	15.027	1	21	250	270	UUUGGACUGAAGGGAGCUCCU	--:::.:::-::::::..:::	UCGAGUUCCGUUCAGUUUAAA	Cleavage	A10 2252543-2252895	1
unconservative_A05_17477	MSTRG.8259.1		1.5	13.535	1	21	1231	1251	UUUGGACUGAAGGGAGCUCCU	--::::::::::::-::::::	UAGAGCUCCCUUCAAUCCAAA	Cleavage	A02 12181708-12183814	1
unconservative_A05_17483	MSTRG.18474.1		3	14.055	1	24	134	157	UUAAGACACUUGUUGCUGGAGGCA	--::::::-:::-::::::::::-	CUCCUCCAACAAGAAGUGUCUUAU	Cleavage	A03 30329246-30329490	1
unconservative_A05_17483	MSTRG.35890.1		3	21.432	1	24	1346	1369	UUAAGACACUUGUUGCUGGAGGCA	----:::::-.::::-:::.::::	GAGAUCCAGGGACAAAUGUUUUAA	Translation	A07 13237263-13239327	1
unconservative_A05_17483	MSTRG.35890.2		3	21.432	1	24	1450	1473	UUAAGACACUUGUUGCUGGAGGCA	----:::::-.::::-:::.::::	GAGAUCCAGGGACAAAUGUUUUAA	Translation	A07 13237263-13239327	1
unconservative_A05_17483	MSTRG.51896.1		3	14.552	1	24	82	105	UUAAGACACUUGUUGCUGGAGGCA	-----.::-.:::::-::::::::	CAUUGUCAUUAACAACUGUCUUAA	Translation	A10 1467097-1467545	1
unconservative_A05_17850	MSTRG.14201.10		3	14.709	1	21	633	653	UUGUAUUUCUCUCAAAGACGU	:.::-::::::::::::.-::	AUGUGUUUGAGAGAAAUGAAA	Cleavage	A03 11823467-11824793	1
unconservative_A05_17850	MSTRG.14201.8		3	14.709	1	21	840	860	UUGUAUUUCUCUCAAAGACGU	:.::-::::::::::::.-::	AUGUGUUUGAGAGAAAUGAAA	Cleavage	A03 11823260-11824793	1
unconservative_A05_17850	MSTRG.15659.1		3	14.691	1	21	146	166	UUGUAUUUCUCUCAAAGACGU	:-::.-::::::-::::::.:	AGGUUGUUGAGAUAAAUACGA	Translation	A03 17794543-17794768	1
unconservative_A05_17850	MSTRG.25898.1		3	13.396	1	21	1019	1039	UUGUAUUUCUCUCAAAGACGU	--::.::::.::::-:::.::	UAGUUUUUGGGAGAUAUAUAA	Cleavage	A05 16035454-16037345	1
unconservative_A05_17850	MSTRG.31730.7		3	14.487	1	21	226	246	UUGUAUUUCUCUCAAAGACGU	:.::-::::::::::::.-::	AUGUGUUUGAGAGAAAUGAAA	Cleavage	A06 17157657-17158671	1
unconservative_A05_17850	MSTRG.33784.1		3	6.303	1	21	3	23	UUGUAUUUCUCUCAAAGACGU	-::-::::::::-:::::::-	UCGACUUUGAGAAAAAUACAC	Translation	A07 1319124-1319346	1
unconservative_A05_17850	MSTRG.37535.1		3	16.794	1	21	133	153	UUGUAUUUCUCUCAAAGACGU	-.::.:::--:::::::::.:	UUGUUUUUUUGAGAAAUACGA	Cleavage	A07 20122266-20122537	1
unconservative_A05_17850	MSTRG.45043.1		1.5	9.163	1	21	152	172	UUGUAUUUCUCUCAAAGACGU	:-::-:::::::::.::::::	AAGUAUUUGAGAGAGAUACAA	Cleavage	A09 6683710-6683918	1
unconservative_A05_17852	MSTRG.14201.10		3	14.709	1	21	633	653	UUGUAUUUCUCUCAAAGACGU	:.::-::::::::::::.-::	AUGUGUUUGAGAGAAAUGAAA	Cleavage	A03 11823467-11824793	1
unconservative_A05_17852	MSTRG.14201.8		3	14.709	1	21	840	860	UUGUAUUUCUCUCAAAGACGU	:.::-::::::::::::.-::	AUGUGUUUGAGAGAAAUGAAA	Cleavage	A03 11823260-11824793	1
unconservative_A05_17852	MSTRG.15659.1		3	14.691	1	21	146	166	UUGUAUUUCUCUCAAAGACGU	:-::.-::::::-::::::.:	AGGUUGUUGAGAUAAAUACGA	Translation	A03 17794543-17794768	1
unconservative_A05_17852	MSTRG.25898.1		3	13.396	1	21	1019	1039	UUGUAUUUCUCUCAAAGACGU	--::.::::.::::-:::.::	UAGUUUUUGGGAGAUAUAUAA	Cleavage	A05 16035454-16037345	1
unconservative_A05_17852	MSTRG.31730.7		3	14.487	1	21	226	246	UUGUAUUUCUCUCAAAGACGU	:.::-::::::::::::.-::	AUGUGUUUGAGAGAAAUGAAA	Cleavage	A06 17157657-17158671	1
unconservative_A05_17852	MSTRG.33784.1		3	6.303	1	21	3	23	UUGUAUUUCUCUCAAAGACGU	-::-::::::::-:::::::-	UCGACUUUGAGAAAAAUACAC	Translation	A07 1319124-1319346	1
unconservative_A05_17852	MSTRG.37535.1		3	16.794	1	21	133	153	UUGUAUUUCUCUCAAAGACGU	-.::.:::--:::::::::.:	UUGUUUUUUUGAGAAAUACGA	Cleavage	A07 20122266-20122537	1
unconservative_A05_17852	MSTRG.45043.1		1.5	9.163	1	21	152	172	UUGUAUUUCUCUCAAAGACGU	:-::-:::::::::.::::::	AAGUAUUUGAGAGAGAUACAA	Cleavage	A09 6683710-6683918	1
unconservative_A05_18537	MSTRG.48325.1		3	10.07	1	21	298	318	UUAACGGUUCUAUACUCUAAU	--::::-::::-:.:.:::::	UGUAGAUUAUAUAGCUGUUAA	Translation	A09 25288724-25289043	1
unconservative_A05_18783	MSTRG.26078.1		3	14.863	1	20	44	63	UGAAUGUCUUUCUCUUCAUC	::-:::-:::.:::::::.:	GAAGAAAAGAGAGACAUUUA	Cleavage	A05 17001711-17002089	1
unconservative_A05_18783	MSTRG.31532.1		2	16.13	1	20	339	358	UGAAUGUCUUUCUCUUCAUC	::::::::-:::::..::::	GAUGAAGAAAAAGAUGUUCA	Cleavage	A06 16322508-16323116	1
unconservative_A05_18783	MSTRG.56260.1		2.5	13.886	1	20	49	68	UGAAUGUCUUUCUCUUCAUC	::-::::::..:::.:::::	GAAGAAGAGGGAGAUAUUCA	Cleavage	Scaffold000162 71155-71473	1
unconservative_A05_18783	MSTRG.6579.1		3	11.006	1	20	155	174	UGAAUGUCUUUCUCUUCAUC	::::.:::-:::-:::::::	GAUGGAGAAAAAAACAUUCA	Cleavage	A02 4212501-4212834	1
unconservative_A05_18783	MSTRG.9817.1		3	7.962	1	20	271	290	UGAAUGUCUUUCUCUUCAUC	-::-::-:::::::::::..	AAUUAAAAGAAAGACAUUUG	Cleavage	A02 20508751-20509178	1
unconservative_A05_19393	MSTRG.10676.1		3	20.171	1	21	146	166	UGGGGUUGUGAUUUCAGGCUU	-.:::-:::::-:.::.::::	UGGCCAGAAAUAAUAAUCCCA	Translation	A02 24610647-24610872	1
unconservative_A05_19393	MSTRG.3379.1		1.5	13.844	1	21	33	53	UGGGGUUGUGAUUUCAGGCUU	--::.:::.::::::::::.:	UUGCUUGAGAUCACAACCCUA	Cleavage	A01 16326349-16327845	1
unconservative_A05_19393	MSTRG.3379.2		1.5	13.844	1	21	33	53	UGGGGUUGUGAUUUCAGGCUU	--::.:::.::::::::::.:	UUGCUUGAGAUCACAACCCUA	Cleavage	A01 16326349-16327845	1
unconservative_A05_19393	MSTRG.3379.3		1.5	13.844	1	21	33	53	UGGGGUUGUGAUUUCAGGCUU	--::.:::.::::::::::.:	UUGCUUGAGAUCACAACCCUA	Cleavage	A01 16326349-16327845	1
unconservative_A05_19393	MSTRG.3380.1		1.5	12.548	1	21	31	51	UGGGGUUGUGAUUUCAGGCUU	--::.:::.::::::::::.:	UUGCUUGAGAUCACAACCCUA	Cleavage	A01 16326351-16327696	1
unconservative_A05_19533	MSTRG.22474.1		3	17.468	1	21	63	83	UGGAGAAGCAGGGCACGUGCA	-::::-:::.::-:::::.::	AGCACAUGCUCUUCUUCUUCA	Translation	A04 18307376-18307799	1
unconservative_A05_19533	MSTRG.23174.2		3	16.079	1	21	160	180	UGGAGAAGCAGGGCACGUGCA	--::.:::..::-.:::::::	GACAUGUGUUCUUUUUCUCCA	Translation	A05 1687808-1688372	1
unconservative_A05_19533	MSTRG.5487.1		0	18.033	1	21	1287	1307	UGGAGAAGCAGGGCACGUGCA	:::::::::::::::::::::	UGCACGUGCCCUGCUUCUCCA	Cleavage	A02 72024-73610	1
unconservative_A05_19533	MSTRG.7820.1		3	10.287	1	21	47	67	UGGAGAAGCAGGGCACGUGCA	::::::::.:::-.::::::-	UGCACGUGUCCUCUUUCUCCC	Translation	A02 10127275-10127476	1
unconservative_A05_19537	MSTRG.11848.1		3	12.261	1	22	153	174	UGUUUUGUGCGUGAAUCUAAUU	::-::::::..::-:.::::.:	AAAUAGAUUUGCGAAUAAAAUA	Translation	A03 2407211-2408076	1
unconservative_A05_19537	MSTRG.13936.3		3	8.781	1	22	720	741	UGUUUUGUGCGUGAAUCUAAUU	--:::-.-:::.::::::::::	UCUUAUGAUCAUGCACAAAACA	Cleavage	A03 10867235-10868775	1
unconservative_A05_19537	MSTRG.2319.1		3	12.734	1	22	397	418	UGUUUUGUGCGUGAAUCUAAUU	.:::.::::-:::-:.::::::	GAUUGGAUUAACGAAUAAAACA	Translation	A01 9875560-9875981	1
unconservative_A05_19541	MSTRG.47352.3		3	20.972	1	21	380	400	ACAGGGAACAAGCAGAGCAUG	..::.:--:::::::::.:::	UGUGUUACGCUUGUUCCUUGU	Cleavage	A09 19869181-19869871	1
unconservative_A05_19572	MSTRG.20410.1		1	17.618	1	21	689	709	UUUGGAUUGAAGGGAGCUCCU	.:::::::::::::.:::::.	GGGAGCUCCCUUCAGUCCAAG	Cleavage	A04 8816511-8817674	1
unconservative_A05_19572	MSTRG.36114.1		1	13.567	1	21	345	365	UUUGGAUUGAAGGGAGCUCCU	::::::::::::::.:::::.	AGGAGCUCCCUUCAGUCCAAG	Cleavage	A07 14415765-14416538	1
unconservative_A05_19572	MSTRG.38294.1		0	19.397	1	21	3113	3133	UUUGGAUUGAAGGGAGCUCCU	--:::::::::::::::::::	UAGAGCUCCCUUCAAUCCAAA	Cleavage	A07 23274488-23278377	1
unconservative_A05_19572	MSTRG.40534.1		2.5	12.604	1	21	13	33	UUUGGAUUGAAGGGAGCUCCU	--:-:-::::::::::.::::	CUGUGGUCCCUUCAAUUCAAA	Cleavage	A08 8649569-8649979	1
unconservative_A05_19572	MSTRG.43674.1		3	10.292	1	21	275	295	UUUGGAUUGAAGGGAGCUCCU	:-:::.:..:-:.::::::::	ACGAGUUUUCAUUAAUCCAAA	Translation	A09 945640-946129	1
unconservative_A05_19572	MSTRG.52079.1		3	15.027	1	21	250	270	UUUGGAUUGAAGGGAGCUCCU	--:::.:::-::::.:..:::	UCGAGUUCCGUUCAGUUUAAA	Cleavage	A10 2252543-2252895	1
unconservative_A05_19572	MSTRG.54687.1		2.5	7.417	1	21	364	384	UUUGGAUUGAAGGGAGCUCCU	--:::::-::::..:::.:::	CCGAGCUACCUUUGAUCUAAA	Cleavage	A10 13896721-13897264	1
unconservative_A05_19572	MSTRG.8259.1		0	13.535	1	21	1231	1251	UUUGGAUUGAAGGGAGCUCCU	--:::::::::::::::::::	UAGAGCUCCCUUCAAUCCAAA	Cleavage	A02 12181708-12183814	1
unconservative_A05_19572	MSTRG.9489.1		2.5	12.233	1	21	375	395	UUUGGAUUGAAGGGAGCUCCU	::-::::.::::::::..:::	AGUAGCUUCCUUCAAUUUAAA	Cleavage	A02 18839187-18839859	1
unconservative_A05_19705	MSTRG.35623.1		3	21.232	1	24	983	1006	AAAAGUGAUUAUGGAGUAAAGAAU	---.:::::::.::--:.::::::	UAAUUUUACUCUAUUUUUACUUUU	Translation	A07 12018273-12019549	1
unconservative_A05_19705	MSTRG.39670.1		3	6.575	1	24	405	428	AAAAGUGAUUAUGGAGUAAAGAAU	------::.:.::::::.:.::::	UACCCCUAUUUCAUAAUUAUUUUU	Cleavage	A08 3840523-3841375	1
unconservative_A05_19705	MSTRG.41220.1		2.5	20.548	1	24	183	206	AAAAGUGAUUAUGGAGUAAAGAAU	---.::::.:::::--::::::::	CAAUUUUAUUCCAUUUUCACUUUU	Translation	A08 12285475-12285692	1
unconservative_A05_19705	MSTRG.43562.1		3	15.303	1	24	28	51	AAAAGUGAUUAUGGAGUAAAGAAU	-----::-.:::::::-:::::::	UAUAAUUCUUCCAUAAACACUUUU	Cleavage	A09 426986-427364	1
unconservative_A05_19705	MSTRG.52668.1		3	7.469	1	24	118	141	AAAAGUGAUUAUGGAGUAAAGAAU	::-.::::.:..:::::.:::::-	AUAUUUUAUUUUAUAAUUACUUUC	Cleavage	A10 5299718-5299928	1
unconservative_A05_20239	MSTRG.40850.1		2	11.763	1	21	99	119	AACCUGGCUCUGAUACCAUGA	---::-:::::::::::::::	AUUUGAUAUCAGAGCCAGGUU	Cleavage	A08 10529142-10529343	1
unconservative_A05_20239	MSTRG.42896.1		2.5	14.805	1	21	203	223	AACCUGGCUCUGAUACCAUGA	---::::::::::::::-:::	AAUUGGUAUCAGAGCCACGUU	Cleavage	A08 18862348-18863003	1
unconservative_A05_20239	MSTRG.9096.1		2.5	8.839	1	21	11	31	AACCUGGCUCUGAUACCAUGA	---::::::::::::-:::::	AAUUGGUAUCAGAGCGAGGUU	Cleavage	A02 16402340-16402630	1
unconservative_A05_20273	MSTRG.14201.10		3	14.709	1	21	633	653	UUGUAUUUCUCUCAAAGACGU	:.::-::::::::::::.-::	AUGUGUUUGAGAGAAAUGAAA	Cleavage	A03 11823467-11824793	1
unconservative_A05_20273	MSTRG.14201.8		3	14.709	1	21	840	860	UUGUAUUUCUCUCAAAGACGU	:.::-::::::::::::.-::	AUGUGUUUGAGAGAAAUGAAA	Cleavage	A03 11823260-11824793	1
unconservative_A05_20273	MSTRG.15659.1		3	14.691	1	21	146	166	UUGUAUUUCUCUCAAAGACGU	:-::.-::::::-::::::.:	AGGUUGUUGAGAUAAAUACGA	Translation	A03 17794543-17794768	1
unconservative_A05_20273	MSTRG.25898.1		3	13.396	1	21	1019	1039	UUGUAUUUCUCUCAAAGACGU	--::.::::.::::-:::.::	UAGUUUUUGGGAGAUAUAUAA	Cleavage	A05 16035454-16037345	1
unconservative_A05_20273	MSTRG.31730.7		3	14.487	1	21	226	246	UUGUAUUUCUCUCAAAGACGU	:.::-::::::::::::.-::	AUGUGUUUGAGAGAAAUGAAA	Cleavage	A06 17157657-17158671	1
unconservative_A05_20273	MSTRG.33784.1		3	6.303	1	21	3	23	UUGUAUUUCUCUCAAAGACGU	-::-::::::::-:::::::-	UCGACUUUGAGAAAAAUACAC	Translation	A07 1319124-1319346	1
unconservative_A05_20273	MSTRG.37535.1		3	16.794	1	21	133	153	UUGUAUUUCUCUCAAAGACGU	-.::.:::--:::::::::.:	UUGUUUUUUUGAGAAAUACGA	Cleavage	A07 20122266-20122537	1
unconservative_A05_20273	MSTRG.45043.1		1.5	9.163	1	21	152	172	UUGUAUUUCUCUCAAAGACGU	:-::-:::::::::.::::::	AAGUAUUUGAGAGAGAUACAA	Cleavage	A09 6683710-6683918	1
unconservative_A05_20714	MSTRG.48325.1		3	10.07	1	21	298	318	UUAACGGUUCUAUACUCUAAU	--::::-::::-:.:.:::::	UGUAGAUUAUAUAGCUGUUAA	Translation	A09 25288724-25289043	1
unconservative_A05_20879	MSTRG.25733.6		0	18.276	1	21	3	23	AUAAAUCCCAAGCAUCAUCCA	:::::::::::::::::::::	UGGAUGAUGCUUGGGAUUUAU	Cleavage	A05 14940377-14940855	1
unconservative_A05_20882	MSTRG.13853.2		3	13.981	1	21	313	333	GACUUAUAAUAAUCUCAUGAA	--.:::::::::::.:::-:.	AAUAUGAGAUUAUUGUAAUUU	Cleavage	A03 10572806-10577647	1
unconservative_A05_20882	MSTRG.24022.1		2	15.518	1	21	19	39	GACUUAUAAUAAUCUCAUGAA	--.:::-:::::::::.::::	GCUAUGUGAUUAUUAUGAGUC	Cleavage	A05 5232842-5233596	1
unconservative_A05_20882	MSTRG.25733.6		0	23.552	1	21	121	141	GACUUAUAAUAAUCUCAUGAA	:::::::::::::::::::::	UUCAUGAGAUUAUUAUAAGUC	Cleavage	A05 14940377-14940855	1
unconservative_A05_20882	MSTRG.34702.1		3	14.647	1	21	194	214	GACUUAUAAUAAUCUCAUGAA	--:::::-::::-:::::::-	AACAUGACAUUAGUAUAAGUA	Translation	A07 7208243-7208541	1
unconservative_A05_20882	MSTRG.8725.1		3	16.245	1	21	202	222	GACUUAUAAUAAUCUCAUGAA	--::-::::::-::::::::-	AGCAAGAGAUUUUUAUAAGUA	Translation	A02 14289252-14289769	1
unconservative_A05_21435	MSTRG.16631.1		3	8.982	1	24	164	187	UUUCCGAUCUUAAUUUGUAGAUUU	-----::::::::::-::.-::::	CCGAAUACAAAUUAAUAUUUGAAA	Translation	A03 21802793-21804567	1
unconservative_A05_21435	MSTRG.3897.1		1.5	11.496	1	24	224	247	UUUCCGAUCUUAAUUUGUAGAUUU	.:::-::::::-::::::.:::::	GAAUAUACAAAAUAAGAUUGGAAA	Cleavage	A01 19460854-19463709	1
unconservative_A05_21435	MSTRG.50157.1		3	12.622	1	24	51	74	UUUCCGAUCUUAAUUUGUAGAUUU	-:::-::--:::::::::.::.::	UAAUAUAAUAAUUAAGAUUGGGAA	Cleavage	A09 32863449-32863652	1
unconservative_A05_21435	MSTRG.58807.1		2.5	18.539	1	24	79	102	UUUCCGAUCUUAAUUUGUAGAUUU	------:-::::::::::::::.:	UCCCUGAGAAAUUAAGAUCGGAGA	Cleavage	Scaffold008187 1-226	1
unconservative_A05_21515	MSTRG.16423.1		3	10.343	1	22	78	100	AAAGUGUGAUUUGGA-AAACUAU	:-.::::-::::-::::::::::	AAGGUUUCUCCACAUCACACUUU	Translation	A03 21020241-21021504	1
unconservative_A05_21515	MSTRG.21729.1		3	14.946	1	22	1070	1091	AAAGUGUGAUUUGGAAAACUAU	----::-::.::::::::.:::	UUCAUUCUCUAAAUCACAUUUU	Cleavage	A04 15218335-15219593	1
unconservative_A05_21515	MSTRG.28244.1		3	8.829	1	22	278	299	AAAGUGUGAUUUGGAAAACUAU	---:::-:::-::-::::::::	GAUGUUGUCCCAACCACACUUU	Translation	A06 649722-650390	1
unconservative_A05_21515	MSTRG.40344.1		3	10.343	1	22	78	100	AAAGUGUGAUUUGGA-AAACUAU	:-.::::-::::-::::::::::	AAGGUUUCUCCACAUCACACUUU	Translation	A08 7723401-7724214	1
unconservative_A05_21515	MSTRG.40344.2		3	10.954	1	22	73	95	AAAGUGUGAUUUGGA-AAACUAU	:-.::::-::::-::::::::::	AAGGUUUCUCCACAUCACACUUU	Translation	A08 7723406-7724017	1
unconservative_A05_21515	MSTRG.46815.1		3	9.705	1	22	164	185	AAAGUGUGAUUUGGAAAACUAU	----::::.-::::.:::::::	UACUUUUUUAAAAUUACACUUU	Cleavage	A09 16338059-16344174	1
unconservative_A05_21622	MSTRG.2631.1		3	20.869	1	21	132	152	AUCCUCGGGAUGCGGAUUACC	--:-::::-:::-::::::::	AUUCAUCCUCAUACCGAGGAU	Translation	A01 11371659-11371864	1
unconservative_A06_21764	MSTRG.19490.1		3	17.264	1	21	126	146	ACUUUGAAACUUUGAUCUAGA	:-:.::::::::-::...:::	UGUGGAUCAAAGAUUUGGAGU	Translation	A04 3971981-3972347	1
unconservative_A06_21764	MSTRG.50671.1		3	19.935	1	21	398	418	ACUUUGAAACUUUGAUCUAGA	---.::::::.::::::..::	CUGGGAUCAAGGUUUCAGGGU	Cleavage	A09 35133957-35135931	1
unconservative_A06_21764	MSTRG.58391.1		3	15.161	1	21	215	235	ACUUUGAAACUUUGAUCUAGA	-::-:::-.:::::::.::::	GCUUGAUAGAAGUUUCGAAGU	Cleavage	Scaffold003384 1-522	1
unconservative_A06_21945	MSTRG.17793.1		3	15.121	1	21	154	174	AUAUAUUGUGUUGUUAUCGAG	--.::::::::::.::-::.:	GAUGAUAACAACAUAAAAUGU	Cleavage	A03 27031594-27031823	1
unconservative_A06_21945	MSTRG.25940.1		3	8.861	1	21	117	137	AUAUAUUGUGUUGUUAUCGAG	.::-::::.::::-:::::::	UUCAAUAAUAACAAAAUAUAU	Cleavage	A05 16303247-16303450	1
unconservative_A06_21945	MSTRG.54238.1		3	6.996	1	21	834	853	AUAUAUUGUGUUGUUAUCGAG	--:-:::::::-:::::::::	AACAAUAACAA-ACAAUAUAU	Translation	A10 12286137-12287332	1
unconservative_A06_21945	MSTRG.55562.1		3	6.923	1	21	31	51	AUAUAUUGUGUUGUUAUCGAG	.:.-::::::..:.:::::::	UUUAAUAACAGUAUAAUAUAU	Cleavage	Scaffold000100 433885-436149	1
unconservative_A06_21945	MSTRG.57703.1		3	12.196	1	21	519	539	AUAUAUUGUGUUGUUAUCGAG	.:::::::-::-:::.:.:::	UUCGAUAAAAAGACAGUGUAU	Translation	Scaffold000387 5747-6325	1
unconservative_A06_21945	MSTRG.9083.1		3	12.539	1	21	20	40	AUAUAUUGUGUUGUUAUCGAG	--.:::.::-:-:::::::::	GCUGAUGACCAGACAAUAUAU	Translation	A02 16343475-16343769	1
unconservative_A06_22943	MSTRG.20447.1		1	15.26	1	21	1285	1305	UCGGACCAGGCUUCAUCCCCC	::::-::::::::::::::::	GGGGAAUGAAGCCUGGUCCGA	Cleavage	A04 8998413-9000057	1
unconservative_A06_22943	MSTRG.22869.1		1	12.229	1	21	1676	1696	UCGGACCAGGCUUCAUCCCCC	::::-::::::::::::::::	GGGGAAUGAAGCCUGGUCCGA	Cleavage	A05 565380-567486	1
unconservative_A06_22943	MSTRG.24263.1		3	19.489	1	21	136	156	UCGGACCAGGCUUCAUCCCCC	--:-:-:::::.:::::.:::	UUGAGCUGAAGUCUGGUUCGA	Cleavage	A05 6302042-6302552	1
unconservative_A06_22943	MSTRG.36140.1		1	13.064	1	21	139	159	UCGGACCAGGCUUCAUCCCCC	::::-::::::::::::::::	GGGGAAUGAAGCCUGGUCCGA	Cleavage	A07 14500780-14504172	1
unconservative_A06_22943	MSTRG.40866.1		3	20.713	1	21	180	200	UCGGACCAGGCUUCAUCCCCC	--::::--.::::::::.:::	UUGGGACUGAGCCUGGUUCGA	Cleavage	A08 10609060-10609261	1
unconservative_A06_22959	MSTRG.2690.1		3	4.311	1	24	703	726	AGGAGAACUGCACUUGAAUCACCC	---:-:::::--::.:::::::.:	CCAUAAUUCAUUUGUAGUUCUCUU	Cleavage	A01 11665558-11666284	1
unconservative_A06_23180	MSTRG.10677.1		0	14.659	1	22	1357	1378	UGAAGUGGAGUAGAGUAUAAUG	::::::::::::::::::::::	CAUUAUACUCUACUCCACUUCA	Cleavage	A02 24613566-24614988	1
unconservative_A06_23180	MSTRG.26118.1		2.5	20.968	1	22	110	131	UGAAGUGGAGUAGAGUAUAAUG	----::.:::-:::::::::::	GUGAAUGCUCCACUCCACUUCA	Cleavage	A05 17186792-17187484	1
unconservative_A06_23180	MSTRG.26118.2		2.5	18.203	1	22	108	129	UGAAGUGGAGUAGAGUAUAAUG	----::.:::-:::::::::::	GUGAAUGCUCCACUCCACUUCA	Cleavage	A05 17186794-17187484	1
unconservative_A06_23180	MSTRG.26118.3		2.5	21.024	1	22	108	129	UGAAGUGGAGUAGAGUAUAAUG	----::.:::-:::::::::::	GUGAAUGCUCCACUCCACUUCA	Cleavage	A05 17186794-17187484	1
unconservative_A06_23180	MSTRG.26118.4		2.5	12.526	1	22	4	25	UGAAGUGGAGUAGAGUAUAAUG	----::.:::-:::::::::::	GUGAAUGCUCCACUCCACUUCA	Cleavage	A05 17186898-17187484	1
unconservative_A06_23180	MSTRG.55422.2		2.5	10.601	1	22	208	229	UGAAGUGGAGUAGAGUAUAAUG	----::.:::-:::::::::::	GUGAAUGCUCCACUCCACUUCA	Cleavage	Scaffold000096 211760-213614	1
unconservative_A06_23180	MSTRG.55422.7		2.5	11.052	1	22	207	228	UGAAGUGGAGUAGAGUAUAAUG	----::.:::-:::::::::::	GUGAAUGCUCCACUCCACUUCA	Cleavage	Scaffold000096 211761-213345	1
unconservative_A06_23234	MSTRG.35034.1		3	12.891	1	24	3	26	ACAGGUGGUGGAACAAAUAUGAGU	---:::.:::-:::::..:.::::	GAACAUGUUUCUUCCAUUAUCUGU	Cleavage	A07 9180867-9181271	1
unconservative_A06_23503	MSTRG.19007.1		3	11.741	1	24	101	124	AUUUCCGAUGUGGGAUCUUCUCUC	::-:-:::::...:::::-:::::	GAAAAAAGAUUUUACAUCAGAAAU	Cleavage	A04 1393023-1393269	1
unconservative_A06_23503	MSTRG.21722.1		2.5	16.169	1	24	148	170	AUUUCCGAUGUGGGAUCUUCUCUC	::::-::-:::::::::::::-::	GAGA-AACAUCCCACAUCGGAUAU	Cleavage	A04 15188549-15188773	1
unconservative_A06_23503	MSTRG.26037.1		3	20.322	1	24	1788	1811	AUUUCCGAUGUGGGAUCUUCUCUC	:.:-:::::-::::-::::::::-	GGGUGAAGAGCCCAGAUCGGAAAC	Translation	A05 16812693-16814905	1
unconservative_A06_23503	MSTRG.26116.1		2.5	12.634	1	24	298	320	AUUUCCGAUGUGGGAUCUUCUCUC	::::-::-:::::::::::::-::	GAGA-AACAUCCCACAUCGGAUAU	Cleavage	A05 17178409-17179059	2
unconservative_A06_23503	MSTRG.26116.1		2.5	21.064	1	24	558	580	AUUUCCGAUGUGGGAUCUUCUCUC	::::-::-:::::::::::::-::	GAGA-AACAUCCCACAUCGGAUAU	Cleavage	A05 17178409-17179059	2
unconservative_A06_23503	MSTRG.29088.1		3	21.738	1	24	147	170	AUUUCCGAUGUGGGAUCUUCUCUC	-----::-::.::::::::::-::	GGAUAAAUAUUCCACAUCGGAUAU	Cleavage	A06 4209095-4209316	1
unconservative_A06_23503	MSTRG.29689.1		3	23.993	1	24	127	150	AUUUCCGAUGUGGGAUCUUCUCUC	-----::-.::::::::::::-::	GGAUAAAUGUCCCACAUCGGAUAU	Cleavage	A06 6711621-6711841	1
unconservative_A06_23503	MSTRG.30929.1		3	23.24	1	24	170	193	AUUUCCGAUGUGGGAUCUUCUCUC	-----::-.::::::::::::-::	GAAUAAAUGUCCCACAUCGGAUAU	Cleavage	A06 13274556-13274798	1
unconservative_A06_23503	MSTRG.36040.1		2.5	20.606	1	24	148	170	AUUUCCGAUGUGGGAUCUUCUCUC	::::-::-:::::::::::::-::	GAGA-AACAUCCCACAUCGGAUAU	Cleavage	A07 14030350-14030572	1
unconservative_A06_23503	MSTRG.36349.1		1.5	11.56	1	24	258	281	AUUUCCGAUGUGGGAUCUUCUCUC	-----.:::::::::::.::::.:	GUAUUGAGAUCCCACAUUGGAAGU	Cleavage	A07 15331094-15331500	1
unconservative_A06_23503	MSTRG.3660.1		3	24.197	1	24	236	259	AUUUCCGAUGUGGGAUCUUCUCUC	-----::-.::::::::::::-::	GGAUAAAUGUCCCACAUCGGAUAU	Cleavage	A01 18167186-18167514	1
unconservative_A06_23503	MSTRG.47466.1		3	16.036	1	24	93	116	AUUUCCGAUGUGGGAUCUUCUCUC	:::::::::::::::::::-:-::	GAGAGAAGAUCCCACAUCGAAUAU	Cleavage	A09 20594345-20594685	1
unconservative_A06_23503	MSTRG.47473.1		1	21.933	1	24	1287	1310	AUUUCCGAUGUGGGAUCUUCUCUC	:::::::::::-::::::::::::	GAGAGAAGAUCACACAUCGGAAAU	Cleavage	A09 20643482-20644821	1
unconservative_A06_23503	MSTRG.49438.1		3	20.909	1	24	214	237	AUUUCCGAUGUGGGAUCUUCUCUC	-----.::::.:.::.:::::::-	AACUCGAGAUUCUACGUCGGAAAA	Cleavage	A09 30140078-30140867	1
unconservative_A06_23706	MSTRG.13004.1		3	6.889	1	21	626	646	UUGUGGAACAGUGUGAACACC	--::-:::::.:-::.:::::	UUUGAUCACAUUAUUUCACAA	Translation	A03 6957868-6959464	1
unconservative_A06_23706	MSTRG.26008.1		3	10.434	1	21	228	248	UUGUGGAACAGUGUGAACACC	--:-::.-:::::::.:::::	AUUUUUUUCACUGUUUCACAA	Cleavage	A05 16666917-16667555	1
unconservative_A06_23712	MSTRG.30281.1		3	21.024	1	21	223	243	GCAAGUUGACUUUGGCUCUGU	--::-::.:.:-:::::::::	CGAGUGCUAGAUUCAACUUGC	Translation	A06 9557121-9559901	1
unconservative_A06_23712	MSTRG.30281.10		3	21.024	1	21	89	109	GCAAGUUGACUUUGGCUCUGU	--::-::.:.:-:::::::::	CGAGUGCUAGAUUCAACUUGC	Translation	A06 9557255-9559901	1
unconservative_A06_23712	MSTRG.30281.2		3	21.024	1	21	223	243	GCAAGUUGACUUUGGCUCUGU	--::-::.:.:-:::::::::	CGAGUGCUAGAUUCAACUUGC	Translation	A06 9557121-9559884	1
unconservative_A06_23712	MSTRG.30281.3		3	21.024	1	21	223	243	GCAAGUUGACUUUGGCUCUGU	--::-::.:.:-:::::::::	CGAGUGCUAGAUUCAACUUGC	Translation	A06 9557121-9559884	1
unconservative_A06_23712	MSTRG.30281.4		3	21.024	1	21	217	237	GCAAGUUGACUUUGGCUCUGU	--::-::.:.:-:::::::::	CGAGUGCUAGAUUCAACUUGC	Translation	A06 9557127-9559902	1
unconservative_A06_23712	MSTRG.30281.5		3	21.024	1	21	149	169	GCAAGUUGACUUUGGCUCUGU	--::-::.:.:-:::::::::	CGAGUGCUAGAUUCAACUUGC	Translation	A06 9557195-9559901	1
unconservative_A06_23712	MSTRG.30281.8		3	21.024	1	21	89	109	GCAAGUUGACUUUGGCUCUGU	--::-::.:.:-:::::::::	CGAGUGCUAGAUUCAACUUGC	Translation	A06 9557255-9559902	1
unconservative_A06_23712	MSTRG.30281.9		3	21.024	1	21	89	109	GCAAGUUGACUUUGGCUCUGU	--::-::.:.:-:::::::::	CGAGUGCUAGAUUCAACUUGC	Translation	A06 9557255-9559901	1
unconservative_A06_23714	MSTRG.30281.1		3	21.024	1	21	223	243	GCAAGUUGACUUUGGCUCUGU	--::-::.:.:-:::::::::	CGAGUGCUAGAUUCAACUUGC	Translation	A06 9557121-9559901	1
unconservative_A06_23714	MSTRG.30281.10		3	21.024	1	21	89	109	GCAAGUUGACUUUGGCUCUGU	--::-::.:.:-:::::::::	CGAGUGCUAGAUUCAACUUGC	Translation	A06 9557255-9559901	1
unconservative_A06_23714	MSTRG.30281.2		3	21.024	1	21	223	243	GCAAGUUGACUUUGGCUCUGU	--::-::.:.:-:::::::::	CGAGUGCUAGAUUCAACUUGC	Translation	A06 9557121-9559884	1
unconservative_A06_23714	MSTRG.30281.3		3	21.024	1	21	223	243	GCAAGUUGACUUUGGCUCUGU	--::-::.:.:-:::::::::	CGAGUGCUAGAUUCAACUUGC	Translation	A06 9557121-9559884	1
unconservative_A06_23714	MSTRG.30281.4		3	21.024	1	21	217	237	GCAAGUUGACUUUGGCUCUGU	--::-::.:.:-:::::::::	CGAGUGCUAGAUUCAACUUGC	Translation	A06 9557127-9559902	1
unconservative_A06_23714	MSTRG.30281.5		3	21.024	1	21	149	169	GCAAGUUGACUUUGGCUCUGU	--::-::.:.:-:::::::::	CGAGUGCUAGAUUCAACUUGC	Translation	A06 9557195-9559901	1
unconservative_A06_23714	MSTRG.30281.8		3	21.024	1	21	89	109	GCAAGUUGACUUUGGCUCUGU	--::-::.:.:-:::::::::	CGAGUGCUAGAUUCAACUUGC	Translation	A06 9557255-9559902	1
unconservative_A06_23714	MSTRG.30281.9		3	21.024	1	21	89	109	GCAAGUUGACUUUGGCUCUGU	--::-::.:.:-:::::::::	CGAGUGCUAGAUUCAACUUGC	Translation	A06 9557255-9559901	1
unconservative_A06_23939	MSTRG.36204.1		3	18.496	1	21	117	137	AGAUAUUAGUGCGGUUCAAUC	:-::::.:::::--:::::::	GUUUGAGCCGCAAAAAUAUCU	Translation	A07 14757363-14757574	1
unconservative_A06_23939	MSTRG.44196.1		2.5	12.131	1	21	155	175	AGAUAUUAGUGCGGUUCAAUC	:-::::::--::.::::::::	GUUUGAACAACAUUAAUAUCU	Cleavage	A09 3037124-3037360	1
unconservative_A06_24334	MSTRG.1761.1		3	15.537	1	21	795	815	UUGAGCCGUGCCAAUAUCUCU	--::-:-::::::.::::.::	GUAGUUUUUGGCAUGGCUUAA	Cleavage	A01 7405745-7406714	1
unconservative_A06_24334	MSTRG.39131.1		3	15.377	1	21	116	136	UUGAGCCGUGCCAAUAUCUCU	--::.:::::-.::::.:.::	CCAGGUAUUGUUACGGUUUAA	Translation	A08 706734-707157	1
unconservative_A06_25032	MSTRG.16515.1		3	11.06	1	24	157	180	AGAGUGGAAUAUAGAGUAAUCUUG	-::--::.-:-::::::.::::::	AAACUUUGAUAUAUAUUUCACUCU	Cleavage	A03 21330885-21331096	1
unconservative_A06_25032	MSTRG.19242.1		2.5	9.029	1	24	2	25	AGAGUGGAAUAUAGAGUAAUCUUG	.:.-::::::.::::::..:.:.:	UAGAAUUACUUUAUAUUUUAUUUU	Cleavage	A04 2667298-2667822	1
unconservative_A06_25032	MSTRG.22864.1		3	7.15	1	24	71	94	AGAGUGGAAUAUAGAGUAAUCUUG	-----:::--.:::::::.:::::	UUUCUUUAAAUUAUAUUCUACUCU	Cleavage	A05 553410-553615	1
unconservative_A06_25032	MSTRG.25360.2		3	16.196	1	24	428	451	AGAGUGGAAUAUAGAGUAAUCUUG	------::-:.:::::::::::.:	CAUUCCUAAUUUAUAUUCCACUUU	Cleavage	A05 12443502-12444755	1
unconservative_A06_25032	MSTRG.25361.1		3	16.196	1	24	298	321	AGAGUGGAAUAUAGAGUAAUCUUG	------::-:.:::::::::::.:	CAUUCCUAAUUUAUAUUCCACUUU	Cleavage	A05 12443566-12444065	1
unconservative_A06_25032	MSTRG.25368.1		3	10.657	1	24	84	107	AGAGUGGAAUAUAGAGUAAUCUUG	-----:::.:.::::::..:.:.:	UACUUUUAUUUUAUAUUUUAUUUU	Cleavage	A05 12478295-12478632	1
unconservative_A06_25032	MSTRG.34516.1		2.5	7.746	1	24	690	713	AGAGUGGAAUAUAGAGUAAUCUUG	---:::::.:.::::::..:.:::	UUUGAUUAUUUUAUAUUUUAUUCU	Cleavage	A07 6063538-6064299	1
unconservative_A06_25032	MSTRG.36739.1		3	18.18	1	24	148	171	AGAGUGGAAUAUAGAGUAAUCUUG	----::::.:::-::::.::.:.:	UGCAAUUAUUCUCUAUUUCAUUUU	Cleavage	A07 16906172-16906540	1
unconservative_A06_25032	MSTRG.43329.1		3	16.722	1	24	61	84	AGAGUGGAAUAUAGAGUAAUCUUG	:::-.-::::::::-:::.:::.:	CAAUGGUACUCUAUUUUCUACUUU	Translation	A08 20455800-20456062	2
unconservative_A06_25032	MSTRG.43329.1		3	15.164	1	24	141	164	AGAGUGGAAUAUAGAGUAAUCUUG	----::-:::.:::-::.::::::	AUUUAUCACUUUAUUUUUCACUCU	Translation	A08 20455800-20456062	2
unconservative_A06_25032	MSTRG.43416.1		2	15.913	1	24	112	135	AGAGUGGAAUAUAGAGUAAUCUUG	-----:::::::.:::::::::.-	CUUUUUUACUCUGUAUUCCACUUA	Cleavage	A08 20727743-20727976	1
unconservative_A06_25032	MSTRG.43528.1		0.5	19.66	1	24	130	153	AGAGUGGAAUAUAGAGUAAUCUUG	-::--::::::::::::.::::::	AAAAUUUACUCUAUAUUUCACUCU	Cleavage	A09 297651-297873	1
unconservative_A06_25032	MSTRG.44012.1		3	19.56	1	24	111	134	AGAGUGGAAUAUAGAGUAAUCUUG	-----:::::::-:::::-:::.:	UUGUUUUACUCUCUAUUCAACUUU	Cleavage	A09 2279625-2280424	2
unconservative_A06_25032	MSTRG.44012.1		3	18.561	1	24	428	451	AGAGUGGAAUAUAGAGUAAUCUUG	-----:::::::-:::::-:::.:	UUGUUUUACUCUCUAUUCAACUUU	Cleavage	A09 2279625-2280424	2
unconservative_A06_25032	MSTRG.50057.1		3	15.785	1	24	482	505	AGAGUGGAAUAUAGAGUAAUCUUG	.:.-:::-.::::::::..:::.:	UAGCAUUCUUCUAUAUUUUACUUU	Cleavage	A09 32428310-32429389	1
unconservative_A06_25032	MSTRG.50538.4		3	22.453	1	24	867	890	AGAGUGGAAUAUAGAGUAAUCUUG	-::-.::-::::.:-:::.:::::	AAAUGUUCCUCUGUUUUCUACUCU	Translation	A09 34575340-34576462	1
unconservative_A06_25032	MSTRG.52577.1		3	12.319	1	24	789	812	AGAGUGGAAUAUAGAGUAAUCUUG	----::::-:::::--::::::::	CUCCAUUAGUCUAUUCUCCACUCU	Translation	A10 4764681-4771522	1
unconservative_A06_25032	MSTRG.52577.2		3	12.319	1	24	772	795	AGAGUGGAAUAUAGAGUAAUCUUG	----::::-:::::--::::::::	CUCCAUUAGUCUAUUCUCCACUCU	Translation	A10 4764698-4771302	1
unconservative_A06_25032	MSTRG.52577.4		3	12.319	1	24	717	740	AGAGUGGAAUAUAGAGUAAUCUUG	----::::-:::::--::::::::	CUCCAUUAGUCUAUUCUCCACUCU	Translation	A10 4764753-4766432	1
unconservative_A06_25032	MSTRG.52577.6		3	12.319	1	24	636	659	AGAGUGGAAUAUAGAGUAAUCUUG	----::::-:::::--::::::::	CUCCAUUAGUCUAUUCUCCACUCU	Translation	A10 4764834-4771324	1
unconservative_A06_25032	MSTRG.52668.1		2.5	9.279	1	24	106	129	AGAGUGGAAUAUAGAGUAAUCUUG	--:-.:::.::::::::..:.:.:	UUAUGUUAUUCUAUAUUUUAUUUU	Cleavage	A10 5299718-5299928	1
unconservative_A06_25243	MSTRG.22474.1		3	17.468	1	20	64	83	UGGAGAAGCAGGGCACGUGC	::::-:::.::-:::::.::	GCACAUGCUCUUCUUCUUCA	Translation	A04 18307376-18307799	1
unconservative_A06_25243	MSTRG.23174.2		3	16.079	1	20	161	180	UGGAGAAGCAGGGCACGUGC	-::.:::..::-.:::::::	ACAUGUGUUCUUUUUCUCCA	Translation	A05 1687808-1688372	1
unconservative_A06_25243	MSTRG.5487.1		0	18.033	1	20	1288	1307	UGGAGAAGCAGGGCACGUGC	::::::::::::::::::::	GCACGUGCCCUGCUUCUCCA	Cleavage	A02 72024-73610	1
unconservative_A06_25243	MSTRG.7820.1		3	10.287	1	20	48	67	UGGAGAAGCAGGGCACGUGC	:::::::.:::-.::::::-	GCACGUGUCCUCUUUCUCCC	Translation	A02 10127275-10127476	1
unconservative_A06_25702	MSTRG.20447.1		0	15.26	1	21	1285	1305	UCGGACCAGGCUUCAUUCCCC	:::::::::::::::::::::	GGGGAAUGAAGCCUGGUCCGA	Cleavage	A04 8998413-9000057	1
unconservative_A06_25702	MSTRG.22869.1		0	12.229	1	21	1676	1696	UCGGACCAGGCUUCAUUCCCC	:::::::::::::::::::::	GGGGAAUGAAGCCUGGUCCGA	Cleavage	A05 565380-567486	1
unconservative_A06_25702	MSTRG.36140.1		0	13.064	1	21	139	159	UCGGACCAGGCUUCAUUCCCC	:::::::::::::::::::::	GGGGAAUGAAGCCUGGUCCGA	Cleavage	A07 14500780-14504172	1
unconservative_A07_25963	MSTRG.19252.1		0	18.153	1	19	1676	1694	AGAAUCUUGAUGAUGCUGC	:::::::::::::::::::	GCAGCAUCAUCAAGAUUCU	Cleavage	A04 2698193-2700519	1
unconservative_A07_25963	MSTRG.23536.1		3	10.859	1	19	173	191	AGAAUCUUGAUGAUGCUGC	-:.:::::-:.::::::::	ACGGCAUCCUUAAGAUUCU	Translation	A05 3165596-3165807	1
unconservative_A07_25963	MSTRG.25967.1		3	15.737	1	19	23	41	AGAAUCUUGAUGAUGCUGC	-.::-::::::::::::.:	UUAGAAUCAUCAAGAUUUU	Cleavage	A05 16439531-16439879	1
unconservative_A07_25963	MSTRG.30326.1		2.5	17.324	1	19	274	292	AGAAUCUUGAUGAUGCUGC	-::-:::::::::::::.:	UCAUCAUCAUCAAGAUUUU	Cleavage	A06 9790268-9791980	1
unconservative_A07_25963	MSTRG.3085.1		3	17.851	1	19	739	757	AGAAUCUUGAUGAUGCUGC	:-:::::.::::-::::::	GAAGCAUUAUCAUGAUUCU	Cleavage	A01 14527427-14529153	1
unconservative_A07_25963	MSTRG.3085.2		3	20.294	1	19	660	678	AGAAUCUUGAUGAUGCUGC	:-:::::.::::-::::::	GAAGCAUUAUCAUGAUUCU	Cleavage	A01 14527590-14528337	1
unconservative_A07_27283	MSTRG.10614.1		0	23.045	1	21	665	685	AUCAUGCGAUCUCUUCGGAUU	:::::::::::::::::::::	AAUCCGAAGAGAUCGCAUGAU	Cleavage	A02 24340832-24341541	1
unconservative_A07_27283	MSTRG.19229.1		2	10.781	1	21	3946	3966	AUCAUGCGAUCUCUUCGGAUU	:::::-:-:::::::::::::	AAUCCAAUGAGAUCGCAUGAU	Cleavage	A04 2543774-2548083	1
unconservative_A07_27582	MSTRG.25523.1		3	14.817	1	21	296	316	UUUUUCACGUGAACAUUUAGA	-.::-::::-::.:::.::::	AUUACAUGUGCAUGUGGAAAA	Cleavage	A05 13451361-13452927	1
unconservative_A07_27582	MSTRG.25523.2		3	16.177	1	21	225	245	UUUUUCACGUGAACAUUUAGA	-.::-::::-::.:::.::::	AUUACAUGUGCAUGUGGAAAA	Cleavage	A05 13451432-13452895	1
unconservative_A07_27582	MSTRG.25523.3		3	16.177	1	21	225	245	UUUUUCACGUGAACAUUUAGA	-.::-::::-::.:::.::::	AUUACAUGUGCAUGUGGAAAA	Cleavage	A05 13451432-13453083	1
unconservative_A07_27582	MSTRG.25523.4		3	16.177	1	21	225	245	UUUUUCACGUGAACAUUUAGA	-.::-::::-::.:::.::::	AUUACAUGUGCAUGUGGAAAA	Cleavage	A05 13451432-13452957	1
unconservative_A07_27582	MSTRG.25523.5		3	14.817	1	21	225	245	UUUUUCACGUGAACAUUUAGA	-.::-::::-::.:::.::::	AUUACAUGUGCAUGUGGAAAA	Cleavage	A05 13451432-13452927	1
unconservative_A07_27582	MSTRG.25523.6		3	16.177	1	21	225	245	UUUUUCACGUGAACAUUUAGA	-.::-::::-::.:::.::::	AUUACAUGUGCAUGUGGAAAA	Cleavage	A05 13451432-13452927	1
unconservative_A07_27582	MSTRG.25523.7		3	14.817	1	21	225	245	UUUUUCACGUGAACAUUUAGA	-.::-::::-::.:::.::::	AUUACAUGUGCAUGUGGAAAA	Cleavage	A05 13451432-13452870	1
unconservative_A07_27582	MSTRG.25523.8		3	14.817	1	21	225	245	UUUUUCACGUGAACAUUUAGA	-.::-::::-::.:::.::::	AUUACAUGUGCAUGUGGAAAA	Cleavage	A05 13451432-13452927	1
unconservative_A07_27582	MSTRG.25523.9		3	14.817	1	21	198	218	UUUUUCACGUGAACAUUUAGA	-.::-::::-::.:::.::::	AUUACAUGUGCAUGUGGAAAA	Cleavage	A05 13451459-13452875	1
unconservative_A07_27582	MSTRG.30472.1		3	10.909	1	21	178	198	UUUUUCACGUGAACAUUUAGA	---:::-:::.:.::::::::	UAGAAACGUUUAUGUGAAAAA	Cleavage	A06 10568708-10569862	1
unconservative_A07_27582	MSTRG.30472.2		3	12.489	1	21	192	212	UUUUUCACGUGAACAUUUAGA	---:::-:::.:.::::::::	UAGAAACGUUUAUGUGAAAAA	Cleavage	A06 10568986-10569862	1
unconservative_A07_27582	MSTRG.41319.2		3	16.365	1	21	939	960	UUUUUCACG-UGAACAUUUAGA	--:.::::::::-.::::::::	AGUGAAUGUUCAGUGUGAAAAA	Translation	A08 12733508-12735553	1
unconservative_A07_27586	MSTRG.46648.1		3	10.99	1	19	442	460	UUGACAGAAGAUAGAGAGC	:::.:::.:.:::-:::::	GCUUUCUGUUUUCGGUCAA	Cleavage	A09 15362432-15364217	1
unconservative_A07_27586	MSTRG.56403.1		3	24.346	1	19	198	216	UUGACAGAAGAUAGAGAGC	-::.::::::::::::.:-	UCUUUCUAUCUUCUGUUAU	Cleavage	Scaffold000167 200185-200642	1
unconservative_A07_27586	MSTRG.7137.1		3	11.88	1	19	673	691	UUGACAGAAGAUAGAGAGC	:.:::::-::::::::-::	GUUCUCUUUCUUCUGUAAA	Cleavage	A02 6657549-6658700	1
unconservative_A07_27586	MSTRG.7857.1		3	21.609	1	19	158	176	UUGACAGAAGAUAGAGAGC	::::-:::-:::::::.:.	GCUCACUAACUUCUGUUAG	Translation	A02 10306254-10306473	1
unconservative_A07_27651	MSTRG.10975.3		3	11.389	1	21	145	165	CUGAAGUGUUUGGGGGGACUC	---::::-:::::::.::.::	UUUUCCCACCAAACAUUUUAG	Cleavage	A02 26097936-26098418	1
unconservative_A07_27651	MSTRG.23504.2		2.5	13.14	1	21	256	277	CUGAAGUGUUUGGG-GGGACUC	-:::.::-::::::::::::::	UAGUUCCACCCAAACACUUCAG	Cleavage	A05 3030041-3030677	1
unconservative_A07_27653	MSTRG.10975.3		3	11.389	1	21	145	165	CUGAAGUGUUUGGGGGGACUC	---::::-:::::::.::.::	UUUUCCCACCAAACAUUUUAG	Cleavage	A02 26097936-26098418	1
unconservative_A07_27653	MSTRG.23504.2		2.5	13.14	1	21	256	277	CUGAAGUGUUUGGG-GGGACUC	-:::.::-::::::::::::::	UAGUUCCACCCAAACACUUCAG	Cleavage	A05 3030041-3030677	1
unconservative_A07_28347	MSTRG.2250.1		3	16.109	1	24	212	235	AGUAGCUUGUGUGUGCUCUUUUCC	-:-.:.:.:.:...::::::::::	AGUGAGGGGUAUGUACAAGCUACU	Cleavage	A01 9616186-9616561	1
unconservative_A07_28347	MSTRG.2251.1		3	16.109	1	24	228	251	AGUAGCUUGUGUGUGCUCUUUUCC	-:-.:.:.:.:...::::::::::	AGUGAGGGGUAUGUACAAGCUACU	Cleavage	A01 9617904-9618320	1
unconservative_A07_28347	MSTRG.40198.1		2	6.89	1	24	488	511	AGUAGCUUGUGUGUGCUCUUUUCC	-----:-::::-::::::::::::	AAUCUAAAGCAAACACAAGCUACU	Cleavage	A08 6992852-6993477	1
unconservative_A07_28347	MSTRG.56775.1		3	24.665	1	24	462	484	AGUAGCUUGUGUGUGCUCUUUUCC	::::::::::::::::::::-:::	GGAAAAGAGCACACACAAGC-ACU	Cleavage	Scaffold000206 49974-56509	1
unconservative_A07_28347	MSTRG.56775.2		3	24.665	1	24	299	321	AGUAGCUUGUGUGUGCUCUUUUCC	::::::::::::::::::::-:::	GGAAAAGAGCACACACAAGC-ACU	Cleavage	Scaffold000206 50137-56509	1
unconservative_A07_28347	MSTRG.56775.3		3	24.665	1	24	277	299	AGUAGCUUGUGUGUGCUCUUUUCC	::::::::::::::::::::-:::	GGAAAAGAGCACACACAAGC-ACU	Cleavage	Scaffold000206 50159-56509	1
unconservative_A07_28347	MSTRG.57627.1		0	22.678	1	24	156	179	AGUAGCUUGUGUGUGCUCUUUUCC	::::::::::::::::::::::::	GGAAAAGAGCACACACAAGCUACU	Cleavage	Scaffold000363 2302-2575	1
unconservative_A07_29030	MSTRG.23504.2		2	13.14	1	21	256	277	CUGAAGUGUUUGGG-GGAACUC	-::::::-::::::::::::::	UAGUUCCACCCAAACACUUCAG	Cleavage	A05 3030041-3030677	1
unconservative_A07_29030	MSTRG.2399.1		3	12.783	1	21	137	157	CUGAAGUGUUUGGGGGAACUC	---::::-.::::.:::::::	CUUUUCCGUCAAAUACUUCAG	Cleavage	A01 10179277-10179548	1
unconservative_A07_29030	MSTRG.3745.1		3	12.858	1	21	89	109	CUGAAGUGUUUGGGGGAACUC	::::::.::::::.:.::.:-	GAGUUCUCCCAAAUAUUUUAC	Cleavage	A01 18651040-18651248	1
unconservative_A07_29121	MSTRG.23362.1		3	9.275	1	24	132	155	AAUUGUGGGAUAAUGUGUUCGAUU	-----.::::.::-:::.:.::::	CUCAAGACACGUUUUCCUAUAAUU	Translation	A05 2506145-2508377	1
unconservative_A07_29121	MSTRG.44658.1		3	8.249	1	24	474	497	AAUUGUGGGAUAAUGUGUUCGAUU	-----::.::::-:::..:.::::	AUAAAAAUACAUAAUCUUAUAAUU	Cleavage	A09 4800013-4800649	1
unconservative_A07_29121	MSTRG.57315.1		3	10.478	1	24	42	65	AAUUGUGGGAUAAUGUGUUCGAUU	-----.:.:.:::.:.:::.::::	GUCUCGAUAUAUUGUUCCAUAAUU	Cleavage	Scaffold000273 38170-38512	1
unconservative_A07_29316	MSTRG.19252.1		0	18.153	1	21	1674	1694	AGAAUCUUGAUGAUGCUGCAU	-::::::::::::::::::::	CUGCAGCAUCAUCAAGAUUCU	Cleavage	A04 2698193-2700519	1
unconservative_A07_29316	MSTRG.23536.1		3	10.859	1	21	171	191	AGAAUCUUGAUGAUGCUGCAU	---:.:::::-:.::::::::	AAACGGCAUCCUUAAGAUUCU	Translation	A05 3165596-3165807	1
unconservative_A07_29316	MSTRG.25967.1		3	15.737	1	21	21	41	AGAAUCUUGAUGAUGCUGCAU	---.::-::::::::::::.:	UGUUAGAAUCAUCAAGAUUUU	Cleavage	A05 16439531-16439879	1
unconservative_A07_29316	MSTRG.30326.1		2.5	17.324	1	21	272	292	AGAAUCUUGAUGAUGCUGCAU	---::-:::::::::::::.:	UAUCAUCAUCAUCAAGAUUUU	Cleavage	A06 9790268-9791980	1
unconservative_A07_29316	MSTRG.3085.1		3	17.851	1	21	737	757	AGAAUCUUGAUGAUGCUGCAU	--:-:::::.::::-::::::	GAGAAGCAUUAUCAUGAUUCU	Cleavage	A01 14527427-14529153	1
unconservative_A07_29316	MSTRG.3085.2		3	20.294	1	21	658	678	AGAAUCUUGAUGAUGCUGCAU	--:-:::::.::::-::::::	GAGAAGCAUUAUCAUGAUUCU	Cleavage	A01 14527590-14528337	1
unconservative_A07_29404	MSTRG.4417.1		3	6.929	1	24	369	392	AGGUCUUUUGAGUAUUUUCUGAUU	------:.::-:::::::::::.:	GCAACAAGAAAACUCAAAAGACUU	Cleavage	A01 22192303-22193797	1
unconservative_A07_29404	MSTRG.55746.1		3	15.771	1	24	700	723	AGGUCUUUUGAGUAUUUUCUGAUU	---..:::.:::.:...:::::.:	UUCUGGAAGAUAUUUGGAAGACUU	Cleavage	Scaffold000104 107926-108735	1
unconservative_A07_29404	MSTRG.56671.1		3	14.298	1	24	56	79	AGGUCUUUUGAGUAUUUUCUGAUU	:.:--:-:::::.::.:::::..:	AGUAUGUAAAUAUUCGAAAGAUUU	Cleavage	Scaffold000193 109151-109365	1
unconservative_A07_29442	MSTRG.20410.1		0	17.817	1	22	687	708	UUGGACUGAAGGGAGCUCCUUU	::.:::::::::::::::::::	AAGGGAGCUCCCUUCAGUCCAA	Cleavage	A04 8816511-8817674	1
unconservative_A07_29442	MSTRG.22255.1		2.5	16.312	1	22	909	930	UUGGACUGAAGGGAGCUCCUUU	.::::::-:.:.:::::::::.	GAAGGAGAUUCUUUCAGUCCAG	Cleavage	A04 17462700-17465612	1
unconservative_A07_29442	MSTRG.22971.1		2	15.215	1	22	1664	1685	UUGGACUGAAGGGAGCUCCUUU	--:::::-:.:.::::::::::	GCAGGAGAUUCUUUCAGUCCAA	Cleavage	A05 909610-913124	1
unconservative_A07_29442	MSTRG.22971.2		2	15.215	1	22	985	1006	UUGGACUGAAGGGAGCUCCUUU	--:::::-:.:.::::::::::	GCAGGAGAUUCUUUCAGUCCAA	Cleavage	A05 909674-911752	1
unconservative_A07_29442	MSTRG.36114.1		0	13.548	1	22	343	364	UUGGACUGAAGGGAGCUCCUUU	::::::::::::::::::::::	AAAGGAGCUCCCUUCAGUCCAA	Cleavage	A07 14415765-14416538	1
unconservative_A07_29442	MSTRG.38294.1		2.5	18.451	1	22	3111	3132	UUGGACUGAAGGGAGCUCCUUU	----::::::::::::-:::::	UGUAGAGCUCCCUUCAAUCCAA	Cleavage	A07 23274488-23278377	1
unconservative_A07_29442	MSTRG.8259.1		2.5	13.838	1	22	1229	1250	UUGGACUGAAGGGAGCUCCUUU	----::::::::::::-:::::	UGUAGAGCUCCCUUCAAUCCAA	Cleavage	A02 12181708-12183814	1
unconservative_A07_29448	MSTRG.20447.1		0	15.26	1	21	1285	1305	UCGGACCAGGCUUCAUUCCCC	:::::::::::::::::::::	GGGGAAUGAAGCCUGGUCCGA	Cleavage	A04 8998413-9000057	1
unconservative_A07_29448	MSTRG.22869.1		0	12.229	1	21	1676	1696	UCGGACCAGGCUUCAUUCCCC	:::::::::::::::::::::	GGGGAAUGAAGCCUGGUCCGA	Cleavage	A05 565380-567486	1
unconservative_A07_29448	MSTRG.36140.1		0	13.064	1	21	139	159	UCGGACCAGGCUUCAUUCCCC	:::::::::::::::::::::	GGGGAAUGAAGCCUGGUCCGA	Cleavage	A07 14500780-14504172	1
unconservative_A07_29750	MSTRG.37390.1		0	18.488	1	21	1661	1681	UUUCGUUGUCUGUUCGACCUU	:::::::::::::::::::::	AAGGUCGAACAGACAACGAAA	Cleavage	A07 19493009-19495083	1
unconservative_A07_29750	MSTRG.38064.1		0	18.789	1	21	2445	2465	UUUCGUUGUCUGUUCGACCUU	:::::::::::::::::::::	AAGGUCGAACAGACAACGAAA	Cleavage	A07 22350741-22353761	1
unconservative_A07_29750	MSTRG.47061.1		3	13.158	1	21	135	155	UUUCGUUGUCUGUUCGACCUU	-.:-:::-::.::::::::.:	UGGAUCGUACGGACAACGAGA	Cleavage	A09 17747909-17748110	1
unconservative_A07_29750	MSTRG.8026.1		0	19.038	1	21	3288	3308	UUUCGUUGUCUGUUCGACCUU	:::::::::::::::::::::	AAGGUCGAACAGACAACGAAA	Cleavage	A02 11093621-11097298	1
unconservative_A07_29750	MSTRG.8026.2		0	19.038	1	21	3110	3130	UUUCGUUGUCUGUUCGACCUU	:::::::::::::::::::::	AAGGUCGAACAGACAACGAAA	Cleavage	A02 11093688-11097157	1
unconservative_A07_29886	MSTRG.37390.1		0	18.488	1	21	1661	1681	UUUCGUUGUCUGUUCGACCUU	:::::::::::::::::::::	AAGGUCGAACAGACAACGAAA	Cleavage	A07 19493009-19495083	1
unconservative_A07_29886	MSTRG.38064.1		0	18.789	1	21	2445	2465	UUUCGUUGUCUGUUCGACCUU	:::::::::::::::::::::	AAGGUCGAACAGACAACGAAA	Cleavage	A07 22350741-22353761	1
unconservative_A07_29886	MSTRG.47061.1		3	13.158	1	21	135	155	UUUCGUUGUCUGUUCGACCUU	-.:-:::-::.::::::::.:	UGGAUCGUACGGACAACGAGA	Cleavage	A09 17747909-17748110	1
unconservative_A07_29886	MSTRG.8026.1		0	19.038	1	21	3288	3308	UUUCGUUGUCUGUUCGACCUU	:::::::::::::::::::::	AAGGUCGAACAGACAACGAAA	Cleavage	A02 11093621-11097298	1
unconservative_A07_29886	MSTRG.8026.2		0	19.038	1	21	3110	3130	UUUCGUUGUCUGUUCGACCUU	:::::::::::::::::::::	AAGGUCGAACAGACAACGAAA	Cleavage	A02 11093688-11097157	1
unconservative_A07_29930	MSTRG.38294.1		0	11.782	1	21	3163	3183	CUUGCAUAUCUUAGGAGCUUU	:::::::::::::::::::::	AAAGCUCCUAAGAUAUGCAAG	Cleavage	A07 23274488-23278377	1
unconservative_A07_29930	MSTRG.8259.1		0.5	19.661	1	21	1281	1301	CUUGCAUAUCUUAGGAGCUUU	:::::::::.:::::::::::	AAAGCUCCUGAGAUAUGCAAG	Cleavage	A02 12181708-12183814	1
unconservative_A07_29991	MSTRG.28391.1		3	7.196	1	21	116	136	AGGAGUUUUCUUCUUGGGGUU	--:.:.::-::::::..::::	GCCUCUAAUAAGAAAGUUCCU	Cleavage	A06 1299626-1299982	1
unconservative_A07_29991	MSTRG.3580.1		3	15.743	1	21	357	377	AGGAGUUUUCUUCUUGGGGUU	-:::.::::::-.::.::.::	UACCUCAAGAAAGAAGCUUCU	Translation	A01 17671410-17692824	1
unconservative_A07_29991	MSTRG.3580.2		3	16.563	1	21	207	227	AGGAGUUUUCUUCUUGGGGUU	-:::.::::::-.::.::.::	UACCUCAAGAAAGAAGCUUCU	Translation	A01 17671560-17672209	1
unconservative_A07_29991	MSTRG.39677.1		3	6.17	1	21	59	79	AGGAGUUUUCUUCUUGGGGUU	--.:::-::::-::::.::::	UUUCCCCAGAAAAAAAUUCCU	Translation	A08 3880070-3880726	1
unconservative_A07_29991	MSTRG.52508.1		3	19.535	1	21	476	496	AGGAGUUUUCUUCUUGGGGUU	-....::-::::::::::.::	UGUUUCACGAAGAAAACUUCU	Cleavage	A10 4358106-4360561	1
unconservative_A08_30482	MSTRG.47222.1		3	14.356	1	20	67	86	UUCCAAAUGUAGACAAAGCA	-:.::::-.-::::::::::	GGUUUUGAUAACAUUUGGAA	Translation	A09 18767514-18767725	1
unconservative_A08_30482	MSTRG.52703.1		3	10.733	1	20	22	41	UUCCAAAUGUAGACAAAGCA	::::::-:::::.:::-:::	UGCUUUUUCUACGUUUAGAA	Cleavage	A10 5452490-5452700	1
unconservative_A08_30911	MSTRG.20494.1		3	10.813	1	24	338	361	AAUAGUGAUUGAGUAUUUGAAAUU	----:.:::--:::.:::::::::	UCGAUUAAACUCUCGAUCACUAUU	Cleavage	A04 9215486-9215943	1
unconservative_A08_30911	MSTRG.27755.1		3	11.377	1	24	756	778	AAUAGUGAUUGAGUAUUUGAAAUU	-.:::..::::-::::::::::::	CGUUUUGAAUA-UCAAUCACUAUU	Cleavage	A05 24073543-24075183	1
unconservative_A08_30911	MSTRG.35003.1		1.5	18.675	1	24	383	406	AAUAGUGAUUGAGUAUUUGAAAUU	:::-::::::::::::-:::::::	AAUAUCAAAUACUCAAACACUAUU	Cleavage	A07 9042842-9043274	1
unconservative_A08_30911	MSTRG.37041.1		3	13.088	1	24	96	119	AAUAGUGAUUGAGUAUUUGAAAUU	.::-::::::..:::-:::.:.::	GAUGUCAAAUGUUCAUUCAUUGUU	Translation	A07 18123951-18124170	1
unconservative_A08_30911	MSTRG.38540.1		2.5	2.951	1	24	418	441	AAUAGUGAUUGAGUAUUUGAAAUU	-----.::::::::--::::::::	CCUCAUAAAUACUCUCUCACUAUU	Translation	A07 24157447-24159191	1
unconservative_A08_30911	MSTRG.38540.2		2.5	2.951	1	24	387	410	AAUAGUGAUUGAGUAUUUGAAAUU	-----.::::::::--::::::::	CCUCAUAAAUACUCUCUCACUAUU	Translation	A07 24157478-24159419	1
unconservative_A08_30911	MSTRG.42629.1		1.5	17.207	1	24	292	315	AAUAGUGAUUGAGUAUUUGAAAUU	:::-::::::::::::-:::::::	AAUAUCAAAUACUCAAACACUAUU	Cleavage	A08 17965866-17966216	1
unconservative_A08_30911	MSTRG.47309.1		2.5	12.668	1	24	98	121	AAUAGUGAUUGAGUAUUUGAAAUU	-----:::::::-::::...::::	AAACACAAAUACACAAUUGUUAUU	Cleavage	A09 19498898-19499585	1
unconservative_A08_31681	MSTRG.19908.1		3	15.12	1	21	2138	2157	UGAUUGAAGAUAUUGCCACUG	--:::::.-:::.::::::::	AUGUGGCG-UAUUUUCAAUCA	Cleavage	A04 6173408-6178802	1
unconservative_A08_31681	MSTRG.23056.1		2.5	8.251	1	21	51	71	UGAUUGAAGAUAUUGCCACUG	-::::-:::::::::::::-:	GAGUGUCAAUAUCUUCAAUAA	Cleavage	A05 1255824-1256048	1
unconservative_A08_31795	MSTRG.10975.3		3	11.389	1	21	145	165	CUGAAGUGUUUGGGGGGACUC	---::::-:::::::.::.::	UUUUCCCACCAAACAUUUUAG	Cleavage	A02 26097936-26098418	1
unconservative_A08_31795	MSTRG.23504.2		2.5	13.14	1	21	256	277	CUGAAGUGUUUGGG-GGGACUC	-:::.::-::::::::::::::	UAGUUCCACCCAAACACUUCAG	Cleavage	A05 3030041-3030677	1
unconservative_A08_31960	MSTRG.36204.1		3	18.496	1	21	117	137	AGAUAUUAGUGCGGUUCAAUC	:-::::.:::::--:::::::	GUUUGAGCCGCAAAAAUAUCU	Translation	A07 14757363-14757574	1
unconservative_A08_31960	MSTRG.44196.1		2.5	12.131	1	21	155	175	AGAUAUUAGUGCGGUUCAAUC	:-::::::--::.::::::::	GUUUGAACAACAUUAAUAUCU	Cleavage	A09 3037124-3037360	1
unconservative_A08_32082	MSTRG.30281.1		3	21.024	1	21	223	243	GCAAGUUGACUUUGGCUCUGU	--::-::.:.:-:::::::::	CGAGUGCUAGAUUCAACUUGC	Translation	A06 9557121-9559901	1
unconservative_A08_32082	MSTRG.30281.10		3	21.024	1	21	89	109	GCAAGUUGACUUUGGCUCUGU	--::-::.:.:-:::::::::	CGAGUGCUAGAUUCAACUUGC	Translation	A06 9557255-9559901	1
unconservative_A08_32082	MSTRG.30281.2		3	21.024	1	21	223	243	GCAAGUUGACUUUGGCUCUGU	--::-::.:.:-:::::::::	CGAGUGCUAGAUUCAACUUGC	Translation	A06 9557121-9559884	1
unconservative_A08_32082	MSTRG.30281.3		3	21.024	1	21	223	243	GCAAGUUGACUUUGGCUCUGU	--::-::.:.:-:::::::::	CGAGUGCUAGAUUCAACUUGC	Translation	A06 9557121-9559884	1
unconservative_A08_32082	MSTRG.30281.4		3	21.024	1	21	217	237	GCAAGUUGACUUUGGCUCUGU	--::-::.:.:-:::::::::	CGAGUGCUAGAUUCAACUUGC	Translation	A06 9557127-9559902	1
unconservative_A08_32082	MSTRG.30281.5		3	21.024	1	21	149	169	GCAAGUUGACUUUGGCUCUGU	--::-::.:.:-:::::::::	CGAGUGCUAGAUUCAACUUGC	Translation	A06 9557195-9559901	1
unconservative_A08_32082	MSTRG.30281.8		3	21.024	1	21	89	109	GCAAGUUGACUUUGGCUCUGU	--::-::.:.:-:::::::::	CGAGUGCUAGAUUCAACUUGC	Translation	A06 9557255-9559902	1
unconservative_A08_32082	MSTRG.30281.9		3	21.024	1	21	89	109	GCAAGUUGACUUUGGCUCUGU	--::-::.:.:-:::::::::	CGAGUGCUAGAUUCAACUUGC	Translation	A06 9557255-9559901	1
unconservative_A08_32263	MSTRG.22947.1		2.5	14.975	1	24	287	310	AUUAUAGAUCUAAAUAACUCACUU	-----:-::::::-:::.::::::	AAUGCAUUUAUUUUGAUUUAUAAU	Translation	A05 828237-828728	1
unconservative_A08_32263	MSTRG.37025.1		2.5	9.852	1	24	161	184	AUUAUAGAUCUAAAUAACUCACUU	--::-:::::-::::::-::::::	GUGUUAGUUAAUUAGAUGUAUAAU	Cleavage	A07 18064899-18065555	1
unconservative_A08_32883	MSTRG.12822.1		3	15.473	1	21	228	248	UUUGAAACUUUGAUCUAGAUC	-.:.:-:::::-:::::.:::	AGUUUCGAUCAUAGUUUUAAA	Translation	A03 6143472-6144062	1
unconservative_A08_32883	MSTRG.13336.1		3	13.298	1	21	545	565	UUUGAAACUUUGAUCUAGAUC	--:.:.::::-.:::::.:::	UUUUUGGAUCUGAGUUUUAAA	Translation	A03 8305368-8306372	1
unconservative_A08_32883	MSTRG.35917.2		3	17.177	1	21	1106	1126	UUUGAAACUUUGAUCUAGAUC	:-::::::-::::-:::::.:	GUUCUAGACCAAAAUUUCAGA	Cleavage	A07 13403426-13405185	1
unconservative_A08_32883	MSTRG.35920.1		2.5	10.727	1	21	335	355	UUUGAAACUUUGAUCUAGAUC	-.:-:.::::::.::::.:::	AGUAUGGAUCAAGGUUUUAAA	Cleavage	A07 13408632-13412485	1
unconservative_A08_32883	MSTRG.3786.1		3	12.708	1	21	219	239	UUUGAAACUUUGAUCUAGAUC	::::-:::::-.:::::.:::	GAUCAAGAUCUGAGUUUUAAA	Translation	A01 18948435-18948813	1
unconservative_A08_32883	MSTRG.39665.1		3	19.286	1	21	486	506	UUUGAAACUUUGAUCUAGAUC	-::::::::::.::::-..::	AAUCUAGAUCAGAGUUGUGAA	Cleavage	A08 3824427-3825529	1
unconservative_A08_32883	MSTRG.39665.4		3	19.286	1	21	135	155	UUUGAAACUUUGAUCUAGAUC	-::::::::::.::::-..::	AAUCUAGAUCAGAGUUGUGAA	Cleavage	A08 3824778-3825284	1
unconservative_A08_32883	MSTRG.7988.1		3	15.011	1	21	50	70	UUUGAAACUUUGAUCUAGAUC	--:.::-:-.:::::::::::	CCUUUAUAAUAAAGUUUCAAA	Cleavage	A02 10928471-10928910	1
unconservative_A08_33222	MSTRG.16515.1		3	11.06	1	24	157	180	AGAGUGGAAUAUAGAGUAAUCUUG	-::--::.-:-::::::.::::::	AAACUUUGAUAUAUAUUUCACUCU	Cleavage	A03 21330885-21331096	1
unconservative_A08_33222	MSTRG.19242.1		2.5	9.029	1	24	2	25	AGAGUGGAAUAUAGAGUAAUCUUG	.:.-::::::.::::::..:.:.:	UAGAAUUACUUUAUAUUUUAUUUU	Cleavage	A04 2667298-2667822	1
unconservative_A08_33222	MSTRG.22864.1		3	7.15	1	24	71	94	AGAGUGGAAUAUAGAGUAAUCUUG	-----:::--.:::::::.:::::	UUUCUUUAAAUUAUAUUCUACUCU	Cleavage	A05 553410-553615	1
unconservative_A08_33222	MSTRG.25360.2		3	16.196	1	24	428	451	AGAGUGGAAUAUAGAGUAAUCUUG	------::-:.:::::::::::.:	CAUUCCUAAUUUAUAUUCCACUUU	Cleavage	A05 12443502-12444755	1
unconservative_A08_33222	MSTRG.25361.1		3	16.196	1	24	298	321	AGAGUGGAAUAUAGAGUAAUCUUG	------::-:.:::::::::::.:	CAUUCCUAAUUUAUAUUCCACUUU	Cleavage	A05 12443566-12444065	1
unconservative_A08_33222	MSTRG.25368.1		3	10.657	1	24	84	107	AGAGUGGAAUAUAGAGUAAUCUUG	-----:::.:.::::::..:.:.:	UACUUUUAUUUUAUAUUUUAUUUU	Cleavage	A05 12478295-12478632	1
unconservative_A08_33222	MSTRG.25368.1		2.5	7.746	1	24	690	713	AGAGUGGAAUAUAGAGUAAUCUUG	---:::::.:.::::::..:.:::	UUUGAUUAUUUUAUAUUUUAUUCU	Cleavage	A07 6063538-6064299	1
unconservative_A08_33222	MSTRG.36739.1		3	18.18	1	24	148	171	AGAGUGGAAUAUAGAGUAAUCUUG	----::::.:::-::::.::.:.:	UGCAAUUAUUCUCUAUUUCAUUUU	Cleavage	A07 16906172-16906540	1
unconservative_A08_33222	MSTRG.43329.1		3	16.722	1	24	61	84	AGAGUGGAAUAUAGAGUAAUCUUG	:::-.-::::::::-:::.:::.:	CAAUGGUACUCUAUUUUCUACUUU	Translation	A08 20455800-20456062	2
unconservative_A08_33222	MSTRG.43329.1		3	15.164	1	24	141	164	AGAGUGGAAUAUAGAGUAAUCUUG	----::-:::.:::-::.::::::	AUUUAUCACUUUAUUUUUCACUCU	Translation	A08 20455800-20456062	2
unconservative_A08_33222	MSTRG.43416.1		2	15.913	1	24	112	135	AGAGUGGAAUAUAGAGUAAUCUUG	-----:::::::.:::::::::.-	CUUUUUUACUCUGUAUUCCACUUA	Cleavage	A08 20727743-20727976	1
unconservative_A08_33222	MSTRG.43528.1		0.5	19.66	1	24	130	153	AGAGUGGAAUAUAGAGUAAUCUUG	-::--::::::::::::.::::::	AAAAUUUACUCUAUAUUUCACUCU	Cleavage	A09 297651-297873	1
unconservative_A08_33222	MSTRG.44012.1		3	19.56	1	24	111	134	AGAGUGGAAUAUAGAGUAAUCUUG	-----:::::::-:::::-:::.:	UUGUUUUACUCUCUAUUCAACUUU	Cleavage	A09 2279625-2280424	2
unconservative_A08_33222	MSTRG.44012.1		3	18.561	1	24	428	451	AGAGUGGAAUAUAGAGUAAUCUUG	-----:::::::-:::::-:::.:	UUGUUUUACUCUCUAUUCAACUUU	Cleavage	A09 2279625-2280424	2
unconservative_A08_33222	MSTRG.50057.1		3	15.785	1	24	482	505	AGAGUGGAAUAUAGAGUAAUCUUG	.:.-:::-.::::::::..:::.:	UAGCAUUCUUCUAUAUUUUACUUU	Cleavage	A09 32428310-32429389	1
unconservative_A08_33222	MSTRG.50538.4		3	22.453	1	24	867	890	AGAGUGGAAUAUAGAGUAAUCUUG	-::-.::-::::.:-:::.:::::	AAAUGUUCCUCUGUUUUCUACUCU	Translation	A09 34575340-34576462	1
unconservative_A08_33222	MSTRG.52577.1		3	12.319	1	24	789	812	AGAGUGGAAUAUAGAGUAAUCUUG	----::::-:::::--::::::::	CUCCAUUAGUCUAUUCUCCACUCU	Translation	A10 4764681-4771522	1
unconservative_A08_33222	MSTRG.52577.2		3	12.319	1	24	772	795	AGAGUGGAAUAUAGAGUAAUCUUG	----::::-:::::--::::::::	CUCCAUUAGUCUAUUCUCCACUCU	Translation	A10 4764698-4771302	1
unconservative_A08_33222	MSTRG.52577.4		3	12.319	1	24	717	740	AGAGUGGAAUAUAGAGUAAUCUUG	----::::-:::::--::::::::	CUCCAUUAGUCUAUUCUCCACUCU	Translation	A10 4764753-4766432	1
unconservative_A08_33222	MSTRG.52577.6		3	12.319	1	24	636	659	AGAGUGGAAUAUAGAGUAAUCUUG	----::::-:::::--::::::::	CUCCAUUAGUCUAUUCUCCACUCU	Translation	A10 4764834-4771324	1
unconservative_A08_33222	MSTRG.52668.1		2.5	9.279	1	24	106	129	AGAGUGGAAUAUAGAGUAAUCUUG	--:-.:::.::::::::..:.:.:	UUAUGUUAUUCUAUAUUUUAUUUU	Cleavage	A10 5299718-5299928	1
unconservative_A08_33635	MSTRG.1359.1		3	23.829	1	21	81	101	UUACUCUAUAUUUUACUCUAU	-:::::-::::-::.:::::.	UUAGAGGAAAAAAUGGAGUAG	Translation	A01 5577778-5578554	1
unconservative_A08_33635	MSTRG.16127.1		3	8.576	1	21	32	51	UUACUCUAUAUUUUACUCUAU	:-::::-::::-:::::::::	AGAGAGGAAAA-AUAGAGUAA	Translation	A03 19864673-19865223	1
unconservative_A08_33635	MSTRG.18276.1		3	9.611	1	21	48	68	UUACUCUAUAUUUUACUCUAU	-:.::::-.::-:::::::::	UUGGAGUCGAAAAUAGAGUAA	Translation	A03 29438303-29438817	1
unconservative_A08_33635	MSTRG.20521.1		2.5	22.98	1	21	90	110	UUACUCUAUAUUUUACUCUAU	-::::::..::-:::::::.:	UUAGAGUGGAAAAUAGAGUGA	Translation	A04 9311542-9311785	2
unconservative_A08_33635	MSTRG.20521.1		2.5	20.846	1	21	220	240	UUACUCUAUAUUUUACUCUAU	-::::::.:::-:::::::..	UUAGAGUGAAAAAUAGAGUGG	Translation	A04 9311542-9311785	2
unconservative_A08_33635	MSTRG.2522.1		2.5	24.538	1	21	142	162	UUACUCUAUAUUUUACUCUAU	-::::::.:::-:::::::..	UUAGAGUGAAAAAUAGAGUGG	Translation	A01 10808250-10808469	2
unconservative_A08_33635	MSTRG.2522.1		3	15.55	1	21	18	38	UUACUCUAUAUUUUACUCUAU	-::::::-:::-.::::::.:	UUAGAGUUAAAAGUAGAGUGA	Translation	A01 10808250-10808469	2
unconservative_A08_33635	MSTRG.28418.1		3	20.948	1	21	27	47	UUACUCUAUAUUUUACUCUAU	-::::::.:::-:::::::.-	UUAGAGUGAAAAAUAGAGUGU	Translation	A06 1406810-1407394	1
unconservative_A08_33635	MSTRG.47527.1		1	18.12	1	21	29	49	UUACUCUAUAUUUUACUCUAU	-::::::::::-:::::::::	UUAGAGUAAAAAAUAGAGUAA	Translation	A09 20923401-20924039	1
unconservative_A08_33635	MSTRG.50057.1		2	17.759	1	21	74	94	UUACUCUAUAUUUUACUCUAU	-:.::::::::-::.::::::	UUGGAGUAAAAAAUGGAGUAA	Translation	A09 32428310-32429389	2
unconservative_A08_33635	MSTRG.50057.1		2	18.801	1	21	138	158	UUACUCUAUAUUUUACUCUAU	-:.:::::::::-:.::::::	UUGGAGUAAAAUUUGGAGUAA	Translation	A09 32428310-32429389	2
unconservative_A08_33635	MSTRG.58740.1		3	10.307	1	21	142	162	UUACUCUAUAUUUUACUCUAU	--:-::::::.-::::::::.	UGAAAGUAAAGCAUAGAGUAG	Translation	Scaffold007203 88-305	1
unconservative_A08_33635	MSTRG.6717.1		3	14.673	1	21	98	118	UUACUCUAUAUUUUACUCUAU	:-::::-::-.:.::::::::	AAAGAGGAAUGUGUAGAGUAA	Cleavage	A02 4825481-4825826	1
unconservative_A09_33893	MSTRG.20447.1		1	15.26	1	21	1285	1305	UCGGACCAGGCUUCAUCCCCC	::::-::::::::::::::::	GGGGAAUGAAGCCUGGUCCGA	Cleavage	A04 8998413-9000057	1
unconservative_A09_33893	MSTRG.22869.1		1	12.229	1	21	1676	1696	UCGGACCAGGCUUCAUCCCCC	::::-::::::::::::::::	GGGGAAUGAAGCCUGGUCCGA	Cleavage	A05 565380-567486	1
unconservative_A09_33893	MSTRG.24263.1		3	19.489	1	21	136	156	UCGGACCAGGCUUCAUCCCCC	--:-:-:::::.:::::.:::	UUGAGCUGAAGUCUGGUUCGA	Cleavage	A05 6302042-6302552	1
unconservative_A09_33893	MSTRG.36140.1		1	13.064	1	21	139	159	UCGGACCAGGCUUCAUCCCCC	::::-::::::::::::::::	GGGGAAUGAAGCCUGGUCCGA	Cleavage	A07 14500780-14504172	1
unconservative_A09_33893	MSTRG.40866.1		3	20.713	1	21	180	200	UCGGACCAGGCUUCAUCCCCC	--::::--.::::::::.:::	UUGGGACUGAGCCUGGUUCGA	Cleavage	A08 10609060-10609261	1
unconservative_A09_34034	MSTRG.22474.1		3	17.468	1	20	64	83	UGGAGAAGCAGGGCACGUGC	::::-:::.::-:::::.::	GCACAUGCUCUUCUUCUUCA	Translation	A04 18307376-18307799	1
unconservative_A09_34034	MSTRG.23174.2		3	16.079	1	20	161	180	UGGAGAAGCAGGGCACGUGC	-::.:::..::-.:::::::	ACAUGUGUUCUUUUUCUCCA	Translation	A05 1687808-1688372	1
unconservative_A09_34034	MSTRG.5487.1		0	18.033	1	20	1288	1307	UGGAGAAGCAGGGCACGUGC	::::::::::::::::::::	GCACGUGCCCUGCUUCUCCA	Cleavage	A02 72024-73610	1
unconservative_A09_34034	MSTRG.7820.1		3	10.287	1	20	48	67	UGGAGAAGCAGGGCACGUGC	:::::::.:::-.::::::-	GCACGUGUCCUCUUUCUCCC	Translation	A02 10127275-10127476	1
unconservative_A09_34099	MSTRG.47830.1		1	10.402	1	21	346	366	UGCCAAAGGAGAGUUGCCCUG	:-::::::-::::::::::::	CCGGGCAAAUCUCCUUUGGCA	Cleavage	A09 22806069-22806434	1
unconservative_A09_34187	MSTRG.20008.1		2.5	14.199	1	21	840	860	GUUCAAUAAAGCUGUGGGAAG	--::::::-::-::::::::.	GGUCCCACUGCCUUAUUGAAU	Translation	A04 6706001-6707105	1
unconservative_A09_34187	MSTRG.37569.1		2.5	15.29	1	21	965	985	GUUCAAUAAAGCUGUGGGAAG	--::::::::-:::-::::::	UCUCCCACAGAUUUCUUGAAC	Translation	A07 20264699-20265702	1
unconservative_A09_34187	MSTRG.40477.13		2	16.205	1	21	571	591	GUUCAAUAAAGCUGUGGGAAG	.:::::::::::::-::::.:	UUUCCCACAGCUUUCUUGAGC	Cleavage	A08 8352717-8356025	1
unconservative_A09_34187	MSTRG.40477.14		2	19.358	1	21	2735	2755	GUUCAAUAAAGCUGUGGGAAG	.:::::::::::::-::::.:	UUUCCCACAGCUUUCUUGAGC	Cleavage	A08 8352717-8355998	1
unconservative_A09_34187	MSTRG.40477.15		2	14.503	1	21	2500	2520	GUUCAAUAAAGCUGUGGGAAG	.:::::::::::::-::::.:	UUUCCCACAGCUUUCUUGAGC	Cleavage	A08 8352833-8355999	1
unconservative_A09_34187	MSTRG.40589.1		3	14.639	1	21	25	45	GUUCAAUAAAGCUGUGGGAAG	--::-.:-::::::::::::.	GCUCAUAGAGCUUUAUUGAAU	Cleavage	A08 8919038-8919754	1
unconservative_A09_34187	MSTRG.44677.1		2	8.47	1	21	194	214	GUUCAAUAAAGCUGUGGGAAG	--:.::::::::::-::::::	UCUUCCACAGCUUUCUUGAAC	Cleavage	A09 4886393-4890157	1
unconservative_A09_34297	MSTRG.23614.1		3	9.063	1	24	848	871	UCUUUAUUGAUCUAAAACUGGUUU	-:-:.:-:::::--::::::::::	UAUCUAAUUUUAAUUCAAUAAAGA	Translation	A05 3488530-3490383	1
unconservative_A09_34583	MSTRG.28102.1		3	12.545	1	24	28	51	AACUAAGAAAAGCUAAGAACCGUC	-----:-.:::-.:::::::::::	AAUUUUGUUUAUUUUUUCUUAGUU	Cleavage	A05 25298041-25298305	1
unconservative_A09_34583	MSTRG.34139.1		2.5	16.57	1	24	230	253	AACUAAGAAAAGCUAAGAACCGUC	--.:-::.:::-.:::::::.:::	AUUGUUUUUUAUUUUUUCUUGGUU	Cleavage	A07 3269240-3269715	1
unconservative_A09_34583	MSTRG.47485.1		3	16.064	1	24	1760	1783	AACUAAGAAAAGCUAAGAACCGUC	-----:-:::::.:-::.::::::	AAAUUUGCUUAGUUCUUUUUAGUU	Translation	A09 20734185-20736536	1
unconservative_A09_34583	MSTRG.49115.1		3	14.174	1	24	287	309	AACUAAGAAAAGCUAAGAACCGUC	--.::::.::-:::::::::.:::	UUUGGUUUUU-GCUUUUCUUGGUU	Cleavage	A09 28774742-28826095	1
unconservative_A09_34583	MSTRG.53039.1		3	9.437	1	24	111	134	AACUAAGAAAAGCUAAGAACCGUC	-----:::-::-.::::.::::::	CUCUUUUCGUAAUUUUUUUUAGUU	Cleavage	A10 7306953-7307215	1
unconservative_A09_35273	MSTRG.20410.1		1	17.817	1	22	687	708	UUGGACUGAAGGGAACUCCCUU	:::::::-::::::::::::::	AAGGGAGCUCCCUUCAGUCCAA	Cleavage	A04 8816511-8817674	1
unconservative_A09_35273	MSTRG.22255.1		2.5	16.312	1	22	909	930	UUGGACUGAAGGGAACUCCCUU	.:-::::-:.:.:::::::::.	GAAGGAGAUUCUUUCAGUCCAG	Cleavage	A04 17462700-17465612	1
unconservative_A09_35273	MSTRG.22971.1		2	15.215	1	22	1664	1685	UUGGACUGAAGGGAACUCCCUU	---::::-:.:.::::::::::	GCAGGAGAUUCUUUCAGUCCAA	Cleavage	A05 909610-913124	1
unconservative_A09_35273	MSTRG.22971.2		2	15.215	1	22	985	1006	UUGGACUGAAGGGAACUCCCUU	---::::-:.:.::::::::::	GCAGGAGAUUCUUUCAGUCCAA	Cleavage	A05 909674-911752	1
unconservative_A09_35273	MSTRG.24753.1		3	18.57	1	22	367	388	UUGGACUGAAGGGAACUCCCUU	---::.-:::..:::.::::::	ACUGGGUUUCUUUUCGGUCCAA	Cleavage	A05 8695675-8696756	1
unconservative_A09_35273	MSTRG.36114.1		1	13.548	1	22	343	364	UUGGACUGAAGGGAACUCCCUU	::-::::-::::::::::::::	AAAGGAGCUCCCUUCAGUCCAA	Cleavage	A07 14415765-14416538	1
unconservative_A09_35273	MSTRG.52079.1		3	14.047	1	22	248	269	UUGGACUGAAGGGAACUCCCUU	----:::::::-::::::..::	UUUCGAGUUCCGUUCAGUUUAA	Translation	A10 2252543-2252895	1
unconservative_A09_35901	MSTRG.36115.1		3	15.24	1	24	21	44	AUCAAAAACUGUGUAACCAAUGAU	----:::::::::.--::::::.:	CCAUUUGGUUACAUUUUUUUUGGU	Translation	A07 14425378-14425758	1
unconservative_A09_35901	MSTRG.41136.1		2	16.449	1	24	391	414	AUCAAAAACUGUGUAACCAAUGAU	--::-:::::..::-:::::::::	CCCAAUGGUUGUACCGUUUUUGAU	Translation	A08 11833571-11835652	1
unconservative_A09_35901	MSTRG.58419.1		2.5	11.475	1	24	214	237	AUCAAAAACUGUGUAACCAAUGAU	::-:::::-::::::::::::-::	AUAAUUGGGUACACAGUUUUUAAU	Cleavage	Scaffold003713 147-501	1
unconservative_A09_36348	MSTRG.13701.1		2.5	13.893	1	21	56	76	AGAGAGAUAUAGUUAGAGGAC	--:::.-::.:.:::::::::	ACCCUUGAAUUGUAUCUCUCU	Cleavage	A03 9950538-9950792	1
unconservative_A09_36348	MSTRG.17229.1		3	16.878	1	21	71	91	AGAGAGAUAUAGUUAGAGGAC	:-::::::::--:.:::::.:	GGCCUCUAACGCUGUCUCUUU	Translation	A03 24460056-24460418	1
unconservative_A09_36348	MSTRG.1892.1		2.5	2.602	1	21	14	34	AGAGAGAUAUAGUUAGAGGAC	--.:::::-::-:::::::::	UCUCUCUAUCUCUAUCUCUCU	Translation	A01 7958549-7959044	1
unconservative_A09_36348	MSTRG.20060.1		3	16.953	1	21	210	230	AGAGAGAUAUAGUUAGAGGAC	--.::::::::-:-:::::::	UGUCUCUAACUUUUUCUCUCU	Translation	A04 7043192-7043925	1
unconservative_A09_36348	MSTRG.23900.1		3	9.636	1	21	453	473	AGAGAGAUAUAGUUAGAGGAC	--..::-::.:.:::::::::	UGUUUCAAAUUGUAUCUCUCU	Cleavage	A05 4739640-4740954	1
unconservative_A09_36348	MSTRG.29892.1		3	19.387	1	21	444	464	AGAGAGAUAUAGUUAGAGGAC	-:.::::::::-:-:::::::	CUUCUCUAACUUUCUCUCUCU	Translation	A06 7654651-7655449	1
unconservative_A09_36348	MSTRG.30711.1		3	16.98	1	21	229	249	AGAGAGAUAUAGUUAGAGGAC	--.::::::::-:-:::::::	UGUCUCUAACUUUUUCUCUCU	Translation	A06 11981705-11982772	1
unconservative_A09_36348	MSTRG.33595.2		2.5	6.936	1	21	167	187	AGAGAGAUAUAGUUAGAGGAC	--:::::-.::-:::::::::	UCCCUCUCGCUCUAUCUCUCU	Translation	A07 155506-155931	1
unconservative_A09_36348	MSTRG.46620.1		3	16.953	1	21	177	197	AGAGAGAUAUAGUUAGAGGAC	--.::::::::-:-:::::::	UGUCUCUAACUUUUUCUCUCU	Translation	A09 15193511-15196186	1
unconservative_A09_36434	MSTRG.16351.4		3	17.684	1	21	153	173	GCAUCAUCAUCAAGAUUCAGA	-:::::-:-:::::::::::-	ACUGAAGCGUGAUGAUGAUGA	Cleavage	A03 20711344-20711739	1
unconservative_A09_36434	MSTRG.3379.2		3	12.745	1	21	514	534	GCAUCAUCAUCAAGAUUCAGA	:.::.-:::::.::::::::-	UUUGGUUCUUGGUGAUGAUGA	Cleavage	A01 16326349-16327845	1
unconservative_A09_36434	MSTRG.3380.1		3	12.745	1	21	421	441	GCAUCAUCAUCAAGAUUCAGA	:.::.-:::::.::::::::-	UUUGGUUCUUGGUGAUGAUGA	Cleavage	A01 16326351-16327696	1
unconservative_A09_36434	MSTRG.35085.2		3	23.399	1	21	537	557	GCAUCAUCAUCAAGAUUCAGA	-.:::.:::-:.::::::::-	AUUGAGUCUCGGUGAUGAUGA	Cleavage	A07 9394002-9395445	1
unconservative_A09_36434	MSTRG.43875.1		3	16.664	1	21	309	329	GCAUCAUCAUCAAGAUUCAGA	---::::::-::::::::::-	GAAGAAUCUCGAUGAUGAUGA	Cleavage	A09 1777805-1779305	1
unconservative_A09_36434	MSTRG.56387.2		3	15.582	1	21	19	39	GCAUCAUCAUCAAGAUUCAGA	--:::-::-:::::::::::-	CAUGAUUCAUGAUGAUGAUGA	Cleavage	Scaffold000167 76212-76793	1
unconservative_A09_36434	MSTRG.5645.1		2.5	7.475	1	21	92	112	GCAUCAUCAUCAAGAUUCAGA	-::-::::::::-:::::::.	ACUUAAUCUUGACGAUGAUGU	Translation	A02 667854-668099	1
unconservative_A09_36531	MSTRG.12719.1		3	13.601	1	24	286	309	UGGAUGAUUUUAAUUGCUGACGUG	:::-::::::--::-:::::::::	CACAUCAGCAUAUAUAAUCAUCCA	Translation	A03 5675275-5675661	1
unconservative_A09_36531	MSTRG.7769.2		3	9.299	1	24	556	579	UGGAUGAUUUUAAUUGCUGACGUG	.:.:-.:-:::-:::::::.::::	UAUGGUAUCAAAUAAAAUCGUCCA	Cleavage	A02 9807110-9807912	1
unconservative_A09_36554	MSTRG.19939.1		0	14.806	1	24	1	24	UGUUCCCAAAGUAGCACUCAAGGC	::::::::::::::::::::::::	GCCUUGAGUGCUACUUUGGGAACA	Cleavage	A04 6326879-6327097	1
unconservative_A09_36554	MSTRG.26131.1		0	17.611	1	24	18	41	UGUUCCCAAAGUAGCACUCAAGGC	::::::::::::::::::::::::	GCCUUGAGUGCUACUUUGGGAACA	Cleavage	A05 17305305-17305520	1
unconservative_A09_36554	MSTRG.36590.1		2.5	13.815	1	24	94	117	UGUUCCCAAAGUAGCACUCAAGGC	--.:::.::::::.:-:::::::.	UGUUUGGGUGCUAUUCUGGGAACG	Translation	A07 16391218-16391429	1
unconservative_A09_36554	MSTRG.38273.1		3	15.363	1	24	66	89	UGUUCCCAAAGUAGCACUCAAGGC	---:-:::::.::.:::::-::.:	GGAUGGAGUGUUAUUUUGGAAAUA	Cleavage	A07 23192790-23193229	1
unconservative_A09_36554	MSTRG.3849.1		1	16.833	1	24	135	158	UGUUCCCAAAGUAGCACUCAAGGC	:::::::::-::::::::::::::	GCCUUGAGUACUACUUUGGGAACA	Cleavage	A01 19224296-19226052	1
unconservative_A09_36554	MSTRG.3849.2		1	16.833	1	24	114	137	UGUUCCCAAAGUAGCACUCAAGGC	:::::::::-::::::::::::::	GCCUUGAGUACUACUUUGGGAACA	Cleavage	A01 19224317-19225682	1
unconservative_A09_36554	MSTRG.42216.1		1	20.692	1	24	192	215	UGUUCCCAAAGUAGCACUCAAGGC	:::::::::::::-::::::::::	GCCUUGAGUGCUAGUUUGGGAACA	Translation	A08 16358718-16358953	1
unconservative_A09_36554	MSTRG.44319.1		0	14.574	1	24	116	139	UGUUCCCAAAGUAGCACUCAAGGC	:-::::::::::::::::::::::	GACUUGAGUGCUACUUUGGGAACA	Cleavage	A09 3572173-3573357	1
unconservative_A09_36554	MSTRG.44658.1		1	18.011	1	24	54	77	UGUUCCCAAAGUAGCACUCAAGGC	-::::::::::::-::::::::::	ACCUUGAGUGCUAGUUUGGGAACA	Translation	A09 4800013-4800649	1
unconservative_A09_36554	MSTRG.47364.1		1	18.51	1	24	176	199	UGUUCCCAAAGUAGCACUCAAGGC	:::::::::::::-::::::::::	GCCUUGAGUGCUAGUUUGGGAACA	Translation	A09 19948355-19948588	1
unconservative_A09_36554	MSTRG.56380.1		1.5	14.349	1	24	107	130	UGUUCCCAAAGUAGCACUCAAGGC	-::::::::::::::::::-::::	ACCUUGAGUGCUACUUUGGAAACA	Cleavage	Scaffold000167 38079-38478	1
unconservative_A09_36554	MSTRG.9655.1		0	15.782	1	24	188	211	UGUUCCCAAAGUAGCACUCAAGGC	::::::::::::::::::::::::	GCCUUGAGUGCUACUUUGGGAACA	Cleavage	A02 19650867-19651512	1
unconservative_A09_36589	MSTRG.20447.1		0	15.26	1	21	1285	1305	UCGGACCAGGCUUCAUUCCCC	:::::::::::::::::::::	GGGGAAUGAAGCCUGGUCCGA	Cleavage	A04 8998413-9000057	1
unconservative_A09_36589	MSTRG.22869.1		0	12.229	1	21	1676	1696	UCGGACCAGGCUUCAUUCCCC	:::::::::::::::::::::	GGGGAAUGAAGCCUGGUCCGA	Cleavage	A05 565380-567486	1
unconservative_A09_36589	MSTRG.36140.1		0	13.064	1	21	139	159	UCGGACCAGGCUUCAUUCCCC	:::::::::::::::::::::	GGGGAAUGAAGCCUGGUCCGA	Cleavage	A07 14500780-14504172	1
unconservative_A09_36656	MSTRG.31707.1		3	11.077	1	23	201	223	UGCUCACUGCUCUUUCUGUCAGA	----:::::.::.:-:::::::-	AAAAACAGAGAGGGAAGUGAGCU	Translation	A06 17072809-17073035	1
unconservative_A09_36908	MSTRG.36204.1		3	18.496	1	21	117	137	AGAUAUUAGUGCGGUUCAAUC	:-::::.:::::--:::::::	GUUUGAGCCGCAAAAAUAUCU	Translation	A07 14757363-14757574	1
unconservative_A09_36908	MSTRG.44196.1		2.5	12.131	1	21	155	175	AGAUAUUAGUGCGGUUCAAUC	:-::::::--::.::::::::	GUUUGAACAACAUUAAUAUCU	Cleavage	A09 3037124-3037360	1
unconservative_A09_37176	MSTRG.156.1		3	16.59	1	24	82	105	AAUGAUCUACUUAGAAGUCAAUGU	--::-:::-::-::-:::::::::	CAAUGGACGUCAAAAUAGAUCAUU	Translation	A01 515944-516291	1
unconservative_A09_37197	MSTRG.35034.1		3	12.891	1	24	3	26	ACAGGUGGUGGAACAAAUAUGAGU	---:::.:::-:::::..:.::::	GAACAUGUUUCUUCCAUUAUCUGU	Cleavage	A07 9180867-9181271	1
unconservative_A09_37221	MSTRG.10677.1		0	14.659	1	22	1357	1378	UGAAGUGGAGUAGAGUAUAAUG	::::::::::::::::::::::	CAUUAUACUCUACUCCACUUCA	Cleavage	A02 24613566-24614988	1
unconservative_A09_37221	MSTRG.26118.1		2.5	20.968	1	22	110	131	UGAAGUGGAGUAGAGUAUAAUG	----::.:::-:::::::::::	GUGAAUGCUCCACUCCACUUCA	Cleavage	A05 17186792-17187484	1
unconservative_A09_37221	MSTRG.26118.2		2.5	18.203	1	22	108	129	UGAAGUGGAGUAGAGUAUAAUG	----::.:::-:::::::::::	GUGAAUGCUCCACUCCACUUCA	Cleavage	A05 17186794-17187484	1
unconservative_A09_37221	MSTRG.26118.3		2.5	21.024	1	22	108	129	UGAAGUGGAGUAGAGUAUAAUG	----::.:::-:::::::::::	GUGAAUGCUCCACUCCACUUCA	Cleavage	A05 17186794-17187484	1
unconservative_A09_37221	MSTRG.26118.4		2.5	12.526	1	22	4	25	UGAAGUGGAGUAGAGUAUAAUG	----::.:::-:::::::::::	GUGAAUGCUCCACUCCACUUCA	Cleavage	A05 17186898-17187484	1
unconservative_A09_37221	MSTRG.55422.2		2.5	10.601	1	22	208	229	UGAAGUGGAGUAGAGUAUAAUG	----::.:::-:::::::::::	GUGAAUGCUCCACUCCACUUCA	Cleavage	Scaffold000096 211760-213614	1
unconservative_A09_37221	MSTRG.55422.7		2.5	11.052	1	22	207	228	UGAAGUGGAGUAGAGUAUAAUG	----::.:::-:::::::::::	GUGAAUGCUCCACUCCACUUCA	Cleavage	Scaffold000096 211761-213345	1
unconservative_A09_37881	MSTRG.47571.2		0	15.753	1	21	1119	1139	UGAAGCUGCCAGCAUGAUCUU	-::::::::::::::::::::	CAGAUCAUGCUGGCAGCUUCA	Cleavage	A09 21152675-21154944	1
unconservative_A09_37881	MSTRG.47572.1		0	15.753	1	21	1082	1102	UGAAGCUGCCAGCAUGAUCUU	-::::::::::::::::::::	CAGAUCAUGCUGGCAGCUUCA	Cleavage	A09 21152675-21154950	1
unconservative_A09_37920	MSTRG.10023.1		3	19.247	1	23	1	23	AUUAAGUCUUAAGUAGUGUCGAG	----:-:::::-:.::::::.::	UUGAAGACUACGUGAGACUUGAU	Cleavage	A02 21678678-21679130	1
unconservative_A09_37920	MSTRG.22691.1		3	12.398	1	24	151	174	AUUAAGUCUUAAGUAGUGUCGAGA	-----:-::::.:::-::.:::::	UAAUAAAACUAUUUAUGAUUUAAU	Translation	A04 19179403-19179641	1
unconservative_A09_37920	MSTRG.26087.1		0	7.625	1	24	772	795	AUUAAGUCUUAAGUAGUGUCGAGA	::::::::::::::::::::::::	UCUCGACACUACUUAAGACUUAAU	Cleavage	A05 17031417-17032432	1
unconservative_A09_37920	MSTRG.33949.1		0.5	9.058	1	24	319	342	AUUAAGUCUUAAGUAGUGUCGAGA	-:::-:::::::::::::.:::::	CCUCAACACUACUUAAGAUUUAAU	Cleavage	A07 2226521-2227157	1
unconservative_A09_37920	MSTRG.35182.1		3	15.348	1	24	312	334	AUUAAGUCUUAAGUAGUGUCGAGA	:::.::.:-:::::::::.:::::	UCUUGAUA-UACUUAAGAUUUAAU	Cleavage	A07 9831619-9831988	1
unconservative_A09_37920	MSTRG.50005.1		3	16.639	1	24	89	112	AUUAAGUCUUAAGUAGUGUCGAGA	-::--:::::::-:::::.::-::	CCUGCACACUACGUAAGAUUUCAU	Cleavage	A09 32222495-32222953	1
unconservative_A09_37920	MSTRG.55164.1		1	7.935	1	24	210	233	AUUAAGUCUUAAGUAGUGUCGAGA	-::::::::::-::::::::::::	CCUCGACACUAAUUAAGACUUAAU	Cleavage	A10 15589208-15589474	1
unconservative_A09_38790	MSTRG.24022.1		2.5	15.518	1	20	20	39	GACUUAUAAUGAUCUCAUGA	-.:::-:::.:::::.::::	CUAUGUGAUUAUUAUGAGUC	Cleavage	A05 5232842-5233596	1
unconservative_A09_38790	MSTRG.25733.6		0.5	23.552	1	20	122	141	GACUUAUAAUGAUCUCAUGA	:::::::::.::::::::::	UCAUGAGAUUAUUAUAAGUC	Cleavage	A05 14940377-14940855	1
unconservative_A09_38966	MSTRG.35364.1		3	10.599	1	24	156	179	UUUGGACCGAUUAAGAAAUCAGAU	-----::::::::::.:-::..::	UAAAAAUUUCUUAAUUGAUCUGAA	Cleavage	A07 10857176-10857399	1
unconservative_A09_38966	MSTRG.45043.1		3	9.452	1	24	57	80	UUUGGACCGAUUAAGAAAUCAGAU	-----::::.::--:.::::::::	AUAGAAUUUUUUUUUUGGUCCAAA	Translation	A09 6683710-6683918	1
unconservative_A09_39545	MSTRG.13701.1		2.5	13.893	1	21	56	76	AGAGAGAUAUAGUUAGAGGAC	--:::.-::.:.:::::::::	ACCCUUGAAUUGUAUCUCUCU	Cleavage	A03 9950538-9950792	1
unconservative_A09_39545	MSTRG.17229.1		3	16.878	1	21	71	91	AGAGAGAUAUAGUUAGAGGAC	:-::::::::--:.:::::.:	GGCCUCUAACGCUGUCUCUUU	Translation	A03 24460056-24460418	1
unconservative_A09_39545	MSTRG.1892.1		2.5	2.602	1	21	14	34	AGAGAGAUAUAGUUAGAGGAC	--.:::::-::-:::::::::	UCUCUCUAUCUCUAUCUCUCU	Translation	A01 7958549-7959044	1
unconservative_A09_39545	MSTRG.20060.1		3	16.953	1	21	210	230	AGAGAGAUAUAGUUAGAGGAC	--.::::::::-:-:::::::	UGUCUCUAACUUUUUCUCUCU	Translation	A04 7043192-7043925	1
unconservative_A09_39545	MSTRG.23900.1		3	9.636	1	21	453	473	AGAGAGAUAUAGUUAGAGGAC	--..::-::.:.:::::::::	UGUUUCAAAUUGUAUCUCUCU	Cleavage	A05 4739640-4740954	1
unconservative_A09_39545	MSTRG.29892.1		3	19.387	1	21	444	464	AGAGAGAUAUAGUUAGAGGAC	-:.::::::::-:-:::::::	CUUCUCUAACUUUCUCUCUCU	Translation	A06 7654651-7655449	1
unconservative_A09_39545	MSTRG.30711.1		3	16.98	1	21	229	249	AGAGAGAUAUAGUUAGAGGAC	--.::::::::-:-:::::::	UGUCUCUAACUUUUUCUCUCU	Translation	A06 11981705-11982772	1
unconservative_A09_39545	MSTRG.33595.2		2.5	6.936	1	21	167	187	AGAGAGAUAUAGUUAGAGGAC	--:::::-.::-:::::::::	UCCCUCUCGCUCUAUCUCUCU	Translation	A07 155506-155931	1
unconservative_A09_39545	MSTRG.46620.1		3	16.953	1	21	177	197	AGAGAGAUAUAGUUAGAGGAC	--.::::::::-:-:::::::	UGUCUCUAACUUUUUCUCUCU	Translation	A09 15193511-15196186	1
unconservative_A09_39764	MSTRG.31997.1		2.5	15.28	1	21	156	176	UUAGAUGACCAUCAACAAAUA	---::::::.:-:::::::::	ACCUUGUUGGUCGUCAUCUAA	Translation	A06 18448671-18448901	1
unconservative_A09_39764	MSTRG.34158.1		3	12.388	1	21	358	378	UUAGAUGACCAUCAACAAAUA	--::::-:::::-:..:::::	ACUUUGGUGAUGCUUGUCUAA	Translation	A07 3387732-3388115	1
unconservative_A09_39888	MSTRG.10990.1		3	8.634	1	24	31	54	AUUAAUUGUUAAAUGAUUGUGAGG	:-:.-.:::.-::::-::::::::	CGUUCUAAUUUUUUAUCAAUUAAU	Translation	A02 26168296-26168517	1
unconservative_A09_39888	MSTRG.16374.1		3	21.443	1	24	459	482	AUUAAUUGUUAAAUGAUUGUGAGG	--:.-::::-:::-:.:::::.::	GAUUUCAAUGAUUGAGCAAUUGAU	Translation	A03 20801951-20802816	1
unconservative_A09_39888	MSTRG.30199.1		3	10.474	1	24	283	306	AUUAAUUGUUAAAUGAUUGUGAGG	-.:.::-::.:::::::::::-::	AUUUACUAUUAUUUAACAAUUUAU	Cleavage	A06 9121957-9122374	1
unconservative_A09_39888	MSTRG.33631.1		3	8.586	1	24	806	829	AUUAAUUGUUAAAUGAUUGUGAGG	-.:-:::::.-::-::::.:::::	AUUGACAAUUUUUGAACAGUUAAU	Translation	A07 370703-371691	1
unconservative_A09_39888	MSTRG.41398.1		1	12.448	1	24	138	161	AUUAAUUGUUAAAUGAUUGUGAGG	.::::::.:::::::.::::::::	UCUCACAGUCAUUUAGCAAUUAAU	Cleavage	A08 13085528-13085739	1
unconservative_A09_39888	MSTRG.43667.1		3	9.907	1	24	171	194	AUUAAUUGUUAAAUGAUUGUGAGG	:-:.-.:::.-::::-::::::::	CGUUCUAAUUUUUUAUCAAUUAAU	Translation	A09 923924-925165	1
unconservative_A09_39888	MSTRG.48766.1		2	4.525	1	24	306	329	AUUAAUUGUUAAAUGAUUGUGAGG	:.:.-.:::.-:::::::::::::	CUUUCUAAUUUUUUAACAAUUAAU	Cleavage	A09 27243005-27243347	1
unconservative_A09_39888	MSTRG.50143.1		0	15.167	1	24	171	194	AUUAAUUGUUAAAUGAUUGUGAGG	::::::::::::::::::::::::	CCUCACAAUCAUUUAACAAUUAAU	Cleavage	A09 32814026-32814282	1
unconservative_A09_40202	MSTRG.41589.1		3	12.072	1	21	961	981	ACGGUAUCUCUCCUACGUAGC	-.:.::::--::::::::.::	AUUGCGUAUCAGAGAUACUGU	Cleavage	A08 13903171-13904928	1
unconservative_A09_40282	MSTRG.20447.1		1	15.26	1	21	1285	1305	UCGGACCAGGCUUCAUCCCCC	::::-::::::::::::::::	GGGGAAUGAAGCCUGGUCCGA	Cleavage	A04 8998413-9000057	1
unconservative_A09_40282	MSTRG.22869.1		1	12.229	1	21	1676	1696	UCGGACCAGGCUUCAUCCCCC	::::-::::::::::::::::	GGGGAAUGAAGCCUGGUCCGA	Cleavage	A05 565380-567486	1
unconservative_A09_40282	MSTRG.24263.1		3	19.489	1	21	136	156	UCGGACCAGGCUUCAUCCCCC	--:-:-:::::.:::::.:::	UUGAGCUGAAGUCUGGUUCGA	Cleavage	A05 6302042-6302552	1
unconservative_A09_40282	MSTRG.36140.1		1	13.064	1	21	139	159	UCGGACCAGGCUUCAUCCCCC	::::-::::::::::::::::	GGGGAAUGAAGCCUGGUCCGA	Cleavage	A07 14500780-14504172	1
unconservative_A09_40282	MSTRG.40866.1		3	20.713	1	21	180	200	UCGGACCAGGCUUCAUCCCCC	--::::--.::::::::.:::	UUGGGACUGAGCCUGGUUCGA	Cleavage	A08 10609060-10609261	1
unconservative_A09_40283	MSTRG.20447.1		1	15.26	1	21	1285	1305	UCGGACCAGGCUUCAUCCCCC	::::-::::::::::::::::	GGGGAAUGAAGCCUGGUCCGA	Cleavage	A04 8998413-9000057	1
unconservative_A09_40283	MSTRG.22869.1		1	12.229	1	21	1676	1696	UCGGACCAGGCUUCAUCCCCC	::::-::::::::::::::::	GGGGAAUGAAGCCUGGUCCGA	Cleavage	A05 565380-567486	1
unconservative_A09_40283	MSTRG.24263.1		3	19.489	1	21	136	156	UCGGACCAGGCUUCAUCCCCC	--:-:-:::::.:::::.:::	UUGAGCUGAAGUCUGGUUCGA	Cleavage	A05 6302042-6302552	1
unconservative_A09_40283	MSTRG.36140.1		1	13.064	1	21	139	159	UCGGACCAGGCUUCAUCCCCC	::::-::::::::::::::::	GGGGAAUGAAGCCUGGUCCGA	Cleavage	A07 14500780-14504172	1
unconservative_A09_40283	MSTRG.40866.1		3	20.713	1	21	180	200	UCGGACCAGGCUUCAUCCCCC	--::::--.::::::::.:::	UUGGGACUGAGCCUGGUUCGA	Cleavage	A08 10609060-10609261	1
unconservative_A10_40369	MSTRG.2645.2		2.5	12.268	1	24	361	384	AAGCUAGAUCAAGUGGAGAACAGA	-----:-::.:::::-::::::::	UAAAGUAUCUACUUGUUCUAGCUU	Translation	A01 11437721-11438479	1
unconservative_A10_40369	MSTRG.51803.1		3	17.215	1	24	584	607	AAGCUAGAUCAAGUGGAGAACAGA	:.:--::-::.::::::::-::::	UUUUGUCGCCGCUUGAUCUCGCUU	Cleavage	A10 982995-988490	1
unconservative_A10_41107	MSTRG.19252.1		0.5	18.153	1	21	1674	1694	GGAAUCUUGAUGAUGCUGCAU	-:::::::::::::::::::.	CUGCAGCAUCAUCAAGAUUCU	Cleavage	A04 2698193-2700519	1
unconservative_A10_41107	MSTRG.30326.1		3	17.324	1	21	272	292	GGAAUCUUGAUGAUGCUGCAU	---::-:::::::::::::..	UAUCAUCAUCAUCAAGAUUUU	Cleavage	A06 9790268-9791980	1
unconservative_A10_41141	MSTRG.41589.1		3	12.072	1	21	961	981	ACGGUAUCUCUCCUACGUAGC	-.:.::::--::::::::.::	AUUGCGUAUCAGAGAUACUGU	Cleavage	A08 13903171-13904928	1
unconservative_A10_41229	MSTRG.24533.1		2	14.783	1	21	130	150	AUCAACGUUGGCUCAAUUAUG	..:.:::::-.::::::::::	UGUGAUUGAUUCAACGUUGAU	Cleavage	A05 7603985-7604746	1
unconservative_A10_41492	MSTRG.19252.1		0	18.153	1	21	1674	1694	AGAAUCUUGAUGAUGCUGCAU	-::::::::::::::::::::	CUGCAGCAUCAUCAAGAUUCU	Cleavage	A04 2698193-2700519	1
unconservative_A10_41492	MSTRG.23536.1		3	10.859	1	21	171	191	AGAAUCUUGAUGAUGCUGCAU	---:.:::::-:.::::::::	AAACGGCAUCCUUAAGAUUCU	Translation	A05 3165596-3165807	1
unconservative_A10_41492	MSTRG.25967.1		3	15.737	1	21	21	41	AGAAUCUUGAUGAUGCUGCAU	---.::-::::::::::::.:	UGUUAGAAUCAUCAAGAUUUU	Cleavage	A05 16439531-16439879	1
unconservative_A10_41492	MSTRG.30326.1		2.5	17.324	1	21	272	292	AGAAUCUUGAUGAUGCUGCAU	---::-:::::::::::::.:	UAUCAUCAUCAUCAAGAUUUU	Cleavage	A06 9790268-9791980	1
unconservative_A10_41492	MSTRG.3085.1		3	17.851	1	21	737	757	AGAAUCUUGAUGAUGCUGCAU	--:-:::::.::::-::::::	GAGAAGCAUUAUCAUGAUUCU	Cleavage	A01 14527427-14529153	1
unconservative_A10_41492	MSTRG.3085.2		3	20.294	1	21	658	678	AGAAUCUUGAUGAUGCUGCAU	--:-:::::.::::-::::::	GAGAAGCAUUAUCAUGAUUCU	Cleavage	A01 14527590-14528337	1
unconservative_A10_41586	MSTRG.2897.1		2.5	20.591	1	24	327	350	AAGAAAAAUGACCGGCUGAACAGG	-----:::::::::::::-::::-	UGGUGUCAGCCGGUCAUUGUUCUC	Cleavage	A01 13419599-13420194	1
unconservative_A10_41586	MSTRG.53483.1		2.5	13.409	1	24	114	137	AAGAAAAAUGACCGGCUGAACAGG	-----:-::::-:::::::::.::	AACCCUAAGCCCGUCAUUUUUUUU	Cleavage	A10 9216419-9217537	1
unconservative_A10_41586	MSTRG.58537.1		3	9.545	1	24	206	229	AAGAAAAAUGACCGGCUGAACAGG	::-:::.:-:::-:.:::::::::	CCAGUUUAACCGAUUAUUUUUCUU	Cleavage	Scaffold004827 175-412	1
unconservative_A10_41586	MSTRG.9955.1		3	8.329	1	24	256	279	AAGAAAAAUGACCGGCUGAACAGG	..:-::::-..:::.::::::.::	UUUUUUCACUUGGUUAUUUUUUUU	Cleavage	A02 21247749-21248252	1
unconservative_A10_41597	MSTRG.14201.10		3	14.709	1	21	633	653	UUGUAUUUCUCUCAAAGACGU	:.::-::::::::::::.-::	AUGUGUUUGAGAGAAAUGAAA	Cleavage	A03 11823467-11824793	1
unconservative_A10_41597	MSTRG.14201.8		3	14.709	1	21	840	860	UUGUAUUUCUCUCAAAGACGU	:.::-::::::::::::.-::	AUGUGUUUGAGAGAAAUGAAA	Cleavage	A03 11823260-11824793	1
unconservative_A10_41597	MSTRG.15659.1		3	14.691	1	21	146	166	UUGUAUUUCUCUCAAAGACGU	:-::.-::::::-::::::.:	AGGUUGUUGAGAUAAAUACGA	Translation	A03 17794543-17794768	1
unconservative_A10_41597	MSTRG.25898.1		3	13.396	1	21	1019	1039	UUGUAUUUCUCUCAAAGACGU	--::.::::.::::-:::.::	UAGUUUUUGGGAGAUAUAUAA	Cleavage	A05 16035454-16037345	1
unconservative_A10_41597	MSTRG.31730.7		3	14.487	1	21	226	246	UUGUAUUUCUCUCAAAGACGU	:.::-::::::::::::.-::	AUGUGUUUGAGAGAAAUGAAA	Cleavage	A06 17157657-17158671	1
unconservative_A10_41597	MSTRG.33784.1		3	6.303	1	21	3	23	UUGUAUUUCUCUCAAAGACGU	-::-::::::::-:::::::-	UCGACUUUGAGAAAAAUACAC	Translation	A07 1319124-1319346	1
unconservative_A10_41597	MSTRG.37535.1		3	16.794	1	21	133	153	UUGUAUUUCUCUCAAAGACGU	-.::.:::--:::::::::.:	UUGUUUUUUUGAGAAAUACGA	Cleavage	A07 20122266-20122537	1
unconservative_A10_41597	MSTRG.45043.1		1.5	9.163	1	21	152	172	UUGUAUUUCUCUCAAAGACGU	:-::-:::::::::.::::::	AAGUAUUUGAGAGAGAUACAA	Cleavage	A09 6683710-6683918	1
unconservative_A10_41812	MSTRG.20447.1		1	15.26	1	21	1285	1305	UCGGACCAGGCUUCAUCCCCC	::::-::::::::::::::::	GGGGAAUGAAGCCUGGUCCGA	Cleavage	A04 8998413-9000057	1
unconservative_A10_41812	MSTRG.22869.1		1	12.229	1	21	1676	1696	UCGGACCAGGCUUCAUCCCCC	::::-::::::::::::::::	GGGGAAUGAAGCCUGGUCCGA	Cleavage	A05 565380-567486	1
unconservative_A10_41812	MSTRG.24263.1		3	19.489	1	21	136	156	UCGGACCAGGCUUCAUCCCCC	--:-:-:::::.:::::.:::	UUGAGCUGAAGUCUGGUUCGA	Cleavage	A05 6302042-6302552	1
unconservative_A10_41812	MSTRG.36140.1		1	13.064	1	21	139	159	UCGGACCAGGCUUCAUCCCCC	::::-::::::::::::::::	GGGGAAUGAAGCCUGGUCCGA	Cleavage	A07 14500780-14504172	1
unconservative_A10_41812	MSTRG.40866.1		3	20.713	1	21	180	200	UCGGACCAGGCUUCAUCCCCC	--::::--.::::::::.:::	UUGGGACUGAGCCUGGUUCGA	Cleavage	A08 10609060-10609261	1
unconservative_A10_41813	MSTRG.20447.1		1	15.26	1	21	1285	1305	UCGGACCAGGCUUCAUCCCCC	::::-::::::::::::::::	GGGGAAUGAAGCCUGGUCCGA	Cleavage	A04 8998413-9000057	1
unconservative_A10_41813	MSTRG.22869.1		1	12.229	1	21	1676	1696	UCGGACCAGGCUUCAUCCCCC	::::-::::::::::::::::	GGGGAAUGAAGCCUGGUCCGA	Cleavage	A05 565380-567486	1
unconservative_A10_41813	MSTRG.24263.1		3	19.489	1	21	136	156	UCGGACCAGGCUUCAUCCCCC	--:-:-:::::.:::::.:::	UUGAGCUGAAGUCUGGUUCGA	Cleavage	A05 6302042-6302552	1
unconservative_A10_41813	MSTRG.36140.1		1	13.064	1	21	139	159	UCGGACCAGGCUUCAUCCCCC	::::-::::::::::::::::	GGGGAAUGAAGCCUGGUCCGA	Cleavage	A07 14500780-14504172	1
unconservative_A10_41813	MSTRG.40866.1		3	20.713	1	21	180	200	UCGGACCAGGCUUCAUCCCCC	--::::--.::::::::.:::	UUGGGACUGAGCCUGGUUCGA	Cleavage	A08 10609060-10609261	1
unconservative_A10_42209	MSTRG.24614.1		3	8.12	1	21	852	872	UUGACAGAAGAAAGAGAGCAC	-::.:.:::::.:-:::::::	AUGUUUUCUUUUUCCUGUCAA	Cleavage	A05 7882785-7883884	1
unconservative_A10_42209	MSTRG.53929.1		3	17.33	1	21	505	525	UUGACAGAAGAAAGAGAGCAC	---.:.:::::.::.::::::	CCUUUUUCUUUUUUUUGUCAA	Cleavage	A10 11126884-11127981	1
unconservative_A10_42209	MSTRG.7137.1		2	11.88	1	21	671	691	UUGACAGAAGAAAGAGAGCAC	:-:.::::::::::::::-::	GCGUUCUCUUUCUUCUGUAAA	Cleavage	A02 6657549-6658700	1
unconservative_A10_42210	MSTRG.24614.1		3	8.12	1	21	852	872	UUGACAGAAGAAAGAGAGCAC	-::.:.:::::.:-:::::::	AUGUUUUCUUUUUCCUGUCAA	Cleavage	A05 7882785-7883884	1
unconservative_A10_42210	MSTRG.53929.1		3	17.33	1	21	505	525	UUGACAGAAGAAAGAGAGCAC	---.:.:::::.::.::::::	CCUUUUUCUUUUUUUUGUCAA	Cleavage	A10 11126884-11127981	1
unconservative_A10_42210	MSTRG.7137.1		2	11.88	1	21	671	691	UUGACAGAAGAAAGAGAGCAC	:-:.::::::::::::::-::	GCGUUCUCUUUCUUCUGUAAA	Cleavage	A02 6657549-6658700	1
unconservative_A10_42634	MSTRG.20447.1		0	15.26	1	21	1285	1305	UCGGACCAGGCUUCAUUCCCC	:::::::::::::::::::::	GGGGAAUGAAGCCUGGUCCGA	Cleavage	A04 8998413-9000057	1
unconservative_A10_42634	MSTRG.22869.1		0	12.229	1	21	1676	1696	UCGGACCAGGCUUCAUUCCCC	:::::::::::::::::::::	GGGGAAUGAAGCCUGGUCCGA	Cleavage	A05 565380-567486	1
unconservative_A10_42634	MSTRG.36140.1		0	13.064	1	21	139	159	UCGGACCAGGCUUCAUUCCCC	:::::::::::::::::::::	GGGGAAUGAAGCCUGGUCCGA	Cleavage	A07 14500780-14504172	1
unconservative_A10_42699	MSTRG.19982.1		2.5	13.414	1	24	146	169	GUUAUUGGAGUUAAUAGAGAACCG	-----::::.-:.::::::::.::	UUCCACUCUGGUGACUCCAAUGAC	Cleavage	A04 6593768-6593991	1
unconservative_A10_42699	MSTRG.56864.1		3	11.712	1	24	759	782	GUUAUUGGAGUUAAUAGAGAACCG	----:.:::::-::-:.:::::::	GAUCUUUCUAUAAAAUUCAAUAAC	Translation	Scaffold000215 21799-23586	1
unconservative_A10_42699	MSTRG.58702.1		2.5	7.503	1	24	206	229	GUUAUUGGAGUUAAUAGAGAACCG	---:-::-:::::::::.:::.:.	AACUACUGUAUUAACUCUAAUGAU	Cleavage	Scaffold006658 3-324	1
unconservative_Scaffold000096_42992	MSTRG.17793.1		3	15.121	1	21	154	174	AUAUAUUGUGUUGUUAUCGAG	--.::::::::::.::-::.:	GAUGAUAACAACAUAAAAUGU	Cleavage	A03 27031594-27031823	1
unconservative_Scaffold000096_42992	MSTRG.25940.1		3	8.861	1	21	117	137	AUAUAUUGUGUUGUUAUCGAG	.::-::::.::::-:::::::	UUCAAUAAUAACAAAAUAUAU	Cleavage	A05 16303247-16303450	1
unconservative_Scaffold000096_42992	MSTRG.54238.1		3	6.996	1	21	834	853	AUAUAUUGUGUUGUUAUCGAG	--:-:::::::-:::::::::	AACAAUAACAA-ACAAUAUAU	Translation	A10 12286137-12287332	1
unconservative_Scaffold000096_42992	MSTRG.55562.1		3	6.923	1	21	31	51	AUAUAUUGUGUUGUUAUCGAG	.:.-::::::..:.:::::::	UUUAAUAACAGUAUAAUAUAU	Cleavage	Scaffold000100 433885-436149	1
unconservative_Scaffold000096_42992	MSTRG.57703.1		3	12.196	1	21	519	539	AUAUAUUGUGUUGUUAUCGAG	.:::::::-::-:::.:.:::	UUCGAUAAAAAGACAGUGUAU	Translation	Scaffold000387 5747-6325	1
unconservative_Scaffold000096_42992	MSTRG.9083.1		3	12.539	1	21	20	40	AUAUAUUGUGUUGUUAUCGAG	--.:::.::-:-:::::::::	GCUGAUGACCAGACAAUAUAU	Translation	A02 16343475-16343769	1
unconservative_Scaffold000157_44360	MSTRG.2074.1		3	17.514	1	22	211	232	UUCGGUGCUGGUCUUUAUCAGA	---:::::::::::-::-::::	GAGGAUAAAGACCAUCAGCGAA	Cleavage	A01 8754547-8755382	1
unconservative_Scaffold000157_44360	MSTRG.24756.1		3	13.103	1	22	371	392	UUCGGUGCUGGUCUUUAUCAGA	---::::::::.-::.:::::-	AAAGAUAAAGAUAAGUACCGAU	Translation	A05 8700613-8701070	1
unconservative_Scaffold000157_44360	MSTRG.25714.1		2.5	21.199	1	22	704	725	UUCGGUGCUGGUCUUUAUCAGA	-.::::.::::.::-:::::::	AUUGAUGAAGAUCAUCACCGAA	Cleavage	A05 14796273-14797257	1
unconservative_Scaffold000180_44992	MSTRG.24561.1		3	13.092	1	21	64	84	UUGGUGACAUAGAGUUUUCGA	-.:::::-:-:-:::::::::	GUGAAAAAUAUUUGUCACCAA	Translation	A05 7713541-7713751	1
unconservative_Scaffold000180_44992	MSTRG.57908.1		0.5	17.85	1	21	177	197	UUGGUGACAUAGAGUUUUCGA	::::::::::::::::.::::	UCGAAAACUCUAUGUCGCCAA	Cleavage	Scaffold000529 1837-2114	1
unconservative_Scaffold000196_45193	MSTRG.18186.1		3	19.334	1	24	518	541	AGUGAAGUGACUCUAGACCAGCCU	:::-::::::::.:::.-::.:::	AGGGUGGUCUAGGGUCGGUUUACU	Cleavage	A03 28943460-28944287	1
unconservative_Scaffold000196_45193	MSTRG.42742.1		2	21.718	1	21	1	21	AGUGAAGUGACUCUAGACCAG	::::::::::--:::::::::	CUGGUCUAGAACCACUUCACU	Translation	A08 18361549-18362207	1
unconservative_Scaffold000216_45540	MSTRG.39580.1		3	17.264	1	24	172	196	AACCU-GGCUCUGAUACCAAUUGUU	---::::::::::::::::-:::::	ACAAAUUGGUAUCAGAGCCCAGGUU	Cleavage	A08 3300204-3300421	1
unconservative_Scaffold000216_45540	MSTRG.40850.1		1	11.763	1	24	96	119	AACCUGGCUCUGAUACCAAUUGUU	::.:-:::-:::::::::::::::	AAUAUUUGAUAUCAGAGCCAGGUU	Cleavage	A08 10529142-10529343	1
unconservative_Scaffold000216_45540	MSTRG.42896.1		1.5	14.805	1	24	200	223	AACCUGGCUCUGAUACCAAUUGUU	-:::::::::::::::::::-:::	CACAAUUGGUAUCAGAGCCACGUU	Cleavage	A08 18862348-18863003	1
unconservative_Scaffold000216_45540	MSTRG.9096.1		1.5	8.839	1	24	8	31	AACCUGGCUCUGAUACCAAUUGUU	::::::::::::::::::-:::::	AACAAUUGGUAUCAGAGCGAGGUU	Cleavage	A02 16402340-16402630	1
unconservative_Scaffold000373_46968	MSTRG.32222.1		0	24.236	1	24	43	66	AUCUUCCGAGGAACUCUGCAGAAG	::::::::::::::::::::::::	CUUCUGCAGAGUUCCUCGGAAGAU	Cleavage	A06 19611582-19611818	1
unconservative_Scaffold000381_47015	MSTRG.24561.1		3	13.092	1	21	64	84	UUGGUGACAUAGAGUUUUCGA	-.:::::-:-:-:::::::::	GUGAAAAAUAUUUGUCACCAA	Translation	A05 7713541-7713751	1
unconservative_Scaffold000381_47015	MSTRG.57908.1		0.5	17.85	1	21	177	197	UUGGUGACAUAGAGUUUUCGA	::::::::::::::::.::::	UCGAAAACUCUAUGUCGCCAA	Cleavage	Scaffold000529 1837-2114	1
unconservative_Scaffold000777_48008	MSTRG.17793.1		3	15.121	1	21	154	174	AUAUAUUGUGUUGUUAUCGAG	--.::::::::::.::-::.:	GAUGAUAACAACAUAAAAUGU	Cleavage	A03 27031594-27031823	1
unconservative_Scaffold000777_48008	MSTRG.25940.1		3	8.861	1	21	117	137	AUAUAUUGUGUUGUUAUCGAG	.::-::::.::::-:::::::	UUCAAUAAUAACAAAAUAUAU	Cleavage	A05 16303247-16303450	1
unconservative_Scaffold000777_48008	MSTRG.54238.1		3	6.996	1	21	834	853	AUAUAUUGUGUUGUUAUCGAG	--:-:::::::-:::::::::	AACAAUAACAA-ACAAUAUAU	Translation	A10 12286137-12287332	1
unconservative_Scaffold000777_48008	MSTRG.55562.1		3	6.923	1	21	31	51	AUAUAUUGUGUUGUUAUCGAG	.:.-::::::..:.:::::::	UUUAAUAACAGUAUAAUAUAU	Cleavage	Scaffold000100 433885-436149	1
unconservative_Scaffold000777_48008	MSTRG.57703.1		3	12.196	1	21	519	539	AUAUAUUGUGUUGUUAUCGAG	.:::::::-::-:::.:.:::	UUCGAUAAAAAGACAGUGUAU	Translation	Scaffold000387 5747-6325	1
unconservative_Scaffold000777_48008	MSTRG.9083.1		3	12.539	1	21	20	40	AUAUAUUGUGUUGUUAUCGAG	--.:::.::-:-:::::::::	GCUGAUGACCAGACAAUAUAU	Translation	A02 16343475-16343769	1
unconservative_Scaffold026373_49600	MSTRG.24458.1		2.5	21.473	1	24	360	382	AGUGACGAUGAACCUUAGAAAGGC	-----::::.:::-::::::::::	UGGAGUCUAGGGU-CAUCGUCACU	Translation	A05 7192919-7194987	1
unconservative_Scaffold026373_49600	MSTRG.24458.2		2.5	21.473	1	24	360	382	AGUGACGAUGAACCUUAGAAAGGC	-----::::.:::-::::::::::	UGGAGUCUAGGGU-CAUCGUCACU	Translation	A05 7192919-7194818	1
unconservative_Scaffold026373_49600	MSTRG.24458.3		2.5	21.473	1	24	360	382	AGUGACGAUGAACCUUAGAAAGGC	-----::::.:::-::::::::::	UGGAGUCUAGGGU-CAUCGUCACU	Translation	A05 7192919-7194818	1
unconservative_Scaffold026373_49600	MSTRG.24458.4		2.5	21.473	1	24	360	382	AGUGACGAUGAACCUUAGAAAGGC	-----::::.:::-::::::::::	UGGAGUCUAGGGU-CAUCGUCACU	Translation	A05 7192919-7194818	1
unconservative_Scaffold026373_49600	MSTRG.24458.5		2.5	22.094	1	24	360	382	AGUGACGAUGAACCUUAGAAAGGC	-----::::.:::-::::::::::	UGGAGUCUAGGGU-CAUCGUCACU	Translation	A05 7192919-7194509	1
unconservative_Scaffold026373_49600	MSTRG.24458.6		2.5	22.094	1	24	265	287	AGUGACGAUGAACCUUAGAAAGGC	-----::::.:::-::::::::::	UGGAGUCUAGGGU-CAUCGUCACU	Translation	A05 7193014-7194688	1
unconservative_Scaffold026373_49600	MSTRG.24458.8		2.5	22.094	1	24	182	204	AGUGACGAUGAACCUUAGAAAGGC	-----::::.:::-::::::::::	UGGAGUCUAGGGU-CAUCGUCACU	Translation	A05 7193097-7194584	1
unconservative_Scaffold026373_49600	MSTRG.24458.9		2.5	21.473	1	24	175	197	AGUGACGAUGAACCUUAGAAAGGC	-----::::.:::-::::::::::	UGGAGUCUAGGGU-CAUCGUCACU	Translation	A05 7193104-7194547	1
unconservative_Scaffold030850_49680	MSTRG.33968.1		3	23.003	1	24	47	69	AAGAAACGGAUCUGUGAUAGACAC	-----:::.-::::::.:::::::	UCAGGUAUU-CAGAUCUGUUUCUU	Cleavage	A07 2313746-2313968	1
unconservative_Scaffold036722_49811	MSTRG.12699.1		3	15.126	1	22	315	336	UCCUUGACUGUUAAUAUUUGUU	::-:.::.::::-:::.:.:::	AAAAGAUGUUAAAAGUUAGGGA	Translation	A03 5587137-5587586	1
unconservative_Scaffold036722_49811	MSTRG.21147.1		2.5	12.859	1	22	2644	2665	UCCUUGACUGUUAAUAUUUGUU	---::-::::-:.:::::::::	CUAAACUAUUUAUAGUCAAGGA	Cleavage	A04 12488700-12491931	1
unconservative_Scaffold036722_49811	MSTRG.2814.1		0	13.529	1	22	298	319	UCCUUGACUGUUAAUAUUUGUU	::::::::::::::::::::::	AACAAAUAUUAACAGUCAAGGA	Cleavage	A01 12537333-12538132	1
unconservative_Scaffold036722_49811	MSTRG.44324.2		2.5	12.859	1	22	2464	2485	UCCUUGACUGUUAAUAUUUGUU	---::-::::-:.:::::::::	CUAAACUAUUUAUAGUCAAGGA	Cleavage	A09 3586345-3589307	1

## Sheet: Endogenous target mimics
Supplemental data 6. Information of long non-coding RNAs interacted with miRNAs
LncRNA ID	Location and strand	Binding sequence	miRNA	Binding state
MSTRG.26734.1 A05 20111425-20112614	313..336(+)	TGGCACACAGGGTTAAGTCAGGCA	bra-miR160a-5p	ACCGTATGTCCC---TCGGTCCGT	3 G
MSTRG.4514.1 A01 22685182-22685650	199..222(+)	TGGCACACAGGGTTAAGTCAGGCG	bra-miR160a-5p	ACCGTATGTCCC---TCGGTCCGT	3 G
MSTRG.30876.2 A06 12944459-12946304	186..209(+)	GCTTGATGACGCTACGCTGCCTCC	bra-miR162-5p	CTAGCTACTT-G--GCGACGGAGG	0
MSTRG.30876.3 A06 12944473-12945526	172..195(+)	GCTTGATGACGCTACGCTGCCTCC	bra-miR162-5p	CTAGCTACTT-G--GCGACGGAGG	0
MSTRG.30876.4 A06 12944490-12946304	155..178(+)	GCTTGATGACGCTACGCTGCCTCC	bra-miR162-5p	CTAGCTACTT-G--GCGACGGAGG	0
MSTRG.30876.5 A06 12944569-12946304	76..99(+)	GCTTGATGACGCTACGCTGCCTCC	bra-miR162-5p	CTAGCTACTT-G--GCGACGGAGG	0
MSTRG.866.1 A01 3365465-3366527	713..736(+)	AGTGGTATTGGCAGAATGGCTCAA	bra-miR171a	GCACTATAACCG---TGCCGAGTT	3 G
MSTRG.866.2 A01 3365680-3366527	470..493(+)	AGTGGTATTGGCAGAATGGCTCAA	bra-miR171a	GCACTATAACCG---TGCCGAGTT	3 G
MSTRG.866.3 A01 3365883-3366527	292..315(+)	AGTGGTATTGGCAGAATGGCTCAA	bra-miR171a	GCACTATAACCG---TGCCGAGTT	3 G
MSTRG.19252.1 A04 2698193-2700519	1670..1693(+)	CCGCTGCAGCATCATCAAGATTCT	bra-miR172c-3p	GACGTCGTAGTA---GTTCTAAGA	0
MSTRG.42942.1 A08 19008543-19009157	294..317(+)	AGAAAACTCCTTCTCTCAGTCCAA	bra-miR319-3p	TCCCTCGAGG--GA-AGTCAGGTT	0
MSTRG.19674.1 A04 4884511-4886494	1371..1394(+)	AGAGATTGAGCAAGATGAATCTAA	bra-miR403-3p	GCTCAAACACG--C-ACTTAGATT	0
MSTRG.19674.2 A04 4884511-4886494	1272..1295(+)	AGAGATTGAGCAAGATGAATCTAA	bra-miR403-3p	GCTCAAACACG--C-ACTTAGATT	0
MSTRG.50189.1 A09 33038788-33038991	130..153(+)	TGGACGATCAACTTGGGGATTTAT	bra-miR5654a	ACCTACTACG--AA-CCCTAAATA	0
MSTRG.34044.1 A07 2715118-2715691	547..570(+)	TTCAAAAATTAAAATATTAATATT	bra-miR5712	GAGTGGTTAAT---ATAATTATAA	0
MSTRG.31780.1 A06 17458016-17459589	75..98(+)	ATTATTTCATCATTAATTATCCAA	bra-miR5716	AAATATAGAAGT---TAATAGGTT	0
MSTRG.41642.1 A08 14076756-14077667	347..370(+)	GCCAAGAAAAAAAACAATCCAAAC	bra-miR5717	CGGTTCCGTTTG---TTAGGTTTG	0
MSTRG.18579.1 A03 30812737-30815548	927..950(+)	GTTCCTAAGAAATTATACGGGAAA	bra-miR9555a-3p	CCAAGATTCG--AA-ATGCCCTTT	0
MSTRG.18579.10 A03 30812849-30815545	893..916(+)	GTTCCTAAGAAATTATACGGGAAA	bra-miR9555a-3p	CCAAGATTCG--AA-ATGCCCTTT	0
MSTRG.18579.11 A03 30813034-30815511	648..671(+)	GTTCCTAAGAAATTATACGGGAAA	bra-miR9555a-3p	CCAAGATTCG--AA-ATGCCCTTT	0
MSTRG.18579.12 A03 30813147-30815548	595..618(+)	GTTCCTAAGAAATTATACGGGAAA	bra-miR9555a-3p	CCAAGATTCG--AA-ATGCCCTTT	0
MSTRG.18579.13 A03 30813147-30815548	535..558(+)	GTTCCTAAGAAATTATACGGGAAA	bra-miR9555a-3p	CCAAGATTCG--AA-ATGCCCTTT	0
MSTRG.18579.14 A03 30813147-30815548	493..516(+)	GTTCCTAAGAAATTATACGGGAAA	bra-miR9555a-3p	CCAAGATTCG--AA-ATGCCCTTT	0
MSTRG.18579.15 A03 30813189-30815313	475..498(+)	GTTCCTAAGAAATTATACGGGAAA	bra-miR9555a-3p	CCAAGATTCG--AA-ATGCCCTTT	0
MSTRG.18579.16 A03 30813189-30815301	451..474(+)	GTTCCTAAGAAATTATACGGGAAA	bra-miR9555a-3p	CCAAGATTCG--AA-ATGCCCTTT	0
MSTRG.18579.17 A03 30813189-30815301	553..576(+)	GTTCCTAAGAAATTATACGGGAAA	bra-miR9555a-3p	CCAAGATTCG--AA-ATGCCCTTT	0
MSTRG.18579.18 A03 30813192-30815388	550..573(+)	GTTCCTAAGAAATTATACGGGAAA	bra-miR9555a-3p	CCAAGATTCG--AA-ATGCCCTTT	0
MSTRG.18579.19 A03 30813192-30815388	448..471(+)	GTTCCTAAGAAATTATACGGGAAA	bra-miR9555a-3p	CCAAGATTCG--AA-ATGCCCTTT	0
MSTRG.18579.2 A03 30812737-30815545	1005..1028(+)	GTTCCTAAGAAATTATACGGGAAA	bra-miR9555a-3p	CCAAGATTCG--AA-ATGCCCTTT	0
MSTRG.18579.20 A03 30813194-30815496	548..571(+)	GTTCCTAAGAAATTATACGGGAAA	bra-miR9555a-3p	CCAAGATTCG--AA-ATGCCCTTT	0
MSTRG.18579.21 A03 30813194-30815496	446..469(+)	GTTCCTAAGAAATTATACGGGAAA	bra-miR9555a-3p	CCAAGATTCG--AA-ATGCCCTTT	0
MSTRG.18579.23 A03 30813194-30815440	488..511(+)	GTTCCTAAGAAATTATACGGGAAA	bra-miR9555a-3p	CCAAGATTCG--AA-ATGCCCTTT	0
MSTRG.18579.24 A03 30813194-30815440	548..571(+)	GTTCCTAAGAAATTATACGGGAAA	bra-miR9555a-3p	CCAAGATTCG--AA-ATGCCCTTT	0
MSTRG.18579.25 A03 30813207-30815277	457..480(+)	GTTCCTAAGAAATTATACGGGAAA	bra-miR9555a-3p	CCAAGATTCG--AA-ATGCCCTTT	0
MSTRG.18579.26 A03 30813207-30815277	475..498(+)	GTTCCTAAGAAATTATACGGGAAA	bra-miR9555a-3p	CCAAGATTCG--AA-ATGCCCTTT	0
MSTRG.18579.27 A03 30813275-30815511	467..490(+)	GTTCCTAAGAAATTATACGGGAAA	bra-miR9555a-3p	CCAAGATTCG--AA-ATGCCCTTT	0
MSTRG.18579.3 A03 30812737-30815545	945..968(+)	GTTCCTAAGAAATTATACGGGAAA	bra-miR9555a-3p	CCAAGATTCG--AA-ATGCCCTTT	0
MSTRG.18579.4 A03 30812737-30815536	927..950(+)	GTTCCTAAGAAATTATACGGGAAA	bra-miR9555a-3p	CCAAGATTCG--AA-ATGCCCTTT	0
MSTRG.18579.5 A03 30812737-30815536	903..926(+)	GTTCCTAAGAAATTATACGGGAAA	bra-miR9555a-3p	CCAAGATTCG--AA-ATGCCCTTT	0
MSTRG.18579.6 A03 30812737-30815536	927..950(+)	GTTCCTAAGAAATTATACGGGAAA	bra-miR9555a-3p	CCAAGATTCG--AA-ATGCCCTTT	0
MSTRG.18579.7 A03 30812849-30815548	815..838(+)	GTTCCTAAGAAATTATACGGGAAA	bra-miR9555a-3p	CCAAGATTCG--AA-ATGCCCTTT	0
MSTRG.18579.8 A03 30812849-30815545	791..814(+)	GTTCCTAAGAAATTATACGGGAAA	bra-miR9555a-3p	CCAAGATTCG--AA-ATGCCCTTT	0
MSTRG.18579.9 A03 30812849-30815548	893..916(+)	GTTCCTAAGAAATTATACGGGAAA	bra-miR9555a-3p	CCAAGATTCG--AA-ATGCCCTTT	0
MSTRG.19871.1 A04 6023946-6026045	271..294(+)	GGTTTGGCGTTCAAGAGTTTAGAA	bra-miR9555a-5p	CCAAAGGGCA--TT-TCGAATCTT	1 G
MSTRG.57261.1 Scaffold000260 12909-13576	228..251(+)	GGTTTGGCGTCCAACAGTTTAGAA	bra-miR9555a-5p	CCAAAGGGCA--TT-TCGAATCTT	1 G
MSTRG.35845.1 A07 13005379-13005923	339..362(+)	CAACAAAGACATCGTGAATCCAAA	bra-miR9559-5p	GTTGTTACTG--GT-TTTAGGTTT	0
MSTRG.22971.1 A05 909610-913124	2639..2662(+)	TAACTTTTGTACTTGTAATTTTTA	bra-miR9563a-3p	ATTGAACAGA-GA--ATTGAAAAT	1 G

## Sheet: Precursors
Supplemental data 6. Information of long non-coding RNAs interacted with miRNAs
miRNA id	LncRNA id	Identity (%)	Alignment length	Mismatches	Gaps	miRNA.start	miRNA.end	LncRNA.start	LncRNA.end	E-value	Bit score
bra-MIR156c	MSTRG.50087.1	90.53	95	7	1	6	100	502	594	1e-29	124
bra-MIR156c	MSTRG.50087.2	90.53	95	7	1	6	100	113	205	1e-29	124
bra-MIR156f	MSTRG.50087.1	100	177	0	0	1	177	467	643	2e-90	327
bra-MIR156f	MSTRG.50087.2	100	177	0	0	1	177	78	254	2e-90	327
bra-MIR158	MSTRG.39576.2	100	107	0	0	1	107	94	200	9e-52	198
bra-MIR167a	MSTRG.15989.1	100	134	0	0	1	134	262	395	1e-66	248
bra-MIR168a	MSTRG.33279.3	100	131	0	0	3	133	1	131	5e-65	243
bra-MIR168b	MSTRG.17068.2	84.62	130	6	9	1	127	173	291	3e-27	117
bra-MIR168b	MSTRG.17068.1	84.62	130	6	9	1	127	407	525	3e-27	117
bra-MIR171e	MSTRG.48751.1	87.07	116	7	6	6	119	12	121	2e-29	124
bra-MIR171e	MSTRG.16666.2	100	119	0	0	1	119	103	221	2e-58	220
bra-MIR171e	MSTRG.16666.4	100	61	0	0	1	61	59	119	4e-26	113
bra-MIR172a	MSTRG.55176.2	90.98	122	8	3	1	119	593	714	1e-40	161
bra-MIR172a	MSTRG.55176.1	90.98	122	8	3	1	119	599	720	1e-40	161
bra-MIR172b	MSTRG.55176.2	98.15	108	1	1	1	107	600	707	2e-48	187
bra-MIR172b	MSTRG.55176.1	98.15	108	1	1	1	107	606	713	2e-48	187
bra-MIR172c	MSTRG.49213.1	100	152	0	0	1	152	500	651	1e-76	281
bra-MIR1885a	MSTRG.33325.1	100	320	0	0	1	320	182	501	1e-169	592
bra-MIR1885b	MSTRG.33325.1	100	355	0	0	1	355	164	518	0	656
bra-MIR319	MSTRG.1765.2	100	199	0	0	1	199	470	668	1e-102	368
bra-MIR390	MSTRG.13514.1	90.91	110	4	4	1	105	145	253	4e-35	143
bra-MIR390	MSTRG.22053.1	100	105	0	0	1	105	145	249	1e-50	195
bra-MIR5715	MSTRG.40947.1	100	186	0	0	1	186	137	322	2e-95	344
bra-MIR5718	MSTRG.44699.2	97.73	44	1	0	191	234	472	515	1e-14	76.8
bra-MIR5718	MSTRG.44699.1	100	234	0	0	1	234	549	782	6e-122	433
bra-MIR5718	MSTRG.44699.2	100	28	0	0	1	28	451	478	2e-07	52.8
bra-MIR824	MSTRG.1858.3	92.65	68	4	1	2	68	1399	1466	2e-20	97.1
bra-MIR824	MSTRG.1858.1	92.65	68	4	1	2	68	359	426	2e-20	97.1
bra-MIR824	MSTRG.1858.2	92.65	68	4	1	2	68	484	551	2e-20	97.1
bra-MIR824	MSTRG.17481.1	100	632	0	0	1	632	379	1010	0	1168
bra-MIR824	MSTRG.17481.4	100	632	0	0	1	632	1053	1684	0	1168
bra-MIR824	MSTRG.17481.2	100	632	0	0	1	632	595	1226	0	1168
bra-MIR824	MSTRG.17481.3	100	632	0	0	1	632	352	983	0	1168
bra-MIR9564	MSTRG.25420.1	100	123	0	0	111	233	1	123	3e-60	228
bra-MIR9564	MSTRG.34339.1	100	86	0	0	148	233	1	86	1e-39	159
bra-MIR9564	MSTRG.25812.1	100	31	0	0	101	131	233	263	4e-09	58.4
bra-MIR9564	MSTRG.52386.1	100	28	0	0	109	136	1	28	2e-07	52.8
unconservative_A01_1222	MSTRG.16666.2	86.89	122	8	5	1	114	100	221	9e-31	130
unconservative_A01_124	MSTRG.20970.2	87.74	106	9	2	5	110	755	654	5e-28	121
unconservative_A01_124	MSTRG.50087.1	89.32	103	9	1	9	111	494	594	3e-30	128
unconservative_A01_124	MSTRG.50087.2	89.32	103	9	1	9	111	105	205	3e-30	128
unconservative_A01_124	MSTRG.732.2	100	43	0	0	194	236	1	43	9e-16	80.5
unconservative_A01_222	MSTRG.1130.2	100	250	0	0	1	250	139	388	8e-131	462
unconservative_A01_3874	MSTRG.25092.1	81.22	197	33	3	41	234	352	547	1e-38	156
unconservative_A01_3874	MSTRG.31937.1	82.43	222	32	4	11	228	452	670	5e-48	187
unconservative_A01_3874	MSTRG.31937.1	82.67	202	30	3	41	238	1	201	4e-44	174
unconservative_A01_3874	MSTRG.42633.1	82.83	198	30	3	41	235	4	200	4e-44	174
unconservative_A01_3874	MSTRG.10680.1	84.5	200	28	3	41	238	203	401	3e-50	195
unconservative_A01_3874	MSTRG.18246.1	84.53	181	21	6	9	185	220	397	1e-43	172
unconservative_A01_3874	MSTRG.26529.1	84.92	199	23	6	41	235	55	250	3e-50	195
unconservative_A01_3874	MSTRG.26529.1	86.13	238	25	6	2	235	462	695	6e-67	250
unconservative_A01_3874	MSTRG.21762.1	87.14	241	25	4	1	238	241	478	2e-72	268
unconservative_A01_3874	MSTRG.38560.1	87.35	166	21	0	1	166	276	441	4e-49	191
unconservative_A01_3874	MSTRG.38560.2	87.35	166	19	1	1	166	276	439	1e-48	189
unconservative_A01_3874	MSTRG.26344.1	87.88	165	20	0	2	166	253	417	3e-50	195
unconservative_A01_3874	MSTRG.10680.1	87.97	133	16	0	1	133	558	690	4e-39	158
unconservative_A01_417	MSTRG.1765.2	100	250	0	0	1	250	431	680	8e-131	462
unconservative_A01_51	MSTRG.278.1	100	250	0	0	1	250	2425	2674	8e-131	462
unconservative_A01_695	MSTRG.2536.1	100	105	0	0	146	250	1	105	3e-50	195
unconservative_A01_770	MSTRG.37211.1	81.21	165	24	7	86	247	1	161	1e-29	126
unconservative_A02_4717	MSTRG.26087.1	92.49	253	14	5	1	250	485	735	4e-99	357
unconservative_A02_5175	MSTRG.7775.1	100	250	0	0	1	250	480	729	8e-131	462
unconservative_A02_5263	MSTRG.21862.1	86.81	91	10	2	14	103	292	381	7e-22	100
unconservative_A02_5263	MSTRG.26084.1	86.81	91	10	2	14	103	20	109	7e-22	100
unconservative_A02_5263	MSTRG.26084.1	86.81	91	10	2	14	103	304	393	7e-22	100
unconservative_A02_5263	MSTRG.1364.1	90.28	72	6	1	33	103	9	80	1e-19	93.5
unconservative_A02_5263	MSTRG.47466.1	90.82	98	8	1	1	97	90	187	9e-31	130
unconservative_A02_5263	MSTRG.40613.1	93.68	95	6	0	156	250	6	100	1e-34	143
unconservative_A02_5263	MSTRG.48271.1	94.31	123	7	0	128	250	1	123	1e-48	189
unconservative_A02_5263	MSTRG.48271.1	94.38	89	5	0	114	202	297	385	5e-33	137
unconservative_A02_5263	MSTRG.40613.1	95.62	137	6	0	114	250	433	569	5e-58	220
unconservative_A02_5263	MSTRG.40613.1	96.77	62	2	0	114	175	273	334	5e-23	104
unconservative_A02_5448	MSTRG.38540.1	79.85	268	25	11	1	250	570	826	2e-42	169
unconservative_A02_5448	MSTRG.38540.2	79.85	268	25	11	1	250	539	795	2e-42	169
unconservative_A02_5448	MSTRG.38540.1	79.85	268	25	11	1	250	570	826	2e-42	169
unconservative_A02_5448	MSTRG.38540.2	79.85	268	25	11	1	250	539	795	2e-42	169
unconservative_A02_5448	MSTRG.8473.1	100	250	0	0	1	250	178	427	8e-131	462
unconservative_A02_5448	MSTRG.8473.1	100	250	0	0	1	250	178	427	8e-131	462
unconservative_A02_6279	MSTRG.9827.1	100	250	0	0	1	250	40	289	8e-131	462
unconservative_A02_6279	MSTRG.9827.1	100	250	0	0	1	250	40	289	8e-131	462
unconservative_A02_6681	MSTRG.45033.1	100	112	0	0	139	250	1	112	4e-54	207
unconservative_A02_6681	MSTRG.10410.1	100	112	0	0	139	250	1	112	4e-54	207
unconservative_A02_6681	MSTRG.45033.1	100	112	0	0	139	250	1	112	4e-54	207
unconservative_A02_6681	MSTRG.10410.1	100	112	0	0	139	250	1	112	4e-54	207
unconservative_A02_7054	MSTRG.55176.2	91.3	184	13	3	64	244	535	718	2e-66	248
unconservative_A02_7054	MSTRG.55176.1	91.3	184	13	3	64	244	541	724	2e-66	248
unconservative_A02_7054	MSTRG.55176.2	91.3	184	13	3	64	244	535	718	2e-66	248
unconservative_A02_7054	MSTRG.55176.1	91.3	184	13	3	64	244	541	724	2e-66	248
unconservative_A02_7054	MSTRG.55176.2	91.3	184	13	3	64	244	535	718	2e-66	248
unconservative_A02_7054	MSTRG.55176.1	91.3	184	13	3	64	244	541	724	2e-66	248
unconservative_A02_9409	MSTRG.31885.1	86.77	189	12	6	8	183	4	192	2e-51	198
unconservative_A03_10169	MSTRG.22053.1	82.03	256	27	16	3	250	7	251	7e-52	200
unconservative_A03_10169	MSTRG.13514.1	100	250	0	0	1	250	6	255	8e-131	462
unconservative_A03_10176	MSTRG.13584.1	100	250	0	0	1	250	1002	1251	8e-131	462
unconservative_A03_10176	MSTRG.13584.2	100	86	0	0	165	250	262	347	1e-39	159
unconservative_A03_10205	MSTRG.22971.1	91.55	213	10	7	38	250	1656	1860	5e-78	287
unconservative_A03_10205	MSTRG.22971.2	91.55	213	10	7	38	250	977	1181	5e-78	287
unconservative_A03_10205	MSTRG.22255.1	92.96	213	13	2	35	247	898	1108	1e-84	309
unconservative_A03_11004	MSTRG.48751.1	82.89	187	21	8	9	191	12	191	4e-39	158
unconservative_A03_11004	MSTRG.16666.2	100	250	0	0	1	250	100	349	8e-131	462
unconservative_A03_11004	MSTRG.16666.4	100	64	0	0	1	64	56	119	2e-27	119
unconservative_A03_11086	MSTRG.16936.1	100	250	0	0	1	250	242	491	8e-131	462
unconservative_A03_11138	MSTRG.17068.2	100	250	0	0	1	250	162	411	8e-131	462
unconservative_A03_11138	MSTRG.17068.1	100	250	0	0	1	250	396	645	8e-131	462
unconservative_A03_11263	MSTRG.1765.2	89.47	171	17	1	62	232	493	662	2e-56	215
unconservative_A03_11976	MSTRG.55176.2	89.01	191	16	4	62	249	535	723	2e-61	231
unconservative_A03_11976	MSTRG.55176.1	89.01	191	16	4	62	249	541	729	2e-61	231
unconservative_A03_13897	MSTRG.50087.1	89.52	105	9	1	7	111	492	594	2e-31	132
unconservative_A03_13897	MSTRG.50087.2	89.52	105	9	1	7	111	103	205	2e-31	132
unconservative_A04_15717	MSTRG.13514.1	82.03	256	27	16	6	250	8	255	7e-52	200
unconservative_A04_15717	MSTRG.22053.1	100	250	0	0	1	250	2	251	8e-131	462
unconservative_A04_15773	MSTRG.22971.1	88.84	224	17	6	25	247	1641	1857	2e-72	268
unconservative_A04_15773	MSTRG.22971.2	88.84	224	17	6	25	247	962	1178	2e-72	268
unconservative_A04_15773	MSTRG.22255.1	100	250	0	0	1	250	862	1111	8e-131	462
unconservative_A04_16130	MSTRG.49213.1	86.35	249	30	2	2	250	404	648	2e-72	268
unconservative_A04_16989	MSTRG.50087.1	87.95	249	21	6	3	248	488	730	2e-77	285
unconservative_A04_16989	MSTRG.50087.2	87.95	249	21	6	3	248	99	341	2e-77	285
unconservative_A05_17477	MSTRG.22255.1	88.84	224	17	6	31	247	886	1108	2e-72	268
unconservative_A05_17477	MSTRG.22971.1	100	250	0	0	1	250	1611	1860	8e-131	462
unconservative_A05_17477	MSTRG.22971.2	100	250	0	0	1	250	932	1181	8e-131	462
unconservative_A05_17540	MSTRG.33769.1	97.37	38	1	0	5	42	568	605	3e-11	65.8
unconservative_A05_19705	MSTRG.35623.1	88.79	232	26	0	1	232	821	1052	2e-77	285
unconservative_A06_22943	MSTRG.43568.1	94.74	38	0	1	201	236	358	395	4e-09	58.4
unconservative_A06_22943	MSTRG.31253.1	100	173	0	0	78	250	1	173	5e-88	320
unconservative_A06_22959	MSTRG.9965.1	91.67	120	8	2	133	250	207	326	2e-41	165
unconservative_A06_22959	MSTRG.31324.1	100	167	0	0	84	250	1	167	1e-84	309
unconservative_A06_23180	MSTRG.31885.1	100	223	0	0	5	227	1	223	8e-116	412
unconservative_A06_23503	MSTRG.48271.1	93.07	101	7	0	1	101	101	1	2e-36	148
unconservative_A06_23600	MSTRG.1130.2	80.22	91	15	3	20	109	158	246	3e-11	65.8
unconservative_A06_23618	MSTRG.33279.3	100	243	0	0	8	250	1	243	6e-127	449
unconservative_A06_23939	MSTRG.43038.2	87.16	148	16	2	6	152	221	366	2e-41	165
unconservative_A06_23939	MSTRG.43038.1	87.16	148	16	2	6	152	223	368	2e-41	165
unconservative_A06_23939	MSTRG.51021.1	87.16	109	11	1	2	107	337	445	5e-28	121
unconservative_A06_25032	MSTRG.43528.1	95.54	112	5	0	91	202	112	223	9e-46	180
unconservative_A07_25963	MSTRG.33974.1	100	250	0	0	1	250	58	307	8e-131	462
unconservative_A07_27780	MSTRG.8473.1	79.31	261	25	11	1	250	178	420	1e-38	156
unconservative_A07_27780	MSTRG.38540.1	100	250	0	0	1	250	570	819	8e-131	462
unconservative_A07_27780	MSTRG.38540.2	100	250	0	0	1	250	539	788	8e-131	462
unconservative_A07_27781	MSTRG.8473.1	83.06	183	13	8	68	250	156	320	7e-37	150
unconservative_A07_27781	MSTRG.38540.1	100	250	0	0	1	250	481	730	8e-131	462
unconservative_A07_27781	MSTRG.38540.2	100	250	0	0	1	250	450	699	8e-131	462
unconservative_A07_28347	MSTRG.25551.3	82.28	237	30	8	1	231	71	301	3e-50	195
unconservative_A07_28347	MSTRG.25550.1	82.28	237	30	8	1	231	171	401	3e-50	195
unconservative_A07_28347	MSTRG.25551.1	82.28	237	30	8	1	231	171	401	3e-50	195
unconservative_A07_28347	MSTRG.25551.2	82.28	237	30	8	1	231	71	301	3e-50	195
unconservative_A07_29316	MSTRG.14108.4	86.26	211	25	2	41	250	592	799	1e-59	226
unconservative_A07_29701	MSTRG.38540.1	84.42	199	21	5	1	190	570	767	5e-48	187
unconservative_A07_29701	MSTRG.38540.2	84.42	199	21	5	1	190	539	736	5e-48	187
unconservative_A08_30482	MSTRG.39576.2	100	120	0	0	1	120	94	213	1e-58	222
unconservative_A08_30911	MSTRG.30916.1	91.01	89	6	2	163	250	278	365	2e-27	119
unconservative_A08_31218	MSTRG.16936.1	86.36	132	14	3	19	146	260	391	4e-34	141
unconservative_A08_31278	MSTRG.17068.2	80.14	141	12	11	5	141	166	294	4e-19	91.6
unconservative_A08_31278	MSTRG.17068.1	80.14	141	12	11	5	141	400	528	4e-19	91.6
unconservative_A08_31470	MSTRG.41250.1	100	250	0	0	1	250	31	280	8e-131	462
unconservative_A08_31960	MSTRG.51021.1	82.22	180	20	3	5	182	341	510	3e-35	145
unconservative_A08_31960	MSTRG.43038.2	100	250	0	0	1	250	217	466	8e-131	462
unconservative_A08_31960	MSTRG.43038.1	100	170	0	0	1	170	219	388	2e-86	315
unconservative_A08_33222	MSTRG.43528.1	93.04	115	5	2	88	202	112	223	2e-41	165
unconservative_A09_33893	MSTRG.31253.1	94.74	38	0	1	199	236	124	159	4e-09	58.4
unconservative_A09_33893	MSTRG.43568.1	100	250	0	0	1	250	160	409	8e-131	462
unconservative_A09_34187	MSTRG.44677.1	100	250	0	0	1	250	100	349	8e-131	462
unconservative_A09_34297	MSTRG.45033.1	100	112	0	0	139	250	1	112	4e-54	207
unconservative_A09_34297	MSTRG.10410.1	100	112	0	0	139	250	1	112	4e-54	207
unconservative_A09_35273	MSTRG.46862.1	100	250	0	0	1	250	346	595	8e-131	462
unconservative_A09_36554	MSTRG.48446.1	93.55	62	4	0	2	63	18	79	1e-19	93.5
unconservative_A09_36554	MSTRG.26285.1	97.14	70	2	0	1	70	6	75	2e-27	119
unconservative_A09_36589	MSTRG.22642.2	91.67	48	4	0	200	247	1	48	7e-12	67.6
unconservative_A09_36589	MSTRG.22642.1	91.67	48	4	0	200	247	1	48	7e-12	67.6
unconservative_A09_36589	MSTRG.49859.1	100	250	0	0	1	250	172	421	8e-131	462
unconservative_A09_36589	MSTRG.49859.3	100	250	0	0	1	250	167	416	8e-131	462
unconservative_A09_36656	MSTRG.50087.1	100	250	0	0	1	250	486	735	8e-131	462
unconservative_A09_36656	MSTRG.50087.2	100	250	0	0	1	250	97	346	8e-131	462
unconservative_A09_36908	MSTRG.43038.2	82.22	180	20	3	3	172	221	398	3e-35	145
unconservative_A09_36908	MSTRG.43038.1	88.33	120	12	1	3	122	223	340	1e-34	143
unconservative_A09_36908	MSTRG.51021.1	100	250	0	0	1	250	339	588	8e-131	462
unconservative_A09_37963	MSTRG.33279.3	86.06	165	19	4	9	169	2	166	4e-44	174
unconservative_A10_41229	MSTRG.53816.1	100	148	0	0	103	250	1	148	4e-74	274
unconservative_A10_41229	MSTRG.53816.2	100	138	0	0	113	250	1	138	1e-68	255
unconservative_A10_41492	MSTRG.55176.1	100	250	0	0	1	250	591	840	8e-131	462
unconservative_A10_41492	MSTRG.55176.2	100	182	0	0	1	182	585	766	5e-93	337
